# Supplementary material for: The impact of municipal solid waste sorting policy on air pollution: Evidence from Shanghai, China
Source: PLoS One. 2022 Nov 2;17(11):e0277035. doi: 10.1371/journal.pone.0277035 (PMC9629625; doi:10.1371/journal.pone.0277035)
Supplement: S1 File — (ZIP) [file pone.0277035.s001.zip]

Archive with 2 entries (2 files):
- Supporting information/Raw data(Kunshan).xls
- Supporting information/Raw data(shanghai).xls
