# Supplementary material for: The impact of municipal solid waste sorting policy on air pollution: Evidence from Shanghai, China
Source: PLoS One. 2022 Nov 2;17(11):e0277035. doi: 10.1371/journal.pone.0277035 (PMC9629625; doi:10.1371/journal.pone.0277035)
Supplement: S1 File — (ZIP) [file pone.0277035.s001.zip › Supporting information/Raw data(Kunshan).xls]

## Sheet: Sheet1
date	monitoe	aqi	co	no2	o3	pm10	pm25	so2	ht	lt	weather	wind_derect	wind_level	holiday	week	rain	month	downwiind	policy	did	monitor	ln_aqi	ln_co	ln_no2	ln_o3	ln_pm10	ln_pm25	ln_so2	weekid
20190401	昆山实验小学	51	0.8	28	117	50	16	8	17	6	晴~阴	东南	2	0	1	0	4	1	0	0	1	3.93183	-0.223144	3.3322	4.76217	3.91202	2.77259	2.07944	1
20190402	昆山实验小学	59	1	36	133	63	32	9	16	9	阴	东南	2	0	2	0	4	1	0	0	1	4.07754	0	3.58352	4.89035	4.14313	3.46574	2.19722	1
20190403	昆山实验小学	102	0.8	65	175	76	42	19	19	9	阴~多云	东	2	0	3	0	4	1	0	0	1	4.62497	-0.223144	4.17439	5.16479	4.33073	3.73767	2.94444	1
20190404	昆山实验小学	62	0.7	38	117	64	50	9	16	13	多云~小雨	东南	2	0	4	1	4	1	0	0	1	4.12713	-0.356675	3.63759	4.76217	4.15888	3.91202	2.19722	1
20190405	昆山实验小学	55	0.7	37	95	54	47	8	23	12	多云~晴	西南	2	1	5	0	4	0	0	0	1	4.00733	-0.356675	3.61092	4.55388	3.98898	3.85015	2.07944	1
20190406	昆山实验小学	88	1	44	167	93	68	14	26	14	晴	西南	2	1	6	0	4	0	0	0	1	4.47734	0	3.78419	5.11799	4.5326	4.21951	2.63906	1
20190407	昆山实验小学	82	0.8	43	137	80	51	15	28	17	晴	西南	2	1	7	0	4	0	0	0	1	4.40672	-0.223144	3.7612	4.91998	4.38203	3.93183	2.70805	1
20190408	昆山实验小学	84	1.1	44	163	112	75	14	26	16	多云~小雨	东南	3	0	1	1	4	1	0	0	1	4.43082	0.0953102	3.78419	5.09375	4.7185	4.31749	2.63906	2
20190409	昆山实验小学	51	1	34	189	79	39	10	26	10	中雨~小雨	西南	3	0	2	2	4	0	0	0	1	3.93183	0	3.52636	5.24175	4.36945	3.66356	2.30259	2
20190410	昆山实验小学	54	0.8	20	139	45	22	7	14	10	多云~阴	西北	3	0	3	0	4	0	0	0	1	3.98898	-0.223144	2.99573	4.93447	3.80666	3.09104	1.94591	2
20190411	昆山实验小学	35	0.7	27	96	37	27	7	15	7	多云	东北	2	0	4	0	4	0	0	0	1	3.55535	-0.356675	3.29584	4.56435	3.61092	3.29584	1.94591	2
20190412	昆山实验小学	85	0.9	52	289	55	41	19	19	11	晴	东南	2	0	5	0	4	1	0	0	1	4.44265	-0.105361	3.95124	5.66643	4.00733	3.71357	2.94444	2
20190413	昆山实验小学	47	0.7	32	176	57	42	9	21	11	晴~多云	东南	3	0	6	0	4	1	0	0	1	3.85015	-0.356675	3.46574	5.17048	4.04305	3.73767	2.19722	2
20190414	昆山实验小学	54	0.7	32	152	47	28	8	20	7	多云~晴	东北	3	0	7	0	4	0	0	0	1	3.98898	-0.356675	3.46574	5.02388	3.85015	3.3322	2.07944	2
20190415	昆山实验小学	54	0.9	26	124	71	58	9	19	11	晴~阴	东南	2	0	1	0	4	1	0	0	1	3.98898	-0.105361	3.2581	4.82028	4.26268	4.06044	2.19722	3
20190416	昆山实验小学	56	0.7	33	120	60	18	7	16	13	小雨~多云	东南	3	0	2	1	4	1	0	0	1	4.02535	-0.356675	3.49651	4.78749	4.09434	2.89037	1.94591	3
20190417	昆山实验小学	105	0.7	33	120	55	38	17	26	16	晴	东南	2	0	3	0	4	1	0	0	1	4.65396	-0.356675	3.49651	4.78749	4.00733	3.63759	2.83321	3
20190418	昆山实验小学	58	0.8	37	221	73	46	12	29	16	多云	东南	2	0	4	0	4	1	0	0	1	4.06044	-0.223144	3.61092	5.39816	4.29046	3.82864	2.48491	3
20190419	昆山实验小学	58	0.7	41	194	81	40	10	28	19	多云	东	3	0	5	0	4	1	0	0	1	4.06044	-0.356675	3.71357	5.26786	4.39445	3.68888	2.30259	3
20190420	昆山实验小学	23	0.6	33	123	49	23	8	25	19	阴	东南	3	0	6	0	4	1	0	0	1	3.13549	-0.510826	3.49651	4.81218	3.89182	3.13549	2.07944	3
20190421	昆山实验小学	38	0.6	26	105	38	18	8	24	19	小雨	东南	2	0	7	1	4	1	0	0	1	3.63759	-0.510826	3.2581	4.65396	3.63759	2.89037	2.07944	3
20190422	昆山实验小学	64	0.7	41	60	38	22	17	21	21	中雨	东南	3	0	1	2	4	1	0	0	1	4.15888	-0.356675	3.71357	4.09434	3.63759	3.09104	2.83321	4
20190423	昆山实验小学	59	0.7	48	39	32	16	7	25	20	小雨	西北	2	0	2	1	4	0	0	0	1	4.07754	-0.356675	3.8712	3.66356	3.46574	2.77259	1.94591	4
20190424	昆山实验小学	98	1.4	56	79	83	60	8	24	17	小雨~多云	东北	2	0	3	1	4	0	0	0	1	4.58497	0.336472	4.02535	4.36945	4.41884	4.09434	2.07944	4
20190425	昆山实验小学	45	0.9	33	118	49	37	8	24	14	小雨~阴	东北	2	0	4	1	4	0	0	0	1	3.80666	-0.105361	3.49651	4.77068	3.89182	3.61092	2.07944	4
20190426	昆山实验小学	47	0.7	22	140	54	28	7	17	10	多云~晴	东北	3	0	5	0	4	0	0	0	1	3.85015	-0.356675	3.09104	4.94164	3.98898	3.3322	1.94591	4
20190427	昆山实验小学	41	0.5	29	103	37	17	9	19	14	多云~小雨	东南	3	0	6	1	4	1	0	0	1	3.71357	-0.693147	3.3673	4.63473	3.61092	2.83321	2.19722	4
20190428	昆山实验小学	35	0.5	26	124	40	16	7	22	17	小雨~阴	东南	2	0	7	1	4	1	0	0	1	3.55535	-0.693147	3.2581	4.82028	3.68888	2.77259	1.94591	4
20190429	昆山实验小学	43	0.8	38	101	52	38	7	20	15	中雨~阴	西北	2	0	1	2	4	0	0	0	1	3.7612	-0.223144	3.63759	4.61512	3.95124	3.63759	1.94591	5
20190430	昆山实验小学	20	0.6	24	75	17	10	6	19	13	多云	东北	2	0	2	0	4	0	0	0	1	2.99573	-0.510826	3.17805	4.31749	2.83321	2.30259	1.79176	5
20190501	昆山实验小学	57	1.2	42	72	58	39	17	24	11	多云	西北	2	1	3	0	5	0	0	0	1	4.04305	0.182322	3.73767	4.27667	4.06044	3.66356	2.83321	5
20190502	昆山实验小学	73	0.9	41	152	98	34	10	24	12	晴	东北	2	1	4	0	5	0	0	0	1	4.29046	-0.105361	3.71357	5.02388	4.58497	3.52636	2.30259	5
20190503	昆山实验小学	54	0.8	58	149	88	31	10	26	13	晴~多云	东南	2	1	5	0	5	1	0	0	1	3.98898	-0.223144	4.06044	5.00395	4.47734	3.43399	2.30259	5
20190504	昆山实验小学	58	0.7	42	140	66	28	10	26	14	多云	东南	3	1	6	0	5	1	0	0	1	4.06044	-0.356675	3.73767	4.94164	4.18965	3.3322	2.30259	5
20190505	昆山实验小学	53	0.7	29	182	62	31	9	26	14	多云	东南	3	0	7	0	5	1	0	0	1	3.97029	-0.356675	3.3673	5.20401	4.12713	3.43399	2.19722	5
20190506	昆山实验小学	37	0.8	31	138	60	27	10	19	11	阴~多云	东北	3	0	1	0	5	0	0	0	1	3.61092	-0.223144	3.43399	4.92725	4.09434	3.29584	2.30259	6
20190507	昆山实验小学	53	0.5	20	110	49	13	8	19	14	多云	东北	2	0	2	0	5	0	0	0	1	3.97029	-0.693147	2.99573	4.70048	3.89182	2.56495	2.07944	6
20190508	昆山实验小学	70	0.6	30	129	46	14	19	20	12	多云	东南	2	0	3	0	5	1	0	0	1	4.2485	-0.510826	3.4012	4.85981	3.82864	2.63906	2.94444	6
20190509	昆山实验小学	60	0.5	30	266	50	23	7	25	15	多云	东南	2	0	4	0	5	1	0	0	1	4.09434	-0.693147	3.4012	5.5835	3.91202	3.13549	1.94591	6
20190510	昆山实验小学	59	0.5	33	213	65	33	10	26	16	多云	东南	2	0	5	0	5	1	0	0	1	4.07754	-0.693147	3.49651	5.36129	4.17439	3.49651	2.30259	6
20190511	昆山实验小学	64	0.5	36	246	69	34	10	30	18	晴	东南	2	0	6	0	5	1	0	0	1	4.15888	-0.693147	3.58352	5.50533	4.23411	3.52636	2.30259	6
20190512	昆山实验小学	57	0.5	33	234	78	40	9	29	20	多云~阴	东南	3	0	7	0	5	1	0	0	1	4.04305	-0.693147	3.49651	5.45532	4.35671	3.68888	2.19722	6
20190513	昆山实验小学	67	0.4	28	207	61	28	19	22	15	小雨~多云	东南	3	0	1	1	5	1	0	0	1	4.20469	-0.916291	3.3322	5.33272	4.11087	3.3322	2.94444	7
20190514	昆山实验小学	39	0.5	29	176	48	28	7	25	18	多云~小雨	东南	2	0	2	1	5	1	0	0	1	3.66356	-0.693147	3.3673	5.17048	3.8712	3.3322	1.94591	7
20190515	昆山实验小学	20	0.4	31	102	38	18	8	22	19	小雨~阴	东南	3	0	3	1	5	1	0	0	1	2.99573	-0.916291	3.43399	4.62497	3.63759	2.89037	2.07944	7
20190516	昆山实验小学	49	0.4	29	64	29	17	6	25	20	阴~多云	东南	2	0	4	0	5	1	0	0	1	3.89182	-0.916291	3.3673	4.15888	3.3673	2.83321	1.79176	7
20190517	昆山实验小学	23	0.6	38	112	48	28	7	25	21	小雨~阴	东南	2	0	5	1	5	1	0	0	1	3.13549	-0.510826	3.63759	4.7185	3.8712	3.3322	1.94591	7
20190518	昆山实验小学	35	0.6	31	101	47	29	7	27	17	多云	西北	3	0	6	0	5	0	0	0	1	3.55535	-0.510826	3.43399	4.61512	3.85015	3.3673	1.94591	7
20190519	昆山实验小学	55	0.8	18	106	42	31	8	26	17	小雨~多云	东北	2	0	7	1	5	0	0	0	1	4.00733	-0.223144	2.89037	4.66344	3.73767	3.43399	2.07944	7
20190520	昆山实验小学	87	0.7	21	188	60	33	9	24	13	多云	东北	3	0	1	0	5	0	0	0	1	4.46591	-0.356675	3.04452	5.23644	4.09434	3.49651	2.19722	8
20190521	昆山实验小学	157	0.5	42	314	103	30	322	27	16	多云	西南	2	0	2	0	5	0	0	0	1	5.05625	-0.693147	3.73767	5.74939	4.63473	3.4012	5.77455	8
20190522	昆山实验小学	71	0.7	40	210	89	39	15	30	19	晴	西南	2	0	3	0	5	0	0	0	1	4.26268	-0.356675	3.68888	5.34711	4.48864	3.66356	2.70805	8
20190523	昆山实验小学	66	0.7	42	193	99	52	14	33	19	晴	西南	2	0	4	0	5	0	0	0	1	4.18965	-0.356675	3.73767	5.26269	4.59512	3.95124	2.63906	8
20190524	昆山实验小学	52	0.7	33	230	84	45	13	34	21	晴~多云	东南	3	0	5	0	5	1	0	0	1	3.95124	-0.356675	3.49651	5.43808	4.43082	3.80666	2.56495	8
20190525	昆山实验小学	56	0.5	20	196	53	23	9	30	22	小雨~大雨	东南	4	0	6	3	5	1	0	0	1	4.02535	-0.693147	2.99573	5.27811	3.97029	3.13549	2.19722	8
20190526	昆山实验小学	26	0.5	16	111	47	24	7	24	20	大雨	东南	4	0	7	3	5	1	0	0	1	3.2581	-0.693147	2.77259	4.70953	3.85015	3.17805	1.94591	8
20190527	昆山实验小学	36	0.6	22	78	36	22	6	27	15	小雨~多云	北	3	0	1	1	5	0	0	0	1	3.58352	-0.510826	3.09104	4.35671	3.58352	3.09104	1.79176	9
20190528	昆山实验小学	29	0.4	15	150	32	22	7	25	19	多云	东北	3	0	2	0	5	0	0	0	1	3.3673	-0.916291	2.70805	5.01064	3.46574	3.09104	1.94591	9
20190529	昆山实验小学	58	0.5	44	124	47	19	15	27	17	晴~多云	东南	2	0	3	0	5	1	0	0	1	4.06044	-0.693147	3.78419	4.82028	3.85015	2.94444	2.70805	9
20190530	昆山实验小学	44	0.6	44	128	45	22	10	26	20	小雨	东南	2	0	4	1	5	1	0	0	1	3.78419	-0.510826	3.78419	4.85203	3.80666	3.09104	2.30259	9
20190531	昆山实验小学	72	0.8	57	136	64	43	9	27	19	小雨~阴	东北	2	0	5	1	5	0	0	0	1	4.27667	-0.223144	4.04305	4.91265	4.15888	3.7612	2.19722	9
20190601	昆山实验小学	54	0.9	27	290	77	35	10	27	19	多云	东南	2	0	6	0	6	1	0	0	1	3.98898	-0.105361	3.29584	5.66988	4.34381	3.55535	2.30259	9
20190602	昆山实验小学	34	0.8	21	137	42	18	8	28	21	多云	东南	2	0	7	0	6	1	0	0	1	3.52636	-0.223144	3.04452	4.91998	3.73767	2.89037	2.07944	9
20190603	昆山实验小学	59	0.8	20	182	38	19	10	31	20	多云~晴	东南	2	0	1	0	6	1	0	0	1	4.07754	-0.223144	2.99573	5.20401	3.63759	2.94444	2.30259	10
20190604	昆山实验小学	65	0.9	16	221	53	28	6	33	22	晴	东南	2	0	2	0	6	1	0	0	1	4.17439	-0.105361	2.77259	5.39816	3.97029	3.3322	1.79176	10
20190605	昆山实验小学	63	0.9	21	229	62	31	5	34	25	多云~阴	东南	3	0	3	0	6	1	0	0	1	4.14313	-0.105361	3.04452	5.43372	4.12713	3.43399	1.60944	10
20190606	昆山实验小学	46	0.9	16	184	51	26	6	33	23	小雨~多云	西南	4	0	4	1	6	0	0	0	1	3.82864	-0.105361	2.77259	5.21494	3.93183	3.2581	1.79176	10
20190607	昆山实验小学	31	0.9	12	119	30	10	6	30	21	多云	西北	3	1	5	0	6	0	0	0	1	3.43399	-0.105361	2.48491	4.77912	3.4012	2.30259	1.79176	10
20190608	昆山实验小学	44	0.8	15	170	39	35	6	28	22	多云	东南	2	1	6	0	6	1	0	0	1	3.78419	-0.223144	2.70805	5.1358	3.66356	3.55535	1.79176	10
20190609	昆山实验小学	58	0.8	9	208	39	21	5	32	22	多云	东南	2	1	7	0	6	1	0	0	1	4.06044	-0.223144	2.19722	5.33754	3.66356	3.04452	1.60944	10
20190610	昆山实验小学	62	0.9	16	226	49	28	6	29	20	晴~多云	东北	2	0	1	0	6	0	0	0	1	4.12713	-0.105361	2.77259	5.42054	3.89182	3.3322	1.79176	11
20190611	昆山实验小学	42	0.9	19	200	63	29	6	28	19	晴~多云	东北	3	0	2	0	6	0	0	0	1	3.73767	-0.105361	2.94444	5.29832	4.14313	3.3673	1.79176	11
20190612	昆山实验小学	31	0.7	16	178	35	18	5	28	20	多云	东南	2	0	3	0	6	1	0	0	1	3.43399	-0.356675	2.77259	5.18178	3.55535	2.89037	1.60944	11
20190613	昆山实验小学	35	0.8	11	157	27	14	5	24	19	阵雨~小雨	东南	3	0	4	2	6	1	0	0	1	3.55535	-0.223144	2.3979	5.05625	3.29584	2.63906	1.60944	11
20190614	昆山实验小学	36	0.8	18	122	26	17	5	28	20	晴	东北	2	0	5	0	6	0	0	0	1	3.58352	-0.223144	2.89037	4.80402	3.2581	2.83321	1.60944	11
20190615	昆山实验小学	62	0.9	33	194	51	23	8	30	21	多云	西北	2	0	6	0	6	0	0	0	1	4.12713	-0.105361	3.49651	5.26786	3.93183	3.13549	2.07944	11
20190616	昆山实验小学	82	1	47	283	105	49	9	31	24	多云	东南	2	0	7	0	6	1	0	0	1	4.40672	0	3.85015	5.64545	4.65396	3.89182	2.19722	11
20190617	昆山实验小学	58	0.9	29	284	90	41	10	30	20	阴~小雨	东南	3	0	1	1	6	1	0	0	1	4.06044	-0.105361	3.3673	5.64897	4.49981	3.71357	2.30259	12
20190618	昆山实验小学	14	0.8	20	189	37	16	5	25	22	中雨~阴	西南	3	0	2	2	6	0	0	0	1	2.63906	-0.223144	2.99573	5.24175	3.61092	2.77259	1.60944	12
20190619	昆山实验小学	62	0.9	28	80	30	21	8	27	22	阴	东北	2	0	3	0	6	0	0	0	1	4.12713	-0.105361	3.3322	4.38203	3.4012	3.04452	2.07944	12
20190620	昆山实验小学	26	0.8	18	142	36	15	5	24	20	小雨~大雨	东南	2	0	4	3	6	1	0	0	1	3.2581	-0.223144	2.89037	4.95583	3.58352	2.70805	1.60944	12
20190621	昆山实验小学	17	0.8	21	91	19	11	4	26	22	小雨~多云	东北	2	0	5	1	6	0	0	0	1	2.83321	-0.223144	3.04452	4.51086	2.94444	2.3979	1.38629	12
20190622	昆山实验小学	34	0.8	34	122	34	11	4	28	19	多云	东北	3	0	6	0	6	0	0	0	1	3.52636	-0.223144	3.52636	4.80402	3.52636	2.3979	1.38629	12
20190623	昆山实验小学	35	0.8	29	148	45	24	4	28	20	多云	东北	3	0	7	0	6	0	0	0	1	3.55535	-0.223144	3.3673	4.99721	3.80666	3.17805	1.38629	12
20190624	昆山实验小学	38	0.7	25	153	43	23	4	28	21	多云	东南	3	0	1	0	6	1	0	0	1	3.63759	-0.356675	3.21888	5.03044	3.7612	3.13549	1.38629	13
20190625	昆山实验小学	34	0.7	20	149	27	9	4	27	23	小雨	东南	3	0	2	1	6	1	0	0	1	3.52636	-0.356675	2.99573	5.00395	3.29584	2.19722	1.38629	13
20190626	昆山实验小学	19	0.8	25	95	19	11	4	26	21	小雨~晴	东南	2	0	3	1	6	1	0	0	1	2.94444	-0.223144	3.21888	4.55388	2.94444	2.3979	1.38629	13
20190627	昆山实验小学	39	0.9	46	124	38	21	4	30	23	多云	东南	1	0	4	0	6	1	0	0	1	3.66356	-0.105361	3.82864	4.82028	3.63759	3.04452	1.38629	13
20190628	昆山实验小学	54	0.8	19	169	49	22	5	34	27	多云	东南	2	0	5	0	6	1	0	0	1	3.98898	-0.223144	2.94444	5.1299	3.89182	3.09104	1.60944	13
20190629	昆山实验小学	49	1	24	263	72	33	7	31	27	大雨~小雨	西南	3	0	6	3	6	0	0	0	1	3.89182	0	3.17805	5.57215	4.27667	3.49651	1.94591	13
20190630	昆山实验小学	32	1.1	25	100	30	18	5	30	25	小雨~多云	东北	2	0	7	1	6	0	0	0	1	3.46574	0.0953102	3.21888	4.60517	3.4012	2.89037	1.60944	13
20190701	昆山实验小学	29	0.9	18	120	25	13	5	29	22	小雨	东北	2	0	1	1	7	0	0	0	1	3.3673	-0.105361	2.89037	4.78749	3.21888	2.56495	1.60944	14
20190702	昆山实验小学	24	0.8	20	121	27	11	5	26	23	多云~中雨	东南	2	0	2	2	7	1	0	0	1	3.17805	-0.223144	2.99573	4.79579	3.29584	2.3979	1.60944	14
20190703	昆山实验小学	36	0.9	22	111	39	18	6	25	23	小雨~阴	东北	2	0	3	1	7	0	0	0	1	3.58352	-0.105361	3.09104	4.70953	3.66356	2.89037	1.79176	14
20190704	昆山实验小学	51	0.9	17	188	48	23	7	28	22	阴	东南	2	0	4	0	7	1	0	0	1	3.93183	-0.105361	2.83321	5.23644	3.8712	3.13549	1.94591	14
20190705	昆山实验小学	53	0.9	15	172	59	26	6	28	20	多云	东南	2	0	5	0	7	1	0	0	1	3.97029	-0.105361	2.70805	5.14749	4.07754	3.2581	1.79176	14
20190706	昆山实验小学	63	0.9	20	185	61	29	7	31	24	小雨	东南	3	0	6	1	7	1	0	0	1	4.14313	-0.105361	2.99573	5.22036	4.11087	3.3673	1.94591	14
20190707	昆山实验小学	35	1	13	150	31	12	5	30	22	多云	西南	3	0	7	0	7	0	0	0	1	3.55535	0	2.56495	5.01064	3.43399	2.48491	1.60944	14
20190708	昆山实验小学	65	1	23	179	54	31	6	31	23	阴~小雨	西北	2	0	1	1	7	0	0	0	1	4.17439	0	3.13549	5.18739	3.98898	3.43399	1.79176	15
20190709	昆山实验小学	18	0.8	14	255	47	22	5	25	22	中雨~小雨	东北	3	0	2	2	7	0	0	0	1	2.89037	-0.223144	2.63906	5.54126	3.85015	3.09104	1.60944	15
20190710	昆山实验小学	28	0.8	15	70	18	12	4	26	22	小雨~多云	东北	2	0	3	1	7	0	0	0	1	3.3322	-0.223144	2.70805	4.2485	2.89037	2.48491	1.38629	15
20190711	昆山实验小学	54	0.8	24	73	36	20	6	28	23	阴	东南	2	0	4	0	7	1	0	0	1	3.98898	-0.223144	3.17805	4.29046	3.58352	2.99573	1.79176	15
20190712	昆山实验小学	49	0.9	28	206	58	28	7	27	22	小雨~暴雨	东北	2	0	5	4	7	0	0	0	1	3.89182	-0.105361	3.3322	5.32788	4.06044	3.3322	1.94591	15
20190713	昆山实验小学	22	0.6	29	103	24	10	4	23	21	中雨~多云	东北	2	0	6	2	7	0	0	0	1	3.09104	-0.510826	3.3673	4.63473	3.17805	2.30259	1.38629	15
20190714	昆山实验小学	52	0.7	37	98	28	15	5	28	21	多云	东南	1	0	7	0	7	1	0	0	1	3.95124	-0.356675	3.61092	4.58497	3.3322	2.70805	1.60944	15
20190715	昆山实验小学	34	0.7	30	197	48	24	6	31	22	多云	东南	2	0	1	0	7	1	0	0	1	3.52636	-0.356675	3.4012	5.2832	3.8712	3.17805	1.79176	16
20190716	昆山实验小学								27	25	中雨~小雨	东南	3	0	2	2	7	1	0	0	1								16
20190717	昆山实验小学	48	0.7	12	116	48	20	5	30	26	小雨~阴	东南	3	0	3	1	7	1	0	0	1	3.8712	-0.356675	2.48491	4.75359	3.8712	2.99573	1.60944	16
20190718	昆山实验小学	18	0.6	14	116	31	10	5	31	26	小雨~阴	东南	3	0	4	1	7	1	0	0	1	2.89037	-0.510826	2.63906	4.75359	3.43399	2.30259	1.60944	16
20190719	昆山实验小学	17	0.7	17	114	25	9	5	30	27	小雨~阴	东北	3	0	5	1	7	0	0	0	1	2.83321	-0.356675	2.83321	4.7362	3.21888	2.19722	1.60944	16
20190720	昆山实验小学	23	0.7	19	67	24	15	5	31	25	多云~晴	西北	2	0	6	0	7	0	0	0	1	3.13549	-0.356675	2.94444	4.20469	3.17805	2.70805	1.60944	16
20190721	昆山实验小学	44	0.7	35	139	51	23	6	34	27	多云	东南	2	0	7	0	7	1	0	0	1	3.78419	-0.356675	3.55535	4.93447	3.93183	3.13549	1.79176	16
20190722	昆山实验小学	40	0.7	15	209	44	27	5	35	28	多云	东南	2	0	1	0	7	1	0	0	1	3.68888	-0.356675	2.70805	5.34233	3.78419	3.29584	1.60944	17
20190723	昆山实验小学	52	0.7	23	192	56	24	5	36	29	多云	西南	2	0	2	0	7	0	0	0	1	3.95124	-0.356675	3.13549	5.2575	4.02535	3.17805	1.60944	17
20190724	昆山实验小学	35	0.7	27	165	41	20	5	36	29	多云	西南	2	0	3	0	7	0	0	0	1	3.55535	-0.356675	3.29584	5.10595	3.71357	2.99573	1.60944	17
20190725	昆山实验小学	41	0.7	34	156	55	28	8	36	29	阴	西南	2	0	4	0	7	0	0	0	1	3.71357	-0.356675	3.52636	5.04986	4.00733	3.3322	2.07944	17
20190726	昆山实验小学	46	0.6	37	149	49	23	10	37	29	晴	西南	2	0	5	0	7	0	0	0	1	3.82864	-0.510826	3.61092	5.00395	3.89182	3.13549	2.30259	17
20190727	昆山实验小学	61	0.7	33	140	53	30	8	36	29	小雨~多云	东南	2	0	6	1	7	1	0	0	1	4.11087	-0.356675	3.49651	4.94164	3.97029	3.4012	2.07944	17
20190728	昆山实验小学	40	0.6	34	169	47	24	7	36	28	晴~多云	东南	3	0	7	0	7	1	0	0	1	3.68888	-0.510826	3.52636	5.1299	3.85015	3.17805	1.94591	17
20190729	昆山实验小学	54	0.7	24	183	58	29	7	36	29	晴	东南	3	0	1	0	7	1	0	0	1	3.98898	-0.356675	3.17805	5.20949	4.06044	3.3673	1.94591	18
20190730	昆山实验小学	53	0.7	34	168	47	18	8	37	30	多云~晴	东南	3	0	2	0	7	1	0	0	1	3.97029	-0.356675	3.52636	5.12396	3.85015	2.89037	2.07944	18
20190731	昆山实验小学	47	0.6	30	169	40	16	8	37	29	晴	东南	3	0	3	0	7	1	0	0	1	3.85015	-0.510826	3.4012	5.1299	3.68888	2.77259	2.07944	18
20190801	昆山实验小学	28	0.6	23	192	34	12	8	35	27	小雨~阴	东南	3	0	4	1	8	1	1	1	1	3.3322	-0.510826	3.13549	5.2575	3.52636	2.48491	2.07944	18
20190802	昆山实验小学	24	0.6	15	124	26	8	8	34	26	多云	东南	3	0	5	0	8	1	1	1	1	3.17805	-0.510826	2.70805	4.82028	3.2581	4.07944	2.07944	18
20190803	昆山实验小学	20	0.6	10	100	22	9	5	32	26	小雨	东南	3	0	6	1	8	1	1	1	1	2.99573	-0.510826	2.30259	5.60517	3.09104	3.19722	1.60944	18
20190804	昆山实验小学	17	0.6	15	97	18	9	5	31	28	雷阵雨~多云	东南	3	0	7	2	8	1	1	1	1	2.83321	-0.510826	2.70805	5.57471	5.89037	2.19722	1.60944	18
20190805	昆山实验小学	18	0.6	20	45	13	4	4	32	27	小雨~多云	东南	3	0	1	1	8	1	1	1	1	2.89037	-0.510826	2.99573	4.80666	4.56495	2.38629	1.38629	19
20190806	昆山实验小学	27	0.7	11	78	22	9	5	33	25	多云~晴	东南	2	0	2	0	8	1	1	1	1	3.29584	-0.356675	2.3979	5.35671	3.09104	3.19722	1.60944	19
20190807	昆山实验小学	59	0.7	13	115	36	26	6	32	28	多云	东南	3	0	3	0	8	1	1	1	1	4.07754	-0.356675	2.56495	4.74493	3.58352	3.2581	1.79176	19
20190808	昆山实验小学	26	0.6	11	167	35	18	5	33	28	小雨	东南	3	0	4	1	8	1	1	1	1	3.2581	-0.510826	2.3979	5.11799	3.55535	2.89037	1.60944	19
20190809	昆山实验小学	41	0.7	11	100	31	12	5	31	27	小雨~暴雨	东北	4	0	5	4	8	0	1	0	1	3.71357	-0.356675	2.3979	4.60517	3.43399	2.48491	1.60944	19
20190810	昆山实验小学	15	0.7	4	51	20	7	5	29	26	暴雨	东北	5	0	6	4	8	0	1	0	1	2.70805	-0.356675	1.38629	3.93183	2.99573	1.94591	1.60944	19
20190811	昆山实验小学	11	0.7	5	80	9	6	4	29	26	小雨~多云	西南	4	0	7	1	8	0	1	0	1	2.3979	-0.356675	1.60944	4.38203	2.19722	1.79176	1.38629	19
20190812	昆山实验小学	33	0.7	11	105	18	12	6	33	26	多云	西南	3	0	1	0	8	0	1	0	1	3.49651	-0.356675	2.3979	4.65396	2.89037	2.48491	1.79176	20
20190813	昆山实验小学	63	0.8	51	160	49	24	7	34	25	多云~晴	西北	1	0	2	0	8	0	1	0	1	4.14313	-0.223144	3.93183	5.07517	3.89182	3.17805	1.94591	20
20190814	昆山实验小学	60	0.7	39	273	67	35	6	32	26	多云	西北	2	0	3	0	8	0	1	0	1	4.09434	-0.356675	3.66356	5.60947	4.20469	3.55535	1.79176	20
20190815	昆山实验小学	56	0.9	31	255	67	39	7	31	25	小雨~多云	西北	3	0	4	1	8	0	1	0	1	4.02535	-0.105361	3.43399	5.54126	4.20469	3.66356	1.94591	20
20190816	昆山实验小学	57	0.8	30	177	53	29	6	34	25	晴	西南	2	0	5	0	8	0	1	0	1	4.04305	-0.223144	3.4012	5.17615	3.97029	3.3673	1.79176	20
20190817	昆山实验小学	92	0.8	46	211	79	45	11	35	27	多云	西南	2	0	6	0	8	0	1	0	1	4.52179	-0.223144	3.82864	5.35186	4.36945	3.80666	2.3979	20
20190818	昆山实验小学	62	0.7	29	238	71	36	7	31	26	雷阵雨~小雨	东北	2	0	7	2	8	0	1	0	1	4.12713	-0.356675	3.3673	5.47227	4.26268	3.58352	1.94591	20
20190819	昆山实验小学	38	0.7	33	245	53	24	6	31	25	多云	东北	3	0	1	0	8	0	1	0	1	3.63759	-0.356675	3.49651	5.50126	3.97029	3.17805	1.79176	21
20190820	昆山实验小学	77	0.8	25	118	42	21	7	32	24	多云	东北	2	0	2	0	8	0	1	0	1	4.34381	-0.223144	3.21888	4.77068	3.73767	3.04452	1.94591	21
20190821	昆山实验小学	42	0.7	29	225	44	21	6	32	24	晴	东北	2	0	3	0	8	0	1	0	1	3.73767	-0.356675	3.3673	5.4161	3.78419	3.04452	1.79176	21
20190825	昆山实验小学	32	0.7	29	170	50	25	7	31	28	中雨~多云	东南	3	0	7	2	8	1	1	1	1	3.46574	-0.356675	3.3673	5.7358	4.91202	3.21888	1.94591	21
20190826	昆山实验小学	39	0.7	13	85	26	10	5	35	29	多云	东南	3	0	1	0	8	1	1	1	1	3.66356	-0.356675	2.56495	5.44265	4.2581	2.30259	1.60944	22
20190827	昆山实验小学	58	0.8	37	171	52	25	9	36	28	多云~雷阵雨	西南	2	0	2	2	8	0	1	0	1	4.06044	-0.223144	3.61092	5.14166	3.95124	3.21888	2.19722	22
20190828	昆山实验小学	46	0.8	42	162	55	29	6	33	23	雷阵雨~大雨	东北	2	0	3	3	8	0	1	0	1	3.82864	-0.223144	3.73767	5.0876	4.00733	3.3673	1.79176	22
20190829	昆山实验小学	25	0.6	34	104	39	19	5	27	21	中雨~多云	东南	2	0	4	2	8	1	1	1	1	3.21888	-0.510826	3.52636	4.64439	3.66356	2.94444	1.60944	22
20190831	昆山实验小学	66	0.8	42	230	78	40	7	29	21	小雨	东南	2	0	6	1	8	1	1	1	1	4.18965	-0.223144	3.73767	5.43808	4.35671	3.68888	1.94591	22
20190901	昆山实验小学	30	0.6	23	187	45	16	6	24	23	小雨~中雨	东北	3	0	7	2	9	0	1	0	1	3.4012	-0.510826	3.13549	5.23111	3.80666	2.77259	1.79176	22
20190902	昆山实验小学	25	0.6	28	107	24	13	4	26	24	小雨~大雨	东北	3	0	1	3	9	0	1	0	1	3.21888	-0.510826	3.3322	4.67283	3.17805	2.56495	1.38629	23
20190905	昆山实验小学	32	0.6	55	55	49	22	6	28	24	雷阵雨	东北	2	0	4	2	9	0	1	0	1	3.46574	-0.510826	4.00733	4.00733	3.89182	3.09104	1.79176	23
20190906	昆山实验小学	10	0.8	29	56	19	7	4	27	25	小雨~阵雨	东北	3	0	5	2	9	0	1	0	1	2.30259	-0.223144	3.3673	4.02535	2.94444	1.94591	1.38629	23
20190907	昆山实验小学	40	0.8	16	70	22	9	5	29	23	小雨~多云	西北	3	0	6	1	9	0	1	0	1	3.68888	-0.223144	2.77259	4.2485	3.09104	2.19722	1.60944	23
20190908	昆山实验小学	74	1	63	163	74	42	8	30	22	多云	东北	2	0	7	0	9	0	1	0	1	4.30407	0	4.14313	5.09375	4.30407	3.73767	2.07944	23
20190909	昆山实验小学	66	0.7	31	264	70	36	7	26	23	小雨	西北	2	0	1	1	9	0	1	0	1	4.18965	-0.356675	3.43399	5.57595	4.2485	3.58352	1.94591	24
20190910	昆山实验小学	64	0.9	38	186	49	22	8	32	25	多云	西南	1	0	2	0	9	0	1	0	1	4.15888	-0.105361	3.63759	5.22575	3.89182	3.09104	2.07944	24
20190911	昆山实验小学	55	0.9	36	306	82	40	7	33	24	多云	东北	2	0	3	0	9	0	1	0	1	4.00733	-0.105361	3.58352	5.72359	4.40672	3.68888	1.94591	24
20190912	昆山实验小学	41	0.8	34	218	58	23	5	31	23	多云	东北	2	0	4	0	9	0	1	0	1	3.71357	-0.223144	3.52636	5.3845	4.06044	3.13549	1.60944	24
20190913	昆山实验小学	54	0.9	25	187	50	25	5	30	23	多云	东北	2	1	5	0	9	0	1	0	1	3.98898	-0.105361	3.21888	5.23111	3.91202	3.21888	1.60944	24
20190914	昆山实验小学	45	0.8	17	203	40	13	5	31	24	多云	东北	2	1	6	0	9	0	1	0	1	3.80666	-0.223144	2.83321	5.31321	3.68888	2.56495	1.60944	24
20190915	昆山实验小学	27	0.8	16	153	35	19	4	29	23	阵雨~多云	东北	2	1	7	2	9	0	1	0	1	3.29584	-0.223144	2.77259	5.03044	3.55535	2.94444	1.38629	24
20190916	昆山实验小学	42	0.8	23	176	42	16	6	29	22	多云	东北	3	0	1	0	9	0	1	0	1	3.73767	-0.223144	3.13549	5.17048	3.73767	2.77259	1.79176	25
20190917	昆山实验小学	61	1	28	169	60	29	8	28	23	晴~多云	东北	3	0	2	0	9	0	1	0	1	4.11087	0	3.3322	5.1299	4.09434	3.3673	2.07944	25
20190918	昆山实验小学	36	0.7	17	155	40	13	6	28	20	多云	东北	3	0	3	0	9	0	1	0	1	3.58352	-0.356675	2.83321	5.04343	3.68888	2.56495	1.79176	25
20190919	昆山实验小学	50	0.7	14	144	46	13	5	28	19	多云	东北	3	0	4	0	9	0	1	0	1	3.91202	-0.356675	2.63906	4.96981	3.82864	2.56495	1.60944	25
20190920	昆山实验小学	33	0.8	25	132	44	13	6	27	21	多云	东北	3	0	5	0	9	0	1	0	1	3.49651	-0.223144	3.21888	4.8828	3.78419	2.56495	1.79176	25
20190923	昆山实验小学	63	0.9	37	103	66	27	7	27	17	多云~晴	西北	3	0	1	0	9	0	1	0	1	4.14313	-0.105361	3.61092	4.63473	4.18965	3.29584	1.94591	26
20190924	昆山实验小学	69	0.8	54	169	68	28	6	28	18	晴~多云	西北	2	0	2	0	9	0	1	0	1	4.23411	-0.223144	3.98898	5.1299	4.21951	3.3322	1.79176	26
20190925	昆山实验小学	102	1.1	97	239	102	50	10	27	19	多云	东北	2	0	3	0	9	0	1	0	1	4.62497	0.0953102	4.57471	5.47646	4.62497	3.91202	2.30259	26
20190926	昆山实验小学	72	0.8	62	319	96	40	11	26	17	多云	东北	2	0	4	0	9	0	1	0	1	4.27667	-0.223144	4.12713	5.76519	4.56435	3.68888	2.3979	26
20190927	昆山实验小学	42	0.7	43	191	64	21	7	27	20	多云	东北	2	0	5	0	9	0	1	0	1	3.73767	-0.356675	3.7612	5.25227	4.15888	3.04452	1.94591	26
20190928	昆山实验小学								28	19	多云	东北	2	0	6	0	9	0	1	0	1								26
20190929	昆山实验小学	51	0.7	28	84	51	29	7	28	20	多云	东北	2	0	7	0	9	0	1	0	1	3.93183	-0.356675	3.3322	4.43082	3.93183	3.3673	1.94591	26
20190930	昆山实验小学	53	0.7	33	156	54	29	5	28	22	多云~阵雨	东北	2	0	1	2	9	0	1	0	1	3.97029	-0.356675	3.49651	5.04986	3.98898	3.3673	1.60944	27
20190401	震川中学	60	0.8	33	121	60	17	7	17	6	晴~阴	东南	2	0	1	0	4	1	0	0	2	4.09434	-0.223144	3.49651	4.79579	4.09434	2.83321	1.94591	1
20190402	震川中学	66	0.9	39	153	74	32	10	16	9	阴	东南	2	0	2	0	4	1	0	0	2	4.18965	-0.105361	3.66356	5.03044	4.30407	3.46574	2.30259	1
20190403	震川中学	84	0.8	68	96	86	38	17	19	9	阴~多云	东	2	0	3	0	4	1	0	0	2	4.43082	-0.223144	4.21951	4.56435	4.45435	3.63759	2.83321	1
20190404	震川中学	57	0.8	41	109	73	39	10	16	13	多云~小雨	东南	2	0	4	1	4	1	0	0	2	4.04305	-0.223144	3.71357	4.69135	4.29046	3.66356	2.30259	1
20190405	震川中学	74	0.7	35	90	62	39	9	23	12	多云~晴	西南	2	1	5	0	4	0	0	0	2	4.30407	-0.356675	3.55535	4.49981	4.12713	3.66356	2.19722	1
20190406	震川中学	113	1	44	168	112	69	14	26	14	晴	西南	2	1	6	0	4	0	0	0	2	4.72739	0	3.78419	5.12396	4.7185	4.23411	2.63906	1
20190407	震川中学	98	1	39	132	92	55	13	28	17	晴	西南	2	1	7	0	4	0	0	0	2	4.58497	0	3.66356	4.8828	4.52179	4.00733	2.56495	1
20190408	震川中学	110	1.3	41	168	127	73	15	26	16	多云~小雨	东南	3	0	1	1	4	1	0	0	2	4.70048	0.262364	3.71357	5.12396	4.84419	4.29046	2.70805	2
20190409	震川中学	57	1.1	31	188	85	43	11	26	10	中雨~小雨	西南	3	0	2	2	4	0	0	0	2	4.04305	0.0953102	3.43399	5.23644	4.44265	3.7612	2.3979	2
20190410	震川中学	52	1	21	132	62	26	6	14	10	多云~阴	西北	3	0	3	0	4	0	0	0	2	3.95124	0	3.04452	4.8828	4.12713	3.2581	1.79176	2
20190411	震川中学	38	1	26	81	44	27	6	15	7	多云	东北	2	0	4	0	4	0	0	0	2	3.63759	0	3.2581	4.39445	3.78419	3.29584	1.79176	2
20190412	震川中学	82	1.1	55	106	60	34	7	19	11	晴	东南	2	0	5	0	4	1	0	0	2	4.40672	0.0953102	4.00733	4.66344	4.09434	3.52636	1.94591	2
20190413	震川中学	51	0.7	39	255	67	38	21	21	11	晴~多云	东南	3	0	6	0	4	1	0	0	2	3.93183	-0.356675	3.66356	5.54126	4.20469	3.63759	3.04452	2
20190414	震川中学	66	0.5	37	160	54	26	8	20	7	多云~晴	东北	3	0	7	0	4	0	0	0	2	4.18965	-0.693147	3.61092	5.07517	3.98898	3.2581	2.07944	2
20190415	震川中学	66	0.7	30	127	83	49	11	19	11	晴~阴	东南	2	0	1	0	4	1	0	0	2	4.18965	-0.356675	3.4012	4.84419	4.41884	3.89182	2.3979	3
20190416	震川中学	57	0.5	38	103	66	19	7	16	13	小雨~多云	东南	3	0	2	1	4	1	0	0	2	4.04305	-0.693147	3.63759	4.63473	4.18965	2.94444	1.94591	3
20190417	震川中学	90	0.5	40	77	54	22	7	26	16	晴	东南	2	0	3	0	4	1	0	0	2	4.49981	-0.693147	3.68888	4.34381	3.98898	3.09104	1.94591	3
20190418	震川中学	67	0.7	43	132	80	52	9	29	16	多云	东南	2	0	4	0	4	1	0	0	2	4.20469	-0.356675	3.7612	4.8828	4.38203	3.95124	2.19722	3
20190419	震川中学	58	0.9	43	209	81	41	17	28	19	多云	东	3	0	5	0	4	1	0	0	2	4.06044	-0.105361	3.7612	5.34233	4.39445	3.71357	2.83321	3
20190420	震川中学	41	0.7	33	128	50	24	6	25	19	阴	东南	3	0	6	0	4	1	0	0	2	3.71357	-0.356675	3.49651	4.85203	3.91202	3.17805	1.79176	3
20190421	震川中学	46	0.7	25	102	41	15	6	24	19	小雨	东南	2	0	7	1	4	1	0	0	2	3.82864	-0.356675	3.21888	4.62497	3.71357	2.70805	1.79176	3
20190422	震川中学	18	0.9	42	57	41	22	7	21	21	中雨	东南	3	0	1	2	4	1	0	0	2	2.89037	-0.105361	3.73767	4.04305	3.71357	3.09104	1.94591	4
20190423	震川中学	70	0.9	47	38	28	19	8	25	20	小雨	西北	2	0	2	1	4	0	0	0	2	4.2485	-0.105361	3.85015	3.63759	3.3322	2.94444	2.07944	4
20190424	震川中学	83	1.7	56	86	89	61	11	24	17	小雨~多云	东北	2	0	3	1	4	0	0	0	2	4.41884	0.530628	4.02535	4.45435	4.48864	4.11087	2.3979	4
20190425	震川中学	45	1.1	33	114	62	40	12	24	14	小雨~阴	东北	2	0	4	1	4	0	0	0	2	3.80666	0.0953102	3.49651	4.7362	4.12713	3.68888	2.48491	4
20190426	震川中学	51	0.9	13	319	65	28	22	17	10	多云~晴	东北	3	0	5	0	4	0	0	0	2	3.93183	-0.105361	2.56495	5.76519	4.17439	3.3322	3.09104	4
20190427	震川中学	41	0.6	23	99	47	20	7	19	14	多云~小雨	东南	3	0	6	1	4	1	0	0	2	3.71357	-0.510826	3.13549	4.59512	3.85015	2.99573	1.94591	4
20190428	震川中学	42	0.6	17	123	41	14	5	22	17	小雨~阴	东南	2	0	7	1	4	1	0	0	2	3.73767	-0.510826	2.83321	4.81218	3.71357	2.63906	1.60944	4
20190429	震川中学	59	0.9	30	93	58	39	6	20	15	中雨~阴	西北	2	0	1	2	4	0	0	0	2	4.07754	-0.105361	3.4012	4.5326	4.06044	3.66356	1.79176	5
20190430	震川中学	52	1.1	17	75	22	15	13	19	13	多云	东北	2	0	2	0	4	0	0	0	2	3.95124	0.0953102	2.83321	4.31749	3.09104	2.70805	2.56495	5
20190501	震川中学	69	1	32	189	67	46	8	24	11	多云	西北	2	1	3	0	5	0	0	0	2	4.23411	0	3.46574	5.24175	4.20469	3.82864	2.07944	5
20190502	震川中学	80	0.9	30	152	103	44	9	24	12	晴	东北	2	1	4	0	5	0	0	0	2	4.38203	-0.105361	3.4012	5.02388	4.63473	3.78419	2.19722	5
20190503	震川中学	70	0.7	42	143	88	29	8	26	13	晴~多云	东南	2	1	5	0	5	1	0	0	2	4.2485	-0.356675	3.73767	4.96284	4.47734	3.3673	2.07944	5
20190504	震川中学	64	0.5	41	137	70	23	8	26	14	多云	东南	3	1	6	0	5	1	0	0	2	4.15888	-0.693147	3.71357	4.91998	4.2485	3.13549	2.07944	5
20190505	震川中学	55	0.5	21	177	63	26	6	26	14	多云	东南	3	0	7	0	5	1	0	0	2	4.00733	-0.693147	3.04452	5.17615	4.14313	3.2581	1.79176	5
20190506	震川中学	62	0.6	21	136	65	27	6	19	11	阴~多云	东北	3	0	1	0	5	0	0	0	2	4.12713	-0.510826	3.04452	4.91265	4.17439	3.29584	1.79176	6
20190507	震川中学	59	0.4	11	108	52	9	3	19	14	多云	东北	2	0	2	0	5	0	0	0	2	4.07754	-0.916291	2.3979	4.68213	3.95124	2.19722	1.09861	6
20190508	震川中学	46	0.6	20	246	47	9	9	20	12	多云	东南	2	0	3	0	5	1	0	0	2	3.82864	-0.510826	2.99573	5.50533	3.85015	2.19722	2.19722	6
20190509	震川中学	65	0.6	18	138	53	21	4	25	15	多云	东南	2	0	4	0	5	1	0	0	2	4.17439	-0.510826	2.89037	4.92725	3.97029	3.04452	1.38629	6
20190510	震川中学	63	0.7	23	223	70	34	7	26	16	多云	东南	2	0	5	0	5	1	0	0	2	4.14313	-0.356675	3.13549	5.40717	4.2485	3.52636	1.94591	6
20190511	震川中学	67	0.8	34	265	77	36	7	30	18	晴	东南	2	0	6	0	5	1	0	0	2	4.20469	-0.223144	3.52636	5.57973	4.34381	3.58352	1.94591	6
20190512	震川中学	67	0.8	30	250	84	42	7	29	20	多云~阴	东南	3	0	7	0	5	1	0	0	2	4.20469	-0.223144	3.4012	5.52146	4.43082	3.73767	1.94591	6
20190513	震川中学	56	0.7	23	210	67	26	5	22	15	小雨~多云	东南	3	0	1	1	5	1	0	0	2	4.02535	-0.356675	3.13549	5.34711	4.20469	3.2581	1.60944	7
20190514	震川中学	52	0.7	21	95	48	26	10	25	18	多云~小雨	东南	2	0	2	1	5	1	0	0	2	3.95124	-0.356675	3.04452	4.55388	3.8712	3.2581	2.30259	7
20190515	震川中学	50	0.3	30	114	39	18	6	22	19	小雨~阴	东南	3	0	3	1	5	1	0	0	2	3.91202	-1.20397	3.4012	4.7362	3.66356	2.89037	1.79176	7
20190516	震川中学	65	0.3	30	54	38	16	4	25	20	阴~多云	东南	2	0	4	0	5	1	0	0	2	4.17439	-1.20397	3.4012	3.98898	3.63759	2.77259	1.38629	7
20190517	震川中学	32	0.4	38	103	56	34	6	25	21	小雨~阴	东南	2	0	5	1	5	1	0	0	2	3.46574	-0.916291	3.63759	4.63473	4.02535	3.52636	1.79176	7
20190518	震川中学	32	0.5	29	94	49	25	6	27	17	多云	西北	3	0	6	0	5	0	0	0	2	3.46574	-0.693147	3.3673	4.54329	3.89182	3.21888	1.79176	7
20190519	震川中学	58	0.7	14	92	43	25	6	26	17	小雨~多云	东北	2	0	7	1	5	0	0	0	2	4.06044	-0.356675	2.63906	4.52179	3.7612	3.21888	1.79176	7
20190520	震川中学	79	0.6	20	191	67	35	8	24	13	多云	东北	3	0	1	0	5	0	0	0	2	4.36945	-0.510826	2.99573	5.25227	4.20469	3.55535	2.07944	8
20190521	震川中学	74	0.5	37	152	89	17	8	27	16	多云	西南	2	0	2	0	5	0	0	0	2	4.30407	-0.693147	3.61092	5.02388	4.48864	2.83321	2.07944	8
20190522	震川中学	91	0.8	43	235	103	43	20	30	19	晴	西南	2	0	3	0	5	0	0	0	2	4.51086	-0.223144	3.7612	5.45959	4.63473	3.7612	2.99573	8
20190523	震川中学	100	0.8	50	190	112	53	10	33	19	晴	西南	2	0	4	0	5	0	0	0	2	4.60517	-0.223144	3.91202	5.24702	4.7185	3.97029	2.30259	8
20190524	震川中学	65	0.7	38	263	99	48	9	34	21	晴~多云	东南	3	0	5	0	5	1	0	0	2	4.17439	-0.356675	3.63759	5.57215	4.59512	3.8712	2.19722	8
20190525	震川中学	57	0.5	20	210	59	20	4	30	22	小雨~大雨	东南	4	0	6	3	5	1	0	0	2	4.04305	-0.693147	2.99573	5.34711	4.07754	2.99573	1.38629	8
20190526	震川中学	27	0.6	12	127	53	23	3	24	20	大雨	东南	4	0	7	3	5	1	0	0	2	3.29584	-0.510826	2.48491	4.84419	3.97029	3.13549	1.09861	8
20190527	震川中学	61	0.7	18	80	36	23	9	27	15	小雨~多云	北	3	0	1	1	5	0	0	0	2	4.11087	-0.356675	2.89037	4.38203	3.58352	3.13549	2.19722	9
20190528	震川中学	38	0.6	13	150	37	13	10	25	19	多云	东北	3	0	2	0	5	0	0	0	2	3.63759	-0.510826	2.56495	5.01064	3.61092	2.56495	2.30259	9
20190529	震川中学	56	0.6	45	184	50	16	20	27	17	晴~多云	东南	2	0	3	0	5	1	0	0	2	4.02535	-0.510826	3.80666	5.21494	3.91202	2.77259	2.99573	9
20190530	震川中学	53	0.6	54	128	53	19	13	26	20	小雨	东南	2	0	4	1	5	1	0	0	2	3.97029	-0.510826	3.98898	4.85203	3.97029	2.94444	2.56495	9
20190531	震川中学	82	0.9	57	145	65	38	11	27	19	小雨~阴	东北	2	0	5	1	5	0	0	0	2	4.40672	-0.105361	4.04305	4.97673	4.17439	3.63759	2.3979	9
20190601	震川中学	49	0.8	33	153	67	46	8	27	19	多云	东南	2	0	6	0	6	1	0	0	2	3.89182	-0.223144	3.49651	5.03044	4.20469	3.82864	2.07944	9
20190602	震川中学	28	0.6	29	97	37	18	8	28	21	多云	东南	2	0	7	0	6	1	0	0	2	3.3322	-0.510826	3.3673	4.57471	3.61092	2.89037	2.07944	9
20190603	震川中学	42	0.5	23	155	33	17	8	31	20	多云~晴	东南	2	0	1	0	6	1	0	0	2	3.73767	-0.693147	3.13549	5.04343	3.49651	2.83321	2.07944	10
20190604	震川中学	60	0.6	25	189	48	25	7	33	22	晴	东南	2	0	2	0	6	1	0	0	2	4.09434	-0.510826	3.21888	5.24175	3.8712	3.21888	1.94591	10
20190605	震川中学	53	0.7	37	250	59	34	9	34	25	多云~阴	东南	3	0	3	0	6	1	0	0	2	3.97029	-0.356675	3.61092	5.52146	4.07754	3.52636	2.19722	10
20190606	震川中学	25	0.8	26	304	53	23	16	33	23	小雨~多云	西南	4	0	4	1	6	0	0	0	2	3.21888	-0.223144	3.2581	5.71703	3.97029	3.13549	2.77259	10
20190607	震川中学	28	0.5	13	118	35	17	8	30	21	多云	西北	3	1	5	0	6	0	0	0	2	3.3322	-0.693147	2.56495	4.77068	3.55535	2.83321	2.07944	10
20190608	震川中学	35	0.6	18	138	54	24	8	28	22	多云	东南	2	1	6	0	6	1	0	0	2	3.55535	-0.510826	2.89037	4.92725	3.98898	3.17805	2.07944	10
20190609	震川中学	31	0.6	17	170	39	20	8	32	22	多云	东南	2	1	7	0	6	1	0	0	2	3.43399	-0.510826	2.83321	5.1358	3.66356	2.99573	2.07944	10
20190610	震川中学	51	0.6	20	198	45	27	7	29	20	晴~多云	东北	2	0	1	0	6	0	0	0	2	3.93183	-0.510826	2.99573	5.28827	3.80666	3.29584	1.94591	11
20190611	震川中学	35	0.6	16	140	48	35	8	28	19	晴~多云	东北	3	0	2	0	6	0	0	0	2	3.55535	-0.510826	2.77259	4.94164	3.8712	3.55535	2.07944	11
20190612	震川中学	34	0.8	28	391	46	25	22	28	20	多云	东南	2	0	3	0	6	1	0	0	2	3.52636	-0.223144	3.3322	5.96871	3.82864	3.21888	3.09104	11
20190613	震川中学	34	0.5	16	112	35	17	8	24	19	阵雨~小雨	东南	3	0	4	2	6	1	0	0	2	3.52636	-0.693147	2.77259	4.7185	3.55535	2.83321	2.07944	11
20190614	震川中学	30	0.5	20	96	32	21	8	28	20	晴	东北	2	0	5	0	6	0	0	0	2	3.4012	-0.693147	2.99573	4.56435	3.46574	3.04452	2.07944	11
20190615	震川中学	53	0.5	17	127	44	24	9	30	21	多云	西北	2	0	6	0	6	0	0	0	2	3.97029	-0.693147	2.83321	4.84419	3.78419	3.17805	2.19722	11
20190616	震川中学	72	0.9	25	216	95	61	13	31	24	多云	东南	2	0	7	0	6	1	0	0	2	4.27667	-0.105361	3.21888	5.37528	4.55388	4.11087	2.56495	11
20190617	震川中学	49	0.8	31	202	86	44	11	30	20	阴~小雨	东南	3	0	1	1	6	1	0	0	2	3.89182	-0.223144	3.43399	5.30827	4.45435	3.78419	2.3979	12
20190618	震川中学	14	0.5	13	150	35	16	8	25	22	中雨~阴	西南	3	0	2	2	6	0	0	0	2	2.63906	-0.693147	2.56495	5.01064	3.55535	2.77259	2.07944	12
20190619	震川中学	52	0.8	23	71	32	26	7	27	22	阴	东北	2	0	3	0	6	0	0	0	2	3.95124	-0.223144	3.13549	4.26268	3.46574	3.2581	1.94591	12
20190620	震川中学	30	0.6	19	169	31	23	13	24	20	小雨~大雨	东南	2	0	4	3	6	1	0	0	2	3.4012	-0.510826	2.94444	5.1299	3.43399	3.13549	2.56495	12
20190621	震川中学	19	0.6	28	75	29	18	7	26	22	小雨~多云	东北	2	0	5	1	6	0	0	0	2	2.94444	-0.510826	3.3322	4.31749	3.3673	2.89037	1.94591	12
20190622	震川中学	29	0.5	12	86	28	21	8	28	19	多云	东北	3	0	6	0	6	0	0	0	2	3.3673	-0.693147	2.48491	4.45435	3.3322	3.04452	2.07944	12
20190623	震川中学	29	0.5	8	95	35	25	8	28	20	多云	东北	3	0	7	0	6	0	0	0	2	3.3673	-0.693147	2.07944	4.55388	3.55535	3.21888	2.07944	12
20190624	震川中学	29	0.5	12	118	40	24	8	28	21	多云	东南	3	0	1	0	6	1	0	0	2	3.3673	-0.693147	2.48491	4.77068	3.68888	3.17805	2.07944	13
20190625	震川中学	40	0.4	11	138	32	14	16	27	23	小雨	东南	3	0	2	1	6	1	0	0	2	3.68888	-0.916291	2.3979	4.92725	3.46574	2.63906	2.77259	13
20190626	震川中学	16	0.7	28	68	27	14	8	26	21	小雨~晴	东南	2	0	3	1	6	1	0	0	2	2.77259	-0.356675	3.3322	4.21951	3.29584	2.63906	2.07944	13
20190627	震川中学	35	0.6	30	75	27	15	7	30	23	多云	东南	1	0	4	0	6	1	0	0	2	3.55535	-0.510826	3.4012	4.31749	3.29584	2.70805	1.94591	13
20190628	震川中学	47	0.7	30	163	46	27	8	34	27	多云	东南	2	0	5	0	6	1	0	0	2	3.85015	-0.356675	3.4012	5.09375	3.82864	3.29584	2.07944	13
20190629	震川中学	68	0.7	24	175	69	17	7	31	27	大雨~小雨	西南	3	0	6	3	6	0	0	0	2	4.21951	-0.356675	3.17805	5.16479	4.23411	2.83321	1.94591	13
20190630	震川中学	20	1	24	90	42	161	7	30	25	小雨~多云	东北	2	0	7	1	6	0	0	0	2	2.99573	0	3.17805	4.49981	3.73767	5.0814	1.94591	13
20190701	震川中学	19	0.7	24	90	27	15	8	29	22	小雨	东北	2	0	1	1	7	0	0	0	2	2.94444	-0.356675	3.17805	4.49981	3.29584	2.70805	2.07944	14
20190702	震川中学	20	0.7	42	79	35	15	8	26	23	多云~中雨	东南	2	0	2	2	7	1	0	0	2	2.99573	-0.356675	3.73767	4.36945	3.55535	2.70805	2.07944	14
20190703	震川中学	79	0.5	28	183	35	20	22	25	23	小雨~阴	东北	2	0	3	1	7	0	0	0	2	4.36945	-0.693147	3.3322	5.20949	3.55535	2.99573	3.09104	14
20190704	震川中学	31	0.7	35	132	47	32	9	28	22	阴	东南	2	0	4	0	7	1	0	0	2	3.43399	-0.356675	3.55535	4.8828	3.85015	3.46574	2.19722	14
20190705	震川中学	37	0.6	30	149	57	38	9	28	20	多云	东南	2	0	5	0	7	1	0	0	2	3.61092	-0.510826	3.4012	5.00395	4.04305	3.63759	2.19722	14
20190706	震川中学	32	0.6	24	167	50	33	9	31	24	小雨	东南	3	0	6	1	7	1	0	0	2	3.46574	-0.510826	3.17805	5.11799	3.91202	3.49651	2.19722	14
20190707	震川中学	36	0.6	14	134	31	15	8	30	22	多云	西南	3	0	7	0	7	0	0	0	2	3.58352	-0.510826	2.63906	4.89784	3.43399	2.70805	2.07944	14
20190708	震川中学	89	0.8	19	186	60	40	10	31	23	阴~小雨	西北	2	0	1	1	7	0	0	0	2	4.48864	-0.223144	2.94444	5.22575	4.09434	3.68888	2.30259	15
20190709	震川中学	22	0.5	12	203	44	22	9	25	22	中雨~小雨	东北	3	0	2	2	7	0	0	0	2	3.09104	-0.693147	2.48491	5.31321	3.78419	3.09104	2.19722	15
20190710	震川中学	76	0.4	11	73	19	13	21	26	22	小雨~多云	东北	2	0	3	1	7	0	0	0	2	4.33073	-0.916291	2.3979	4.29046	2.94444	2.56495	3.04452	15
20190711	震川中学	43	0.7	30	200	36	24	8	28	23	阴	东南	2	0	4	0	7	1	0	0	2	3.7612	-0.356675	3.4012	5.29832	3.58352	3.17805	2.07944	15
20190712	震川中学	52	0.6	27	138	50	27	9	27	22	小雨~暴雨	东北	2	0	5	4	7	0	0	0	2	3.95124	-0.510826	3.29584	4.92725	3.91202	3.29584	2.19722	15
20190713	震川中学	26	0.5	25	102	24	11	8	23	21	中雨~多云	东北	2	0	6	2	7	0	0	0	2	3.2581	-0.693147	3.21888	4.62497	3.17805	2.3979	2.07944	15
20190714	震川中学	62	0.6	21	100	28	20	9	28	21	多云	东南	1	0	7	0	7	1	0	0	2	4.12713	-0.510826	3.04452	4.60517	3.3322	2.99573	2.19722	15
20190715	震川中学	33	0.7	19	209	46	32	10	31	22	多云	东南	2	0	1	0	7	1	0	0	2	3.49651	-0.356675	2.94444	5.34233	3.82864	3.46574	2.30259	16
20190716	震川中学	18	0.6	21	159	37	18	9	27	25	中雨~小雨	东南	3	0	2	2	7	1	0	0	2	2.89037	-0.510826	3.04452	5.0689	3.61092	2.89037	2.19722	16
20190717	震川中学	26	0.5	21	166	34	16	16	30	26	小雨~阴	东南	3	0	3	1	7	1	0	0	2	3.2581	-0.693147	3.04452	5.11199	3.52636	2.77259	2.77259	16
20190718	震川中学	21	0.4	11	108	30	11	8	31	26	小雨~阴	东南	3	0	4	1	7	1	0	0	2	3.04452	-0.916291	2.3979	4.68213	3.4012	2.3979	2.07944	16
20190719	震川中学	19	0.5	12	55	27	10	9	30	27	小雨~阴	东北	3	0	5	1	7	0	0	0	2	2.94444	-0.693147	2.48491	4.00733	3.29584	2.30259	2.19722	16
20190720	震川中学	26	0.4	8	51	21	13	8	31	25	多云~晴	西北	2	0	6	0	7	0	0	0	2	3.2581	-0.916291	2.07944	3.93183	3.04452	2.56495	2.07944	16
20190721	震川中学	38	0.6	28	128	60	36	8	34	27	多云	东南	2	0	7	0	7	1	0	0	2	3.63759	-0.510826	3.3322	4.85203	4.09434	3.58352	2.07944	16
20190722	震川中学	40	0.6	23	206	58	32	8	35	28	多云	东南	2	0	1	0	7	1	0	0	2	3.68888	-0.510826	3.13549	5.32788	4.06044	3.46574	2.07944	17
20190723	震川中学	74	0.6	20	178	47	22	20	36	29	多云	西南	2	0	2	0	7	0	0	0	2	4.30407	-0.510826	2.99573	5.18178	3.85015	3.09104	2.99573	17
20190724	震川中学	33	0.6	26	350	60	30	8	36	29	多云	西南	2	0	3	0	7	0	0	0	2	3.49651	-0.510826	3.2581	5.85793	4.09434	3.4012	2.07944	17
20190725	震川中学	33	0.6	27	140	59	33	7	36	29	阴	西南	2	0	4	0	7	0	0	0	2	3.49651	-0.510826	3.29584	4.94164	4.07754	3.49651	1.94591	17
20190726	震川中学	42	0.5	23	147	55	30	8	37	29	晴	西南	2	0	5	0	7	0	0	0	2	3.73767	-0.693147	3.13549	4.99043	4.00733	3.4012	2.07944	17
20190727	震川中学	69	0.6	27	157	68	39	8	36	29	小雨~多云	东南	2	0	6	1	7	1	0	0	2	4.23411	-0.510826	3.29584	5.05625	4.21951	3.66356	2.07944	17
20190728	震川中学	48	0.5	34	140	41	25	8	36	28	晴~多云	东南	3	0	7	0	7	1	0	0	2	3.8712	-0.693147	3.52636	4.94164	3.71357	3.21888	2.07944	17
20190729	震川中学	30	0.4	16	148	38	17	8	36	29	晴	东南	3	0	1	0	7	1	0	0	2	3.4012	-0.916291	2.77259	4.99721	3.63759	2.83321	2.07944	18
20190730	震川中学	70	0.4	21	178	42	19	23	37	30	多云~晴	东南	3	0	2	0	7	1	0	0	2	4.2485	-0.916291	3.04452	5.18178	3.73767	2.94444	3.13549	18
20190731	震川中学	33	0.4	18	198	42	22	9	37	29	晴	东南	3	0	3	0	7	1	0	0	2	3.49651	-0.916291	2.89037	5.28827	3.73767	3.09104	2.19722	18
20190801	震川中学	22	0.3	15	165	29	12	9	35	27	小雨~阴	东南	3	0	4	1	8	1	1	1	2	3.09104	-1.20397	2.70805	5.10595	3.3673	2.48491	2.19722	18
20190802	震川中学	22	0.3	12	108	25	9	8	34	26	多云	东南	3	0	5	0	8	1	1	1	2	3.09104	-1.20397	2.48491	4.68213	3.21888	2.19722	2.07944	18
20190803	震川中学	29	0.3	16	85	29	11	10	32	26	小雨	东南	3	0	6	1	8	1	1	1	2	3.3673	-1.20397	2.77259	4.44265	3.3673	2.3979	2.30259	18
20190804	震川中学	26	0.4	14	80	26	10	9	31	28	雷阵雨~多云	东南	3	0	7	2	8	1	1	1	2	3.2581	-0.916291	2.63906	4.38203	3.2581	2.30259	2.19722	18
20190805	震川中学	18	0.4	25	42	20	9	8	32	27	小雨~多云	东南	3	0	1	1	8	1	1	1	2	2.89037	-0.916291	3.21888	4.73767	3.99573	2.19722	2.07944	19
20190806	震川中学	60	0.4	18	74	27	13	18	33	25	多云~晴	东南	2	0	2	0	8	1	1	1	2	4.09434	-0.916291	2.89037	4.30407	3.29584	2.56495	2.89037	19
20190807	震川中学	55	0.6	26	133	45	32	10	32	28	多云	东南	3	0	3	0	8	1	1	1	2	4.00733	-0.510826	3.2581	4.89035	3.80666	3.46574	2.30259	19
20190808	震川中学	13	0.5	19	130	42	20	10	33	28	小雨	东南	3	0	4	1	8	1	1	1	2	2.56495	-0.693147	2.94444	4.86753	3.73767	2.99573	2.30259	19
20190809	震川中学	39	0.5	13	62	37	11	10	31	27	小雨~暴雨	东北	4	0	5	4	8	0	1	0	2	3.66356	-0.693147	2.56495	4.12713	3.61092	2.3979	2.30259	19
20190810	震川中学	32	0.4	5	41	24	9	9	29	26	暴雨	东北	5	0	6	4	8	0	1	0	2	3.46574	-0.916291	1.60944	3.71357	3.17805	2.19722	2.19722	19
20190811	震川中学	8	0.5	8	76	17	8	9	29	26	小雨~多云	西南	4	0	7	1	8	0	1	0	2	2.07944	-0.693147	2.07944	4.33073	2.83321	2.07944	2.19722	19
20190812	震川中学	29	0.6	19	91	27	15	10	33	26	多云	西南	3	0	1	0	8	0	1	0	2	3.3673	-0.510826	2.94444	4.51086	3.29584	2.70805	2.30259	20
20190813	震川中学	55	0.8	32	163	50	29	10	34	25	多云~晴	西北	1	0	2	0	8	0	1	0	2	4.00733	-0.223144	3.46574	5.09375	3.91202	3.3673	2.30259	20
20190814	震川中学	50	0.9	39	322	63	40	21	32	26	多云	西北	2	0	3	0	8	0	1	0	2	3.91202	-0.105361	3.66356	5.77455	4.14313	3.68888	3.04452	20
20190815	震川中学	48	1	19	240	65	49	10	31	25	小雨~多云	西北	3	0	4	1	8	0	1	0	2	3.8712	0	2.94444	5.48064	4.17439	3.89182	2.30259	20
20190816	震川中学	42	1	23	199	60	43	9	34	25	晴	西南	2	0	5	0	8	0	1	0	2	3.73767	0	3.13549	5.2933	4.09434	3.7612	2.19722	20
20190817	震川中学	109	1	33	270	93	58	11	35	27	多云	西南	2	0	6	0	8	0	1	0	2	4.69135	0	3.49651	5.59842	4.5326	4.06044	2.3979	20
20190818	震川中学	55	0.8	16	273	66	36	11	31	26	雷阵雨~小雨	东北	2	0	7	2	8	0	1	0	2	4.00733	-0.223144	2.77259	5.60947	4.18965	3.58352	2.3979	20
20190819	震川中学	46	0.7	20	181	45	22	10	31	25	多云	东北	3	0	1	0	8	0	1	0	2	3.82864	-0.356675	2.99573	5.1985	3.80666	3.09104	2.30259	21
20190820	震川中学	33	0.7	15	166	37	20	11	32	24	多云	东北	2	0	2	0	8	0	1	0	2	3.49651	-0.356675	2.70805	5.11199	3.61092	2.99573	2.3979	21
20190821	震川中学	40	0.8	30	169	42	23	11	32	24	晴	东北	2	0	3	0	8	0	1	0	2	3.68888	-0.223144	3.4012	5.1299	3.73767	3.13549	2.3979	21
20190825	震川中学	16	0.8	17	153	47	25	10	31	28	中雨~多云	东南	3	0	7	2	8	1	1	1	2	2.77259	-0.223144	2.83321	5.03044	3.85015	3.21888	2.30259	21
20190826	震川中学	24	0.6	14	80	33	11	9	35	29	多云	东南	3	0	1	0	8	1	1	1	2	3.17805	-0.510826	2.63906	5.38203	3.49651	2.3979	2.19722	22
20190827	震川中学	59	0.7	22	184	51	26	12	36	28	多云~雷阵雨	西南	2	0	2	2	8	0	1	0	2	4.07754	-0.356675	3.09104	5.21494	3.93183	3.2581	2.48491	22
20190828	震川中学	19	1	24	193	59	38	10	33	23	雷阵雨~大雨	东北	2	0	3	3	8	0	1	0	2	2.94444	0	3.17805	5.26269	4.07754	3.63759	2.30259	22
20190829	震川中学	49	0.8	14	108	26	18	9	27	21	中雨~多云	东南	2	0	4	2	8	1	1	1	2	3.89182	-0.223144	2.63906	4.68213	3.2581	2.89037	2.19722	22
20190831	震川中学	35	1.1	28	236	75	52	11	29	21	小雨	东南	2	0	6	1	8	1	1	1	2	3.55535	0.0953102	3.3322	5.46383	4.31749	3.95124	2.3979	22
20190901	震川中学	28	0.8	13	175	36	14	11	24	23	小雨~中雨	东北	3	0	7	2	9	0	1	0	2	3.3322	-0.223144	2.56495	5.16479	3.58352	2.63906	2.3979	22
20190902	震川中学	30	0.8	16	108	19	14	10	26	24	小雨~大雨	东北	3	0	1	3	9	0	1	0	2	3.4012	-0.223144	2.77259	4.68213	2.94444	2.63906	2.30259	23
20190905	震川中学	20	0.7	28	81	38	21	11	28	24	雷阵雨	东北	2	0	4	2	9	0	1	0	2	2.99573	-0.356675	3.3322	4.39445	3.63759	3.04452	2.3979	23
20190906	震川中学	28	0.3	18	47	18	8	10	27	25	小雨~阵雨	东北	3	0	5	2	9	0	1	0	2	3.3322	-1.20397	2.89037	3.85015	2.89037	2.07944	2.30259	23
20190907	震川中学	26	0.3	9	58	20	10	11	29	23	小雨~多云	西北	3	0	6	1	9	0	1	0	2	3.2581	-1.20397	2.19722	4.06044	2.99573	2.30259	2.3979	23
20190908	震川中学	63	0.9	43	169	77	57	12	30	22	多云	东北	2	0	7	0	9	0	1	0	2	4.14313	-0.105361	3.7612	5.1299	4.34381	4.04305	2.48491	23
20190909	震川中学	26	0.5	16	200	54	34	12	26	23	小雨	西北	2	0	1	1	9	0	1	0	2	3.2581	-0.693147	2.77259	5.29832	3.98898	3.52636	2.48491	24
20190910	震川中学	51	0.6	25	144	33	16	12	32	25	多云	西南	1	0	2	0	9	0	1	0	2	3.93183	-0.510826	3.21888	4.96981	3.49651	2.77259	2.48491	24
20190911	震川中学	57	0.6	36	270	74	47	12	33	24	多云	东北	2	0	3	0	9	0	1	0	2	4.04305	-0.510826	3.58352	5.59842	4.30407	3.85015	2.48491	24
20190912	震川中学	29	0.4	17	170	33	17	10	31	23	多云	东北	2	0	4	0	9	0	1	0	2	3.3673	-0.916291	2.83321	5.1358	3.49651	2.83321	2.30259	24
20190913	震川中学	32	0.4	16	162	40	22	11	30	23	多云	东北	2	1	5	0	9	0	1	0	2	3.46574	-0.916291	2.77259	5.0876	3.68888	3.09104	2.3979	24
20190914	震川中学	41	0.5	18	147	39	17	12	31	24	多云	东北	2	1	6	0	9	0	1	0	2	3.71357	-0.693147	2.89037	4.99043	3.66356	2.83321	2.48491	24
20190915	震川中学	25	0.4	9	110	31	17	10	29	23	阵雨~多云	东北	2	1	7	2	9	0	1	0	2	3.21888	-0.916291	2.19722	4.70048	3.43399	2.83321	2.30259	24
20190916	震川中学	38	0.3	15	131	34	15	12	29	22	多云	东北	3	0	1	0	9	0	1	0	2	3.63759	-1.20397	2.70805	4.8752	3.52636	2.70805	2.48491	25
20190917	震川中学	40	0.5	20	154	62	29	13	28	23	晴~多云	东北	3	0	2	0	9	0	1	0	2	3.68888	-0.693147	2.99573	5.03695	4.12713	3.3673	2.56495	25
20190918	震川中学	31	0.4	15	121	23	15	11	28	20	多云	东北	3	0	3	0	9	0	1	0	2	3.43399	-0.916291	2.70805	4.79579	3.13549	2.70805	2.3979	25
20190919	震川中学	36	0.5	11	153	41	13	11	28	19	多云	东北	3	0	4	0	9	0	1	0	2	3.58352	-0.693147	2.3979	5.03044	3.71357	2.56495	2.3979	25
20190920	震川中学	29	0.5	20	114	39	13	11	27	21	多云	东北	3	0	5	0	9	0	1	0	2	3.3673	-0.693147	2.99573	4.7362	3.66356	2.56495	2.3979	25
20190923	震川中学	60	1	22	103	51	22	12	27	17	多云~晴	西北	3	0	1	0	9	0	1	0	2	4.09434	0	3.09104	4.63473	3.93183	3.09104	2.48491	26
20190924	震川中学	66	0.8	32	129	51	25	14	28	18	晴~多云	西北	2	0	2	0	9	0	1	0	2	4.18965	-0.223144	3.46574	4.85981	3.93183	3.21888	2.63906	26
20190925	震川中学	64	1.3	51	227	90	55	15	27	19	多云	东北	2	0	3	0	9	0	1	0	2	4.15888	0.262364	3.93183	5.42495	4.49981	4.00733	2.70805	26
20190926	震川中学	51	0.9	34	223	56	30	13	26	17	多云	东北	2	0	4	0	9	0	1	0	2	3.93183	-0.105361	3.52636	5.40717	4.02535	3.4012	2.56495	26
20190927	震川中学	31	0.7	34	139	44	24	11	27	20	多云	东北	2	0	5	0	9	0	1	0	2	3.43399	-0.356675	3.52636	4.93447	3.78419	3.17805	2.3979	26
20190928	震川中学								28	19	多云	东北	2	0	6	0	9	0	1	0	2								26
20190929	震川中学	38	0.7	19	88	38	26	12	28	20	多云	东北	2	0	7	0	9	0	1	0	2	3.63759	-0.356675	2.94444	4.47734	3.63759	3.2581	2.48491	26
20190930	震川中学	42	0.7	20	126	46	31	10	28	22	多云~阵雨	东北	2	0	1	2	9	0	1	0	2	3.73767	-0.356675	2.99573	4.83628	3.82864	3.43399	2.30259	27
