# Supplementary material for: The impact of municipal solid waste sorting policy on air pollution: Evidence from Shanghai, China
Source: PLoS One. 2022 Nov 2;17(11):e0277035. doi: 10.1371/journal.pone.0277035 (PMC9629625; doi:10.1371/journal.pone.0277035)
Supplement: S1 File — (ZIP) [file pone.0277035.s001.zip › Supporting information/Raw data(shanghai).xls]

## Sheet: Sheet1
date	month	monitor	co	no2	o3	pm10	pm25	so2	city	name	district	week	tt	lt	weather	wind	windf	aqi	distance	downwind	industry	天马	老港	江桥	御桥	黎明	嘉定	金山	崇明	sum_down	nondown	rain	post	minus	weighteddown	did	ln_so2	ln_no2	ln_co	ln_pm10	ln_pm25	ln_aqi	sumdownwind_post	post_distance	downwind_post	ln_o3	weekend	holiday	weekid
20190101	1	1	0.43	31.29	61.67	37.33	25.13	5.83	上海	普陀	普陀	2	6	3	多云	西北风	3	39.2083	5358.46	1	146.39	0	0	1	0	0	1	0	0	2	6	0	0	-4	0.21918	0	1.76302	3.4433	-0.84397	3.6198	3.22406	3.66889	0	0	0	4.1218	0	1	1
20190101	1	2	0.23	28.96	65.29	30.22	24.5	6.79	上海	十五厂	黄浦	2	6	3	多云	西北风	3	36.5417	8400.07	0	43.28	0	0	1	0	0	1	0	1	3	5	0	0	-2	0.123417	0	1.91545	3.36592	-1.46968	3.4085	3.19867	3.59845	0	0	0	4.17884	0	1	1
20190101	1	3	0.6	29.92	57.17	30.89	31.04	8.21	上海	虹口	虹口	2	6	3	多云	西北风	3	44.125	10813.4	0	48.21	0	0	0	0	0	1	0	1	2	6	0	0	-4	0.060307	0	2.10535	3.39853	-0.510826	3.43043	3.43528	3.78703	0	0	0	4.04603	0	1	1
20190101	1	4	0.6	34.08	53.29	36.75	28.52	5.78	上海	徐汇上师大	徐汇	2	6	3	多云	西北风	3	40.8696	12572.5	0	574.37	0	0	1	0	0	1	0	0	2	6	0	0	-4	0.105085	0	1.7544	3.52871	-0.510826	3.60414	3.35061	3.71039	0	0	0	3.97575	0	1	1
20190101	1	5	0.6	30.83	68.5	34.38	27.04	7.25	上海	杨浦四漂	杨浦	2	6	3	多云	西北风	3	39.75	14220.6	0	1161.3	0	0	0	0	0	1	0	1	2	6	0	0	-4	0.0532761	0	1.981	3.42849	-0.510826	3.53748	3.29732	3.68261	0	0	0	4.22683	0	1	1
20190101	1	6	0.53	18.17	62.21	37.2	33.88	5.83	上海	青浦淀山湖	青浦	2	6	0	多云	西北风	2	48	11928.4	0	1537.31	0	0	0	0	0	0	0	0	0	8	0	0	-8	0	0	1.76302	2.89977	-0.634878	3.61631	3.52283	3.8712	0	0	0	4.13052	0	1	1
20190101	1	7	0.58	23.46	58.5	37.35	26.63	8.88	上海	静安监测站	静安	2	6	3	多云	西北风	3	39.4167	7911.21	1	90.68	0	0	1	0	0	1	0	0	2	6	0	0	-4	0.156445	0	2.1838	3.1553	-0.544727	3.62033	3.28204	3.67419	0	0	0	4.06903	0	1	1
20190101	1	8	0.43	30.79	65.71	32	25.88	5.13	上海	浦东川沙	浦东	2	7	1	多云	西北风	3	38.2917	10752.7	0	10307.7	0	0	1	0	0	1	0	1	3	5	0	0	-2	0.0667873	0	1.63511	3.42719	-0.84397	3.46574	3.25347	3.64523	0	0	0	4.18525	0	1	1
20190101	1	9	0.53	26.63	57.5	34.63	28.5	5.21	上海	浦东新区监测站	浦东	2	7	1	多云	西北风	3	40.8333	8178.36	0	10307.7	0	0	1	0	0	1	0	1	3	5	0	0	-2	0.106333	0	1.65058	3.28204	-0.634878	3.54472	3.3499	3.7095	0	0	0	4.05178	0	1	1
20190101	1	10	0.38	20.29	66.42	34.3	28.09	6.09	上海	浦东张江	浦东	2	7	1	多云	西北风	3	40.1739	6072.87	0	10307.7	0	0	1	0	0	1	0	1	3	5	0	0	-2	0.0892209	0	1.80665	3.01013	-0.967584	3.53515	3.33541	3.69322	0	0	0	4.196	0	1	1
20190102	1	1	0.81	47.29	52.13	79.63	63.58	12.13	上海	普陀	普陀	3	8	4	多云	东北风	2	86.1667	5358.46	0	146.39	0	0	0	0	1	0	0	1	2	6	0	0	-4	0.059059	0	2.49568	3.8563	-0.210721	4.37739	4.1523	4.45628	0	0	0	3.95374	0	0	1
20190102	1	2	0.72	41.91	58.42	65.71	59.5	13.25	上海	十五厂	黄浦	3	8	4	多云	东北风	2	81	8400.07	0	43.28	0	0	0	0	1	0	0	1	2	6	0	0	-4	0.0654932	0	2.584	3.73552	-0.328504	4.18525	4.08598	4.39445	0	0	0	4.06766	0	0	1
20190102	1	3	0.93	46.7	48.88	67.45	68.09	14.17	上海	虹口	虹口	3	8	4	多云	东北风	2	91.7391	10813.4	0	48.21	0	0	0	0	0	0	0	1	1	7	0	0	-6	0.0312723	0	2.65113	3.84374	-0.0725707	4.21139	4.22083	4.51895	0	0	0	3.88937	0	0	1
20190102	1	4	0.76	53.58	46.46	73.82	65.29	11.54	上海	徐汇上师大	徐汇	3	8	4	多云	东北风	2	88.25	12572.5	0	574.37	0	0	0	0	1	0	0	1	2	6	0	0	-4	0.0532043	0	2.44582	3.98118	-0.274437	4.30163	4.17884	4.48017	0	0	0	3.83859	0	0	1
20190102	1	5	0.96	47.38	60.88	71.17	64.79	13.58	上海	杨浦四漂	杨浦	3	8	4	多云	东北风	2	87.625	14220.6	0	1161.3	0	0	0	0	0	0	0	0	0	8	0	0	-8	0	0	2.6086	3.8582	-0.040822	4.26507	4.17115	4.47307	0	0	0	4.1089	0	0	1
20190102	1	6	0.88	34.08	53.67	86.22	75.17	11.75	上海	青浦淀山湖	青浦	3	8	2	多云	东北风	2	100.583	11928.4	1	1537.31	1	0	1	1	1	1	0	1	6	2	0	0	4	0.184996	0	2.46385	3.52871	-0.127833	4.4569	4.31975	4.61098	0	0	0	3.98285	0	0	1
20190102	1	7	0.86	37.52	52.09	78.13	62.61	14.48	上海	静安监测站	静安	3	8	4	多云	东北风	2	85	7911.21	0	90.68	0	0	0	0	1	0	0	1	2	6	0	0	-4	0.0607289	0	2.67277	3.62487	-0.150823	4.35837	4.13693	4.44265	0	0	0	3.95297	0	0	1
20190102	1	8	0.77	41.54	61.88	65.06	60.04	10.25	上海	浦东川沙	浦东	3	8	2	多云	东北风	3	81.6667	10752.7	1	10307.7	0	0	0	0	1	0	0	0	1	7	0	0	-6	0.0929998	0	2.32728	3.72666	-0.261365	4.17531	4.09501	4.40265	0	0	0	4.1252	0	0	1
20190102	1	9	0.85	39.96	48.75	64.8	64.25	11.92	上海	浦东新区监测站	浦东	3	8	2	多云	东北风	3	87	8178.36	0	10307.7	0	0	0	0	1	0	0	0	1	7	0	0	-6	0.0563155	0	2.47822	3.68788	-0.162519	4.17131	4.16278	4.46591	0	0	0	3.88671	0	0	1
20190102	1	10	0.72	33.5	59.63	74.65	62.33	12.04	上海	浦东张江	浦东	3	8	2	多云	东北风	3	84.5833	6072.87	0	10307.7	0	0	0	0	1	0	0	0	1	7	0	0	-6	0.064668	0	2.48823	3.51155	-0.328504	4.31281	4.13244	4.43774	0	0	0	4.08816	0	0	1
20190103	1	1	0.74	58.35	37.21	61.43	50.3	8.3	上海	普陀	普陀	4	10	8	小雨	东北风	2	69.4348	5358.46	0	146.39	0	0	0	0	1	0	0	1	2	6	1	0	-4	0.059059	0	2.11626	4.06646	-0.301105	4.1179	3.918	4.24039	0	0	0	3.61658	0	0	1
20190103	1	2	0.79	56.67	41.67	52.78	49.46	9.75	上海	十五厂	黄浦	4	10	8	小雨	东北风	2	68.5	8400.07	0	43.28	0	0	0	0	1	0	0	1	2	6	1	0	-4	0.0654932	0	2.27727	4.03724	-0.235722	3.96613	3.90116	4.22683	0	0	0	3.72978	0	0	1
20190103	1	3	0.72	63.33	29.38	53.11	45.58	10.46	上海	虹口	虹口	4	10	8	小雨	东北风	2	65	10813.4	0	48.21	0	0	0	0	0	0	0	1	1	7	1	0	-6	0.0312723	0	2.34756	4.14836	-0.328504	3.97237	3.81947	4.17439	0	0	0	3.38031	0	0	1
20190103	1	4	0.58	63.58	36.38	49	49.29	7.42	上海	徐汇上师大	徐汇	4	10	8	小雨	东北风	2	68.5417	12572.5	0	574.37	0	0	0	0	1	0	0	1	2	6	1	0	-4	0.0532043	0	2.00418	4.1523	-0.544727	3.89182	3.89772	4.22744	0	0	0	3.59402	0	0	1
20190103	1	5	0.89	67.79	38.25	59.48	49.63	9.67	上海	杨浦四漂	杨浦	4	10	8	小雨	东北风	2	68.75	14220.6	0	1161.3	0	0	0	0	0	0	0	0	0	8	1	0	-8	0	0	2.26903	4.21641	-0.116534	4.08564	3.9046	4.23048	0	0	0	3.64414	0	0	1
20190103	1	6	0.88	55.46	24.29	61.25	66.54	7.42	上海	青浦淀山湖	青浦	4	10	7	小雨	东北风	2	89.7917	11928.4	1	1537.31	1	0	1	1	1	1	0	1	6	2	1	0	4	0.184996	0	2.00418	4.01566	-0.127833	4.11496	4.1978	4.49749	0	0	0	3.19006	0	0	1
20190103	1	7	0.59	53.33	43.75	59.91	50.13	11.67	上海	静安监测站	静安	4	10	8	小雨	东北风	2	69.2083	7911.21	0	90.68	0	0	0	0	1	0	0	1	2	6	1	0	-4	0.0607289	0	2.45702	3.9765	-0.527633	4.09284	3.91462	4.23712	0	0	0	3.77849	0	0	1
20190103	1	8	0.68	53.13	44.13	55	46.57	7.33	上海	浦东川沙	浦东	4	10	7	小雨	东北风	3	65.1739	10752.7	1	10307.7	0	0	0	0	1	0	0	0	1	7	1	0	-6	0.0929998	0	1.99198	3.97274	-0.385662	4.00733	3.84096	4.17706	0	0	0	3.78714	0	0	1
20190103	1	9	0.76	55.35	30.26	51.42	48.13	7.63	上海	浦东新区监测站	浦东	4	10	7	小雨	东北风	3	66.8261	8178.36	0	10307.7	0	0	0	0	1	0	0	0	1	7	1	0	-6	0.0563155	0	2.03209	4.01368	-0.274437	3.94003	3.87391	4.20209	0	0	0	3.40983	0	0	1
20190103	1	10	0.64	51.96	37.83	56.67	49.38	7.17	上海	浦东张江	浦东	4	10	7	小雨	东北风	3	68.4167	6072.87	0	10307.7	0	0	0	0	1	0	0	0	1	7	1	0	-6	0.064668	0	1.96991	3.95047	-0.446287	4.03724	3.89955	4.22562	0	0	0	3.6331	0	0	1
20190104	1	1	0.58	53.21	28.08	22.13	15.83	5.46	上海	普陀	普陀	5	10	8	小雨	东南风	2	30.2917	5358.46	0	146.39	0	1	0	1	0	0	0	0	2	6	1	0	-4	0.0794525	0	1.69745	3.97425	-0.544727	3.09693	2.76191	3.41087	0	0	0	3.33506	0	0	1
20190104	1	2	0.55	61.79	27.08	20	19.67	6.46	上海	十五厂	黄浦	5	10	8	小雨	东南风	2	33.0833	8400.07	1	43.28	0	1	0	1	0	0	0	0	2	6	1	0	-4	0.141365	0	1.86563	4.12374	-0.597837	2.99573	2.97909	3.49903	0	0	0	3.2988	0	0	1
20190104	1	3	0.62	61.08	22.79	22.53	15.79	6.88	上海	虹口	虹口	5	10	8	小雨	东南风	2	32.875	10813.4	0	48.21	0	1	0	1	1	0	0	0	3	5	1	0	-2	0.119653	0	1.92862	4.11218	-0.478036	3.11485	2.75938	3.49271	0	0	0	3.12632	0	0	1
20190104	1	4	0.35	68	23.96	22.78	20.79	4.67	上海	徐汇上师大	徐汇	5	10	8	小雨	东南风	2	37	12572.5	1	574.37	0	1	0	1	0	0	0	0	2	6	1	0	-4	0.0999515	0	1.54116	4.21951	-1.04982	3.12588	3.03447	3.61092	0	0	0	3.17639	0	0	1
20190104	1	5	0.7	64.83	27.74	21.29	18.43	6.29	上海	杨浦四漂	杨浦	5	10	8	小雨	东南风	2	34.1739	14220.6	1	1161.3	0	1	0	1	1	0	0	0	3	5	1	0	-2	0.154768	0	1.83896	4.17177	-0.356675	3.05824	2.91398	3.53146	0	0	0	3.32288	0	0	1
20190104	1	6	0.77	52.75	18.75	39	33.21	4.63	上海	青浦淀山湖	青浦	5	11	8	小雨	东南风	2	46.9167	11928.4	1	1537.31	1	1	0	0	0	0	1	0	3	5	1	0	-2	0.114858	0	1.53256	3.96556	-0.261365	3.66356	3.50285	3.84837	0	0	0	2.93119	0	0	1
20190104	1	7	0.37	58.25	30.63	26.69	19.08	8.17	上海	静安监测站	静安	5	10	8	小雨	东南风	2	33.8333	7911.21	0	90.68	0	1	0	1	0	0	0	0	2	6	1	0	-4	0.0916232	0	2.10047	4.06474	-0.994252	3.28429	2.94864	3.52145	0	0	0	3.42198	0	0	1
20190104	1	8	0.59	58.71	33.29	18.36	15.83	5.83	上海	浦东川沙	浦东	5	11	8	小雨	东南风	3	30.5833	10752.7	0	10307.7	0	1	0	0	0	0	0	0	1	7	1	0	-6	0.0389935	0	1.76302	4.07261	-0.527633	2.91017	2.76191	3.42045	0	0	0	3.50526	0	0	1
20190104	1	9	0.6	54.88	24.38	20.06	15.25	6.21	上海	浦东新区监测站	浦东	5	11	8	小雨	东南风	3	29.75	8178.36	1	10307.7	0	1	0	1	0	0	0	0	2	6	1	0	-4	0.146488	0	1.82616	4.00515	-0.510826	2.99873	2.72458	3.39283	0	0	0	3.19376	0	0	1
20190104	1	10	0.53	56.83	30.72	21.13	18.63	5	上海	浦东张江	浦东	5	11	8	小雨	东南风	3	32.0417	6072.87	0	10307.7	0	1	0	0	0	0	0	0	1	7	1	0	-6	0.0275572	0	1.60944	4.04006	-0.634878	3.05069	2.92477	3.46704	0	0	0	3.42491	0	0	1
20190105	1	1	0.79	50.79	22.08	32.06	29.46	5.21	上海	普陀	普陀	6	10	5	小雨	西北风	2	44.7917	5358.46	1	146.39	0	0	1	0	0	1	0	0	2	6	1	0	-4	0.21918	0	1.65058	3.9277	-0.235722	3.46761	3.38303	3.80202	0	0	0	3.09467	1	0	1
20190105	1	2	0.69	51.42	29.75	34.13	33.13	6.13	上海	十五厂	黄浦	6	10	5	小雨	西北风	2	47.4583	8400.07	0	43.28	0	0	1	0	0	1	0	1	3	5	1	0	-2	0.123417	0	1.81319	3.94003	-0.371064	3.53018	3.50044	3.85985	0	0	0	3.39283	1	0	1
20190105	1	3	0.77	53.04	23.13	29.27	30.29	7.17	上海	虹口	虹口	6	10	5	小雨	西北风	2	45.2917	10813.4	0	48.21	0	0	0	0	0	1	0	1	2	6	1	0	-4	0.060307	0	1.96991	3.97105	-0.261365	3.37656	3.41082	3.81312	0	0	0	3.14113	1	0	1
20190105	1	4	0.5	60.42	23.04	34.4	32.25	4.33	上海	徐汇上师大	徐汇	6	10	5	小雨	西北风	2	49.4167	12572.5	0	574.37	0	0	1	0	0	1	0	0	2	6	1	0	-4	0.105085	0	1.46557	4.10132	-0.693147	3.53806	3.47352	3.90029	0	0	0	3.13723	1	0	1
20190105	1	5	0.78	54.67	31.79	27.62	31.79	6.42	上海	杨浦四漂	杨浦	6	10	5	小雨	北风	2	47.375	14220.6	0	1161.3	0	0	0	0	0	0	0	0	0	8	1	0	-8	0	0	1.85942	4.00132	-0.248461	3.31854	3.45915	3.85809	0	0	0	3.45915	1	0	1
20190105	1	6	0.88	37.54	21.25	26	27.17	3.96	上海	青浦淀山湖	青浦	6	10	5	小雨	西北风	2	39.2174	11928.4	0	1537.31	0	0	0	0	0	0	0	0	0	8	1	0	-8	0	0	1.37624	3.62541	-0.127833	3.2581	3.30211	3.66912	0	0	0	3.05636	1	0	1
20190105	1	7	0.53	51.17	30.04	39.08	31.88	7.75	上海	静安监测站	静安	6	10	5	小雨	西北风	2	47.375	7911.21	1	90.68	0	0	1	0	0	1	0	0	2	6	1	0	-4	0.156445	0	2.04769	3.93515	-0.634878	3.66561	3.46198	3.85809	0	0	0	3.40253	1	0	1
20190105	1	8	0.79	49.79	36.58	29.44	30.71	5.42	上海	浦东川沙	浦东	6	10	5	小雨	西北风	3	45.375	10752.7	0	10307.7	0	0	1	0	0	1	0	1	3	5	1	0	-2	0.0667873	0	1.6901	3.90781	-0.235722	3.38235	3.42459	3.81496	0	0	0	3.5995	1	0	1
20190105	1	9	0.82	51.83	20.83	32.4	33.42	6.21	上海	浦东新区监测站	浦东	6	10	5	小雨	西北风	3	47.7083	8178.36	0	10307.7	0	0	1	0	0	1	0	1	3	5	1	0	-2	0.106333	0	1.82616	3.94797	-0.198451	3.47816	3.50915	3.86511	0	0	0	3.03639	1	0	1
20190105	1	10	0.73	43.54	36.41	44.86	34.38	4.63	上海	浦东张江	浦东	6	10	5	小雨	西北风	3	48.3333	6072.87	0	10307.7	0	0	1	0	0	1	0	1	3	5	1	0	-2	0.0892209	0	1.53256	3.77368	-0.314711	3.80355	3.53748	3.87812	0	0	0	3.59484	1	0	1
20190106	1	1	0.57	43.83	37.79	33.88	24.13	4.96	上海	普陀	普陀	7	8	5	多云	东北风	2	39	5358.46	0	146.39	0	0	0	0	1	0	0	1	2	6	0	0	-4	0.059059	0	1.60141	3.78032	-0.562119	3.52283	3.18346	3.66356	0	0	0	3.63204	1	0	1
20190106	1	2	0.39	43.5	46.75	34.33	27.08	6.21	上海	十五厂	黄浦	7	8	5	多云	东北风	2	39.5833	8400.07	0	43.28	0	0	0	0	1	0	0	1	2	6	0	0	-4	0.0654932	0	1.82616	3.77276	-0.941609	3.53602	3.2988	3.67841	0	0	0	3.84481	1	0	1
20190106	1	3	0.58	44.92	40.46	27.38	25.17	7.21	上海	虹口	虹口	7	8	5	多云	东北风	2	37.4167	10813.4	0	48.21	0	0	0	0	0	0	0	1	1	7	0	0	-6	0.0312723	0	1.97547	3.80488	-0.544727	3.30981	3.22565	3.62212	0	0	0	3.70031	1	0	1
20190106	1	4	0.32	53.96	36.92	32.62	28.88	4.63	上海	徐汇上师大	徐汇	7	8	5	多云	东北风	2	42.4167	12572.5	0	574.37	0	0	0	0	1	0	0	1	2	6	0	0	-4	0.0532043	0	1.53256	3.98824	-1.13943	3.48493	3.36315	3.74754	0	0	0	3.60875	1	0	1
20190106	1	5	0.58	45.21	49.83	32.35	26.46	6.67	上海	杨浦四漂	杨浦	7	8	5	多云	东北风	2	40.2917	14220.6	0	1161.3	0	0	0	0	0	0	0	0	0	8	0	0	-8	0	0	1.89762	3.81132	-0.544727	3.47661	3.27563	3.69615	0	0	0	3.90862	1	0	1
20190106	1	6	1.19	45.75	14.96	49.25	34.63	4.17	上海	青浦淀山湖	青浦	7	9	4	多云	西北风	2	49.1667	11928.4	0	1537.31	0	0	0	0	0	0	0	0	0	8	0	0	-8	0	0	1.42792	3.82319	0.173953	3.89691	3.54472	3.89522	0	0	0	2.70538	1	0	1
20190106	1	7	0.31	47.25	43.88	49.8	27.33	7.75	上海	静安监测站	静安	7	8	5	多云	东北风	2	44.0417	7911.21	0	90.68	0	0	0	0	1	0	0	1	2	6	0	0	-4	0.0607289	0	2.04769	3.85545	-1.17118	3.90802	3.30799	3.78514	0	0	0	3.78146	1	0	1
20190106	1	8	0.58	39.54	55.08	30.25	23.75	5.17	上海	浦东川沙	浦东	7	8	4	多云	西北风	2	37.2917	10752.7	0	10307.7	0	0	1	0	0	1	0	1	3	5	0	0	-2	0.0667873	0	1.64287	3.67731	-0.544727	3.4095	3.16758	3.61877	0	0	0	4.00879	1	0	1
20190106	1	9	0.59	43.04	38.04	31.15	28.33	5.58	上海	浦东新区监测站	浦东	7	8	4	多云	西北风	2	40.9583	8178.36	0	10307.7	0	0	1	0	0	1	0	1	3	5	0	0	-2	0.106333	0	1.71919	3.76213	-0.527633	3.43881	3.34392	3.71255	0	0	0	3.63864	1	0	1
20190106	1	10	0.48	34.08	43.71	31.53	24.88	4.33	上海	浦东张江	浦东	7	8	4	多云	西北风	2	37.25	6072.87	0	10307.7	0	0	1	0	0	1	0	1	3	5	0	0	-2	0.0892209	0	1.46557	3.52871	-0.733969	3.45094	3.21406	3.61765	0	0	0	3.77758	1	0	1
20190107	1	1	0.63	49.83	35.08	35.57	24.92	5.04	上海	普陀	普陀	1	8	6	小雨	东北风	2	38.375	5358.46	0	146.39	0	0	0	0	1	0	0	1	2	6	1	0	-4	0.059059	0	1.61741	3.90862	-0.462035	3.5715	3.21567	3.64741	0	0	0	3.55763	0	0	2
20190107	1	2	0.38	49.38	44.5	33.6	29.58	6.17	上海	十五厂	黄浦	1	8	6	小雨	东北风	2	42.6667	8400.07	0	43.28	0	0	0	0	1	0	0	1	2	6	1	0	-4	0.0654932	0	1.8197	3.89955	-0.967584	3.51453	3.3871	3.75342	0	0	0	3.79549	0	0	2
20190107	1	3	0.72	55.04	32.08	30.26	27.25	7.54	上海	虹口	虹口	1	8	6	小雨	东北风	2	40.6667	10813.4	0	48.21	0	0	0	0	0	0	0	1	1	7	1	0	-6	0.0312723	0	2.02022	4.00806	-0.328504	3.40983	3.30505	3.70541	0	0	0	3.46823	0	0	2
20190107	1	4	0.37	56.79	37.13	33.42	28.29	4.75	上海	徐汇上师大	徐汇	1	8	6	小雨	东北风	2	41.0833	12572.5	0	574.37	0	0	0	0	1	0	0	1	2	6	1	0	-4	0.0532043	0	1.55814	4.03936	-0.994252	3.50915	3.34251	3.7156	0	0	0	3.61443	0	0	2
20190107	1	5	0.68	55.08	42	35.05	27.83	6.54	上海	杨浦四漂	杨浦	1	8	6	小雨	东北风	3	40.75	14220.6	0	1161.3	0	0	0	0	0	0	0	0	0	8	1	0	-8	0	0	1.87794	4.00879	-0.385662	3.55678	3.32611	3.70746	0	0	0	3.73767	0	0	2
20190107	1	6	0.8	47.79	23.04	48.38	35.5	4.38	上海	青浦淀山湖	青浦	1	8	5	小雨	东北风	2	51.2917	11928.4	1	1537.31	1	0	1	1	1	1	0	1	6	2	1	0	4	0.184996	0	1.47705	3.86682	-0.223144	3.87909	3.56953	3.93753	0	0	0	3.13723	0	0	2
20190107	1	7	0.38	54.42	39.88	37.8	28.38	8.13	上海	静安监测站	静安	1	8	6	小雨	东北风	2	42.7917	7911.21	0	90.68	0	0	0	0	1	0	0	1	2	6	1	0	-4	0.0607289	0	2.09556	3.99673	-0.967584	3.63231	3.34568	3.75634	0	0	0	3.68587	0	0	2
20190107	1	8	0.66	37.79	58.29	34	24.38	4.92	上海	浦东川沙	浦东	1	8	5	小雨	东北风	3	36.4167	10752.7	1	10307.7	0	0	0	0	1	0	0	0	1	7	1	0	-6	0.0929998	0	1.59331	3.63204	-0.415515	3.52636	3.19376	3.59503	0	0	0	4.06543	0	0	2
20190107	1	9	0.69	49.71	33.83	32.62	31.17	5.71	上海	浦东新区监测站	浦东	1	8	5	小雨	东北风	3	44.875	8178.36	0	10307.7	0	0	0	0	1	0	0	0	1	7	1	0	-6	0.0563155	0	1.74222	3.90621	-0.371064	3.48493	3.43946	3.80388	0	0	0	3.52135	0	0	2
20190107	1	10	0.58	43.71	35.33	32.83	26.04	4.5	上海	浦东张江	浦东	1	8	5	小雨	东北风	3	37.9167	6072.87	0	10307.7	0	0	0	0	1	0	0	0	1	7	1	0	-6	0.064668	0	1.50408	3.77758	-0.544727	3.49134	3.25963	3.63539	0	0	0	3.56473	0	0	2
20190108	1	1	0.86	38.88	56.54	59.35	50.54	7.92	上海	普陀	普陀	2	8	5	阴	东北风	3	69.4583	5358.46	0	146.39	0	0	0	0	1	0	0	1	2	6	0	0	-4	0.059059	0	2.06939	3.66048	-0.150823	4.08345	3.92277	4.24073	0	0	0	4.03495	0	0	2
20190108	1	2	0.64	40.17	65.48	72.31	51.25	8.65	上海	十五厂	黄浦	2	8	5	阴	东北风	3	70.2917	8400.07	0	43.28	0	0	0	0	1	0	0	1	2	6	0	0	-4	0.0654932	0	2.15756	3.69312	-0.446287	4.28096	3.93672	4.25265	0	0	0	4.18174	0	0	2
20190108	1	3	0.83	41.29	57.71	46.62	49.67	9.83	上海	虹口	虹口	2	8	5	阴	东北风	3	68.7083	10813.4	0	48.21	0	0	0	0	0	0	0	1	1	7	0	0	-6	0.0312723	0	2.28544	3.72062	-0.18633	3.84203	3.9054	4.22987	0	0	0	4.05543	0	0	2
20190108	1	4	0.63	51.71	51.21	74.67	56.04	8.21	上海	徐汇上师大	徐汇	2	8	5	阴	东北风	3	76.625	12572.5	0	574.37	0	0	0	0	1	0	0	1	2	6	0	0	-4	0.0532043	0	2.10535	3.94565	-0.462035	4.31308	4.02607	4.33892	0	0	0	3.93593	0	0	2
20190108	1	5	0.84	43.13	66.67	65	55.42	8.96	上海	杨浦四漂	杨浦	2	8	5	阴	东北风	3	70.4348	14220.6	0	1161.3	0	0	0	0	0	0	0	0	0	8	0	0	-8	0	0	2.19277	3.76422	-0.174353	4.17439	4.01494	4.25469	0	0	0	4.19976	0	0	2
20190108	1	6	0.9	29.71	60.54	55	60.71	6.25	上海	青浦淀山湖	青浦	2	8	4	小雨	东北风	3	82.7083	11928.4	1	1537.31	1	0	1	1	1	1	0	1	6	2	1	0	4	0.184996	0	1.83258	3.39148	-0.105361	4.00733	4.10611	4.41532	0	0	0	4.1033	0	0	2
20190108	1	7	0.73	45.43	58.57	60.45	53.09	11.46	上海	静安监测站	静安	2	8	5	阴	东北风	3	67.8636	7911.21	0	90.68	0	0	0	0	1	0	0	1	2	6	0	0	-4	0.0607289	0	2.43886	3.81617	-0.314711	4.10182	3.97199	4.2175	0	0	0	4.07022	0	0	2
20190108	1	8	0.81	42.33	69.54	68.17	55.5	7.71	上海	浦东川沙	浦东	2	8	5	阴	东北风	3	75.6667	10752.7	1	10307.7	0	0	0	0	1	0	0	0	1	7	0	0	-6	0.0929998	0	2.04252	3.7455	-0.210721	4.222	4.01638	4.32634	0	0	0	4.2419	0	0	2
20190108	1	9	0.81	38.21	56.38	85.67	57.38	7.96	上海	浦东新区监测站	浦东	2	8	5	阴	东北风	3	73	8178.36	0	10307.7	0	0	0	0	1	0	0	0	1	7	0	0	-6	0.0563155	0	2.07443	3.6431	-0.210721	4.4505	4.0497	4.29046	0	0	0	4.03211	0	0	2
20190108	1	10	0.72	33.92	59.17	52.54	53.38	7.67	上海	浦东张江	浦东	2	8	5	阴	东北风	3	67.3913	6072.87	0	10307.7	0	0	0	0	1	0	0	0	1	7	0	0	-6	0.064668	0	2.03732	3.524	-0.328504	3.96157	3.97744	4.21052	0	0	0	4.08041	0	0	2
20190109	1	1	0.66	44.08	34.42	32.5	23.08	6	上海	普陀	普陀	3	7	6	小雨	东北风	3	36.8333	5358.46	0	146.39	0	0	0	0	1	0	0	1	2	6	1	0	-4	0.059059	0	1.79176	3.78601	-0.415515	3.48124	3.13897	3.6064	0	0	0	3.53864	0	0	2
20190109	1	2	0.56	43.21	53.33	29.67	24.33	6.83	上海	十五厂	黄浦	3	7	6	小雨	东北风	3	36.8333	8400.07	0	43.28	0	0	0	0	1	0	0	1	2	6	1	0	-4	0.0654932	0	1.92132	3.76607	-0.579818	3.39014	3.19171	3.6064	0	0	0	3.9765	0	0	2
20190109	1	3	0.6	49.79	33.58	23.78	22.61	7.43	上海	虹口	虹口	3	7	6	小雨	东北风	3	39.0435	10813.4	0	48.21	0	0	0	0	0	0	0	1	1	7	1	0	-6	0.0312723	0	2.00553	3.90781	-0.510826	3.16884	3.11839	3.66468	0	0	0	3.51393	0	0	2
20190109	1	4	0.35	49.39	37.21	31.33	24.96	5.26	上海	徐汇上师大	徐汇	3	7	6	小雨	东北风	3	38.2174	12572.5	0	574.37	0	0	0	0	1	0	0	1	2	6	1	0	-4	0.0532043	0	1.66013	3.89975	-1.04982	3.44458	3.21727	3.64329	0	0	0	3.61658	0	0	2
20190109	1	5	0.6	44.79	45.29	28.87	22.5	6.88	上海	杨浦四漂	杨浦	3	7	6	小雨	东北风	3	36.9583	14220.6	0	1161.3	0	0	0	0	0	0	0	0	0	8	1	0	-8	0	0	1.92862	3.80199	-0.510826	3.3628	3.11352	3.60979	0	0	0	3.81309	0	0	2
20190109	1	6	0.74	39.67	36.17	32.86	29.63	5.13	上海	青浦淀山湖	青浦	3	7	6	小雨	东北风	2	43.5417	11928.4	1	1537.31	1	0	1	1	1	1	0	1	6	2	1	0	4	0.184996	0	1.63511	3.6806	-0.301105	3.49226	3.38879	3.77372	0	0	0	3.58823	0	0	2
20190109	1	7	0.6	42.88	44.83	31.05	22.33	8.79	上海	静安监测站	静安	3	7	6	小雨	东北风	3	35.25	7911.21	0	90.68	0	0	0	0	1	0	0	1	2	6	1	0	-4	0.0607289	0	2.17361	3.75841	-0.510826	3.4356	3.10593	3.56247	0	0	0	3.80288	0	0	2
20190109	1	8	0.58	36.71	54.75	25.14	22.04	5.46	上海	浦东川沙	浦东	3	7	6	小雨	东北风	3	32.5417	10752.7	1	10307.7	0	0	0	0	1	0	0	0	1	7	1	0	-6	0.0929998	0	1.69745	3.60305	-0.544727	3.22446	3.09286	3.48252	0	0	0	4.00278	0	0	2
20190109	1	9	0.61	43.04	34.58	31.15	26.68	5.78	上海	浦东新区监测站	浦东	3	7	6	小雨	东北风	3	40.3182	8178.36	0	10307.7	0	0	0	0	1	0	0	0	1	7	1	0	-6	0.0563155	0	1.7544	3.76213	-0.494296	3.43881	3.28391	3.6968	0	0	0	3.54328	0	0	2
20190109	1	10	0.48	36.65	35.61	30.29	23.82	5.17	上海	浦东张江	浦东	3	7	6	小雨	东北风	3	35.0909	6072.87	0	10307.7	0	0	0	0	1	0	0	0	1	7	1	0	-6	0.064668	0	1.64287	3.60141	-0.733969	3.41082	3.17053	3.55794	0	0	0	3.57263	0	0	2
20190110	1	1	0.49	46.57	23.48	17.44	14.91	4.83	上海	普陀	普陀	4	9	7	小雨	东北风	2	25.8261	5358.46	0	146.39	0	0	0	0	1	0	0	1	2	6	1	0	-4	0.059059	0	1.57485	3.84096	-0.71335	2.85877	2.70203	3.25139	0	0	0	3.15615	0	0	2
20190110	1	2	0.62	50.13	39.42	19	19.96	6	上海	十五厂	黄浦	4	9	7	小雨	东北风	2	32.25	8400.07	0	43.28	0	0	0	0	1	0	0	1	2	6	1	0	-4	0.0654932	0	1.79176	3.91462	-0.478036	2.94444	2.99373	3.47352	0	0	0	3.67427	0	0	2
20190110	1	3	0.56	50.83	24.92	14.14	13.71	6	上海	虹口	虹口	4	9	7	小雨	东北风	2	26.7917	10813.4	0	48.21	0	0	0	0	0	0	0	1	1	7	1	0	-6	0.0312723	0	1.79176	3.92849	-0.579818	2.64901	2.61813	3.28809	0	0	0	3.21567	0	0	2
20190110	1	4	0.45	58.21	20.54	26.22	19.33	4.17	上海	徐汇上师大	徐汇	4	9	7	小雨	东北风	2	31.5417	12572.5	0	574.37	0	0	0	0	1	0	0	1	2	6	1	0	-4	0.0532043	0	1.42792	4.06406	-0.798508	3.26652	2.96166	3.45131	0	0	0	3.02237	0	0	2
20190110	1	5	0.52	47.04	34.88	18.89	16.17	6	上海	杨浦四漂	杨浦	4	9	7	小雨	东北风	2	28.625	14220.6	0	1161.3	0	0	0	0	0	0	0	0	0	8	1	0	-8	0	0	1.79176	3.851	-0.653926	2.93863	2.78316	3.35428	0	0	0	3.55191	0	0	2
20190110	1	6	0.63	39.67	23.5	33	24.71	3.63	上海	青浦淀山湖	青浦	4	9	7	小雨	东北风	2	36.3333	11928.4	1	1537.31	1	0	1	1	1	1	0	1	6	2	1	0	4	0.184996	0	1.28923	3.6806	-0.462035	3.49651	3.20721	3.59273	0	0	0	3.157	0	0	2
20190110	1	7	0.54	51.21	28.5	23.22	17.54	7.42	上海	静安监测站	静安	4	9	7	小雨	东北风	2	29.25	7911.21	0	90.68	0	0	0	0	1	0	0	1	2	6	1	0	-4	0.0607289	0	2.00418	3.93593	-0.616186	3.14501	2.86448	3.37588	0	0	0	3.3499	0	0	2
20190110	1	8	0.49	34.29	48.92	19	12.41	5	上海	浦东川沙	浦东	4	9	7	小雨	东北风	2	21.1818	10752.7	1	10307.7	0	0	0	0	1	0	0	0	1	7	1	0	-6	0.0929998	0	1.60944	3.53485	-0.71335	2.94444	2.5185	3.05314	0	0	0	3.89019	0	0	2
20190110	1	9	0.54	47.92	22.79	21.26	14.42	5.67	上海	浦东新区监测站	浦东	4	9	7	小雨	东北风	2	26.25	8178.36	0	10307.7	0	0	0	0	1	0	0	0	1	7	1	0	-6	0.0563155	0	1.73519	3.86953	-0.616186	3.05683	2.66862	3.26767	0	0	0	3.12632	0	0	2
20190110	1	10	0.42	43.38	24.77	19.05	15.79	3.88	上海	浦东张江	浦东	4	9	7	小雨	东北风	2	26.25	6072.87	0	10307.7	0	0	0	0	1	0	0	0	1	7	1	0	-6	0.064668	0	1.35584	3.77	-0.867501	2.94707	2.75938	3.26767	0	0	0	3.20963	0	0	2
20190111	1	1	0.47	55.88	15.71	19.25	14.54	5.08	上海	普陀	普陀	5	9	6	小雨	东北风	2	28.9167	5358.46	0	146.39	0	0	0	0	1	0	0	1	2	6	1	0	-4	0.059059	0	1.62531	4.02321	-0.755023	2.95751	2.6769	3.36442	0	0	0	2.7543	0	0	2
20190111	1	2	0.7	54.92	34.29	24.33	17.04	6	上海	十五厂	黄浦	5	9	6	小雨	东南风	2	29.3333	8400.07	1	43.28	0	1	0	1	0	0	0	0	2	6	1	0	-4	0.141365	0	1.79176	4.00588	-0.356675	3.19171	2.83556	3.37872	0	0	0	3.53485	0	0	2
20190111	1	3	0.65	58.29	16.54	15.5	14.42	6.17	上海	虹口	虹口	5	9	6	小雨	东南风	2	29.6667	10813.4	0	48.21	0	1	0	1	1	0	0	0	3	5	1	0	-2	0.119653	0	1.8197	4.06543	-0.430783	2.74084	2.66862	3.39003	0	0	0	2.80578	0	0	2
20190111	1	4	0.53	59	20.63	21.57	17.71	4.42	上海	徐汇上师大	徐汇	5	9	6	小雨	东北风	2	30.9167	12572.5	0	574.37	0	0	0	0	1	0	0	1	2	6	1	0	-4	0.0532043	0	1.48614	4.07754	-0.634878	3.0713	2.87413	3.4313	0	0	0	3.02675	0	0	2
20190111	1	5	0.64	57.42	23.67	17.36	15	6	上海	杨浦四漂	杨浦	5	9	6	小雨	东南风	2	29.5833	14220.6	1	1161.3	0	1	0	1	1	0	0	0	3	5	1	0	-2	0.154768	0	1.79176	4.05039	-0.446287	2.85417	2.70805	3.38721	0	0	0	3.16421	0	0	2
20190111	1	6	0.77	48.46	15.08	0	21.92	4	上海	青浦淀山湖	青浦	5	9	5	中雨	东北风	2	33.0833	11928.4	1	1537.31	1	0	1	1	1	1	0	1	6	2	2	0	4	0.184996	0	1.38629	3.88074	-0.261365		3.0874	3.49903	0	0	0	2.71337	0	0	2
20190111	1	7	0.65	59.67	21.25	23.43	16.92	7.83	上海	静安监测站	静安	5	9	6	小雨	东风	2	30.8333	7911.21	0	90.68	0	0	0	1	0	0	0	0	1	7	1	0	-6	0.0717865	0	2.05796	4.08883	-0.430783	3.15402	2.8285	3.4286	0	0	0	3.05636	0	0	2
20190111	1	8	0.59	45.08	33.33	13.78	13.25	5.21	上海	浦东川沙	浦东	5	9	5	中雨	东北风	3	23.75	10752.7	1	10307.7	0	0	0	0	1	0	0	0	1	7	2	0	-6	0.0929998	0	1.65058	3.80844	-0.527633	2.62322	2.584	3.16758	0	0	0	3.50646	0	0	2
20190111	1	9	0.63	53.63	16.79	15.73	14.92	6.5	上海	浦东新区监测站	浦东	5	9	5	中雨	东北风	3	27.9583	8178.36	0	10307.7	0	0	0	0	1	0	0	0	1	7	2	0	-6	0.0563155	0	1.8718	3.98211	-0.462035	2.75557	2.7027	3.33071	0	0	0	2.82078	0	0	2
20190111	1	10	0.51	52.54	18.63	17.09	16.58	4.29	上海	浦东张江	浦东	5	9	5	中雨	东北风	3	27.625	6072.87	0	10307.7	0	0	0	0	1	0	0	0	1	7	2	0	-6	0.064668	0	1.45629	3.96157	-0.673345	2.83849	2.8082	3.31872	0	0	0	2.92477	0	0	2
20190112	1	1	0.91	53.5	7.79	46.48	37	6.83	上海	普陀	普陀	6	9	6	小雨	西北风	3	53.9583	5358.46	1	146.39	0	0	1	0	0	1	0	0	2	6	1	0	-4	0.21918	0	1.92132	3.97968	-0.0943106	3.83902	3.61092	3.98821	0	0	0	2.05284	1	0	2
20190112	1	2	1.23	51.75	26.67	61.4	39.88	7.92	上海	十五厂	黄浦	6	9	6	小雨	西北风	3	56.4583	8400.07	0	43.28	0	0	1	0	0	1	0	1	3	5	1	0	-2	0.123417	0	2.06939	3.94642	0.207014	4.11741	3.68587	4.0335	0	0	0	3.28354	1	0	2
20190112	1	3	1.24	53.96	9.38	54.11	40.67	8.63	上海	虹口	虹口	6	9	6	小雨	西北风	3	57.2083	10813.4	0	48.21	0	0	0	0	0	1	0	1	2	6	1	0	-4	0.060307	0	2.15524	3.98824	0.215111	3.99102	3.70549	4.0467	0	0	0	2.23858	1	0	2
20190112	1	4	1.02	54.75	13.75	56.83	42.04	6.33	上海	徐汇上师大	徐汇	6	9	6	小雨	西北风	3	59.1667	12572.5	0	574.37	0	0	1	0	0	1	0	0	2	6	1	0	-4	0.105085	0	1.8453	4.00278	0.0198026	4.04006	3.73862	4.08036	0	0	0	2.62104	1	0	2
20190112	1	5	1.22	52.42	18.46	74.5	43.71	8.13	上海	杨浦四漂	杨浦	6	9	6	小雨	西北风	3	60.9583	14220.6	0	1161.3	0	0	0	0	0	1	0	1	2	6	1	0	-4	0.0532761	0	2.09556	3.95929	0.198851	4.3108	3.77758	4.11019	0	0	0	2.91561	1	0	2
20190112	1	6	1.13	45.3	11.13	0	40.96	5.25	上海	青浦淀山湖	青浦	6	9	2	多云	西北风	2	57.087	11928.4	0	1537.31	0	0	0	0	0	0	0	0	0	8	0	0	-8	0	0	1.65823	3.81331	0.122218		3.7126	4.04458	0	0	0	2.40964	1	0	2
20190112	1	7	1.18	55.79	14.42	59.87	40.5	10.25	上海	静安监测站	静安	6	9	6	小雨	西北风	3	57.5417	7911.21	1	90.68	0	0	1	0	0	1	0	0	2	6	1	0	-4	0.156445	0	2.32728	4.02159	0.165514	4.09218	3.7013	4.05251	0	0	0	2.66862	1	0	2
20190112	1	8	1.16	55.75	13.83	42.55	36.92	7.38	上海	浦东川沙	浦东	6	9	3	多云	西北风	3	53.7917	10752.7	0	10307.7	0	0	1	0	0	1	0	1	3	5	0	0	-2	0.0667873	0	1.99877	4.02088	0.14842	3.75068	3.60875	3.98512	0	0	0	2.62684	1	0	2
20190112	1	9	1.2	46.42	12.29	38.4	39.5	9.54	上海	浦东新区监测站	浦东	6	9	3	多云	西北风	3	55.875	8178.36	0	10307.7	0	0	1	0	0	1	0	1	3	5	0	0	-2	0.106333	0	2.25549	3.83773	0.182322	3.64806	3.6763	4.02312	0	0	0	2.50879	1	0	2
20190112	1	10	1.1	45.58	8.95	48.67	40.25	6.88	上海	浦东张江	浦东	6	9	3	多云	西北风	3	56.4583	6072.87	0	10307.7	0	0	1	0	0	1	0	1	3	5	0	0	-2	0.0892209	0	1.92862	3.81947	0.0953102	3.88506	3.69511	4.0335	0	0	0	2.19165	1	0	2
20190113	1	1	0.84	58.29	22.92	87.28	71.79	6.38	上海	普陀	普陀	7	9	5	多云	西北风	2	96.4583	5358.46	1	146.39	0	0	1	0	0	1	0	0	2	6	0	0	-4	0.21918	0	1.85317	4.06543	-0.174353	4.46912	4.27375	4.56911	0	0	0	3.13201	1	0	2
20190113	1	2	1.2	54.45	38.73	93.75	72.05	8.77	上海	十五厂	黄浦	7	9	5	多云	西北风	2	96.5909	8400.07	0	43.28	0	0	1	0	0	1	0	1	3	5	0	0	-2	0.123417	0	2.17134	3.99728	0.182322	4.54063	4.27736	4.57048	0	0	0	3.65661	1	0	2
20190113	1	3	1.3	63.13	25.08	90.8	77.29	11.21	上海	虹口	虹口	7	9	5	多云	西北风	2	103.25	10813.4	0	48.21	0	0	0	0	0	1	0	1	2	6	0	0	-4	0.060307	0	2.41681	4.1452	0.262364	4.50866	4.34756	4.63715	0	0	0	3.22207	1	0	2
20190113	1	4	1.04	62	25.63	87.33	75.29	6.08	上海	徐汇上师大	徐汇	7	9	5	多云	西北风	2	100.708	12572.5	0	574.37	0	0	1	0	0	1	0	0	2	6	0	0	-4	0.105085	0	1.805	4.12713	0.0392207	4.46969	4.32135	4.61223	0	0	0	3.24376	1	0	2
20190113	1	5	1.25	57.13	37.58	100	82.04	8.79	上海	杨浦四漂	杨浦	7	9	5	多云	西北风	2	109.125	14220.6	0	1161.3	0	0	0	0	0	1	0	1	2	6	0	0	-4	0.0532761	0	2.17361	4.04533	0.223144	4.60517	4.40721	4.69249	0	0	0	3.62647	1	0	2
20190113	1	6	1.25	49.38	22.33	96.33	77.83	6.25	上海	青浦淀山湖	青浦	7	10	2	多云	东北风	2	104.042	11928.4	1	1537.31	1	0	1	1	1	1	0	1	6	2	0	0	4	0.184996	0	1.83258	3.89955	0.223144	4.56778	4.35453	4.64479	0	0	0	3.10593	1	0	2
20190113	1	7	1.07	61.46	30.29	95.14	75.42	9.79	上海	静安监测站	静安	7	9	5	多云	西北风	2	101	7911.21	1	90.68	0	0	1	0	0	1	0	0	2	6	0	0	-4	0.156445	0	2.28136	4.11839	0.0676587	4.55535	4.32307	4.61512	0	0	0	3.41082	1	0	2
20190113	1	8	1.11	53.33	42.21	98.67	76.54	6.88	上海	浦东川沙	浦东	7	9	3	多云	东北风	2	102.25	10752.7	1	10307.7	0	0	0	0	1	0	0	0	1	7	0	0	-6	0.0929998	0	1.92862	3.9765	0.10436	4.59178	4.33781	4.62742	0	0	0	3.74266	1	0	2
20190113	1	9	1.21	53.25	24.29	91	78.71	9	上海	浦东新区监测站	浦东	7	9	3	多云	东北风	2	105.083	8178.36	0	10307.7	0	0	0	0	1	0	0	0	1	7	0	0	-6	0.0563155	0	2.19722	3.975	0.19062	4.51086	4.36577	4.65475	0	0	0	3.19006	1	0	2
20190113	1	10	1.05	48.5	25.71	95.22	78.54	6.58	上海	浦东张江	浦东	7	9	3	多云	东北风	2	104.792	6072.87	0	10307.7	0	0	0	0	1	0	0	0	1	7	0	0	-6	0.064668	0	1.88403	3.88156	0.0487901	4.55619	4.36361	4.65198	0	0	0	3.24688	1	0	2
20190114	1	1	0.68	71.71	38.67	83.57	70.96	5.96	上海	普陀	普陀	1	10	6	多云	东北风	2	95.4583	5358.46	0	146.39	0	0	0	0	1	0	0	1	2	6	0	0	-4	0.059059	0	1.78507	4.27263	-0.385662	4.42568	4.26212	4.55869	0	0	0	3.65506	0	0	3
20190114	1	2	0.88	55.43	69.07	66.55	62.57	7.93	上海	十五厂	黄浦	1	10	6	多云	东北风	2	84.9286	8400.07	0	43.28	0	0	0	0	1	0	0	1	2	6	0	0	-4	0.0654932	0	2.07065	4.01512	-0.127833	4.19795	4.13629	4.44181	0	0	0	4.23512	0	0	3
20190114	1	3	1.07	78.71	36.71	76.19	69.63	9.42	上海	虹口	虹口	1	10	6	多云	东北风	2	93.7083	10813.4	0	48.21	0	0	0	0	0	0	0	1	1	7	0	0	-6	0.0312723	0	2.24284	4.36577	0.0676587	4.33323	4.2432	4.54019	0	0	0	3.60305	0	0	3
20190114	1	4	0.93	66.82	43.05	58.83	77.45	5.74	上海	徐汇上师大	徐汇	1	10	6	多云	东北风	2	103.454	12572.5	0	574.37	0	0	0	0	1	0	0	1	2	6	0	0	-4	0.0532043	0	1.74746	4.202	-0.0725707	4.07465	4.34963	4.63913	0	0	0	3.76236	0	0	3
20190114	1	5	0.99	69.38	53.83	79.44	73.88	7.83	上海	杨浦四漂	杨浦	1	10	6	多云	东北风	2	99.0417	14220.6	0	1161.3	0	0	0	0	0	0	0	0	0	8	0	0	-8	0	0	2.05796	4.2396	-0.0100503	4.375	4.30244	4.59554	0	0	0	3.98583	0	0	3
20190114	1	6	0.91	61.92	36.75	71.33	82.54	6	上海	青浦淀山湖	青浦	1	10	5	多云	东北风	2	109.833	11928.4	1	1537.31	1	0	1	1	1	1	0	1	6	2	0	0	4	0.184996	0	1.79176	4.12584	-0.0943106	4.26732	4.41328	4.69896	0	0	0	3.60414	0	0	3
20190114	1	7	0.92	69.38	53.08	78.77	74.75	9.42	上海	静安监测站	静安	1	10	6	多云	东北风	2	100.167	7911.21	0	90.68	0	0	0	0	1	0	0	1	2	6	0	0	-4	0.0607289	0	2.24284	4.2396	-0.0833816	4.36653	4.31415	4.60684	0	0	0	3.9718	0	0	3
20190114	1	8	0.98	66.63	55.71	71.31	68.46	6.71	上海	浦东川沙	浦东	1	11	5	多云	东北风	2	92.25	10752.7	1	10307.7	0	0	0	0	1	0	0	0	1	7	0	0	-6	0.0929998	0	1.9036	4.19915	-0.0202027	4.26704	4.22625	4.5245	0	0	0	4.02016	0	0	3
20190114	1	9	0.97	59.67	45.67	61.92	71.17	8.17	上海	浦东新区监测站	浦东	1	11	5	多云	东北风	2	95.5417	8178.36	0	10307.7	0	0	0	0	1	0	0	0	1	7	0	0	-6	0.0563155	0	2.10047	4.08883	-0.0304592	4.12584	4.26507	4.55956	0	0	0	3.82144	0	0	3
20190114	1	10	0.83	58.29	50.86	79.43	74	5.67	上海	浦东张江	浦东	1	11	5	多云	东北风	2	99.2083	6072.87	0	10307.7	0	0	0	0	1	0	0	0	1	7	0	0	-6	0.064668	0	1.73519	4.06543	-0.18633	4.37488	4.30407	4.59722	0	0	0	3.92908	0	0	3
20190115	1	1	0.9	56.33	58.92	127.15	100.96	8.04	上海	普陀	普陀	2	9	2	小雨	东北风	3	134.333	5358.46	0	146.39	0	0	0	0	1	0	0	1	2	6	1	0	-4	0.059059	0	2.08443	4.03123	-0.105361	4.84537	4.61472	4.90032	0	0	0	4.07618	0	0	3
20190115	1	2	1.07	45.91	76.91	141.11	98.18	9.45	上海	十五厂	黄浦	2	9	2	小雨	东北风	3	130.954	8400.07	0	43.28	0	0	0	0	1	0	0	1	2	6	1	0	-4	0.0654932	0	2.24601	3.82668	0.0676587	4.94954	4.5868	4.87485	0	0	0	4.34264	0	0	3
20190115	1	3	1.27	55.42	64.33	109	106.88	10.33	上海	虹口	虹口	2	9	2	小雨	东北风	3	141.208	10813.4	0	48.21	0	0	0	0	0	0	0	1	1	7	1	0	-6	0.0312723	0	2.33505	4.01494	0.239017	4.69135	4.67171	4.95023	0	0	0	4.16403	0	0	3
20190115	1	4	1.25	60.88	54.21	91	107.5	8.42	上海	徐汇上师大	徐汇	2	9	2	小雨	东北风	3	134.409	12572.5	0	574.37	0	0	0	0	1	0	0	1	2	6	1	0	-4	0.0532043	0	2.13061	4.1089	0.223144	4.51086	4.67749	4.90089	0	0	0	3.99287	0	0	3
20190115	1	5	1.25	52.83	78.04	84	109.83	9.42	上海	杨浦四漂	杨浦	2	9	2	小雨	东北风	3	145.208	14220.6	0	1161.3	0	0	0	0	0	0	0	0	0	8	1	0	-8	0	0	2.24284	3.96708	0.223144	4.43082	4.69893	4.97817	0	0	0	4.35722	0	0	3
20190115	1	6	1.1	39.08	70.25	45	114	7.54	上海	青浦淀山湖	青浦	2	8	0	小雨	东北风	3	145.261	11928.4	1	1537.31	1	0	1	1	1	1	0	1	6	2	1	0	4	0.184996	0	2.02022	3.66561	0.0953102	3.80666	4.7362	4.97853	0	0	0	4.25206	0	0	3
20190115	1	7	1.27	58	64.73	114.88	103.27	11.83	上海	静安监测站	静安	2	9	2	小雨	东北风	3	135.954	7911.21	0	90.68	0	0	0	0	1	0	0	1	2	6	1	0	-4	0.0607289	0	2.47064	4.06044	0.239017	4.74389	4.63735	4.91232	0	0	0	4.17022	0	0	3
20190115	1	8	1.17	48.58	85.13	102	103.21	7.42	上海	浦东川沙	浦东	2	8	1	多云	东北风	3	136.708	10752.7	1	10307.7	0	0	0	0	1	0	0	0	1	7	0	0	-6	0.0929998	0	2.00418	3.88321	0.157004	4.62497	4.63677	4.91785	0	0	0	4.44418	0	0	3
20190115	1	9	1.18	46	64	110	104.54	9.21	上海	浦东新区监测站	浦东	2	8	1	多云	东北风	3	138.417	8178.36	0	10307.7	0	0	0	0	1	0	0	0	1	7	0	0	-6	0.0563155	0	2.22029	3.82864	0.165514	4.70048	4.64957	4.93027	0	0	0	4.15888	0	0	3
20190115	1	10	1.07	45.79	69.42	132.75	107.21	6.92	上海	浦东张江	浦东	2	8	1	多云	东北风	3	141.792	6072.87	0	10307.7	0	0	0	0	1	0	0	0	1	7	0	0	-6	0.064668	0	1.93442	3.82407	0.0676587	4.88847	4.67479	4.95436	0	0	0	4.24017	0	0	3
20190116	1	1	0.34	40.91	40.91	59.77	24.36	6.91	上海	普陀	普陀	3	6	0	多云	西北风	2	53.0909	5358.46	1	146.39	0	0	1	0	0	1	0	0	2	6	0	0	-4	0.21918	0	1.93297	3.71137	-1.07881	4.0905	3.19294	3.97201	0	0	0	3.71137	0	0	3
20190116	1	2	0.36	38.08	68.75	56.74	32.04	8.29	上海	十五厂	黄浦	3	6	0	多云	西北风	2	54.4583	8400.07	0	43.28	0	0	1	0	0	1	0	1	3	5	0	0	-2	0.123417	0	2.11505	3.63969	-1.02165	4.03848	3.46699	3.99744	0	0	0	4.23048	0	0	3
20190116	1	3	0.75	47.46	39.08	51.79	28.83	10.08	上海	虹口	虹口	3	6	0	多云	西北风	3	47.5417	10813.4	0	48.21	0	0	0	0	0	1	0	1	2	6	0	0	-4	0.060307	0	2.31055	3.85989	-0.287682	3.9472	3.36142	3.86161	0	0	0	3.66561	0	0	3
20190116	1	4	0.72	51.33	32.5	75.33	33.71	7.5	上海	徐汇上师大	徐汇	3	6	0	多云	西北风	2	62.25	12572.5	0	574.37	0	0	1	0	0	1	0	0	2	6	0	0	-4	0.105085	0	2.0149	3.93828	-0.328504	4.32188	3.51779	4.13116	0	0	0	3.48124	0	0	3
20190116	1	5	0.67	40.38	52.04	53.42	29.17	8.33	上海	杨浦四漂	杨浦	3	6	0	多云	西北风	3	47.9583	14220.6	0	1161.3	0	0	0	0	0	1	0	1	2	6	0	0	-4	0.0532761	0	2.11986	3.69833	-0.400478	3.97819	3.37314	3.87033	0	0	0	3.95201	0	0	3
20190116	1	6	0.58	30.96	48.42	53.42	34.63	6.83	上海	青浦淀山湖	青浦	3	6	-3	多云	西北风	2	51.5	11928.4	0	1537.31	0	0	0	0	0	0	0	0	0	8	0	0	-8	0	0	1.92132	3.4327	-0.544727	3.97819	3.54472	3.94158	0	0	0	3.87991	0	0	3
20190116	1	7	0.74	53.5	42.13	64.21	30.58	11.04	上海	静安监测站	静安	3	6	0	多云	西北风	2	55.5417	7911.21	1	90.68	0	0	1	0	0	1	0	0	2	6	0	0	-4	0.156445	0	2.40153	3.97968	-0.301105	4.16216	3.42035	4.01713	0	0	0	3.74076	0	0	3
20190116	1	8	0.55	36.15	56.55	48.15	23.95	6.14	上海	浦东川沙	浦东	3	6	-2	多云	西北风	3	45.25	10752.7	0	10307.7	0	0	1	0	0	1	0	1	3	5	0	0	-2	0.0667873	0	1.81482	3.58768	-0.597837	3.87432	3.17597	3.8122	0	0	0	4.03513	0	0	3
20190116	1	9	0.63	34.95	42.77	52.26	27	8.32	上海	浦东新区监测站	浦东	3	6	-2	多云	西北风	3	46.8696	8178.36	0	10307.7	0	0	1	0	0	1	0	1	3	5	0	0	-2	0.106333	0	2.11866	3.55392	-0.462035	3.95623	3.29584	3.84737	0	0	0	3.75584	0	0	3
20190116	1	10	0.49	35.43	41.55	54.73	28.55	6.64	上海	浦东张江	浦东	3	6	-2	多云	西北风	3	49.8182	6072.87	0	10307.7	0	0	1	0	0	1	0	1	3	5	0	0	-2	0.0892209	0	1.89311	3.56756	-0.71335	4.00241	3.35166	3.90838	0	0	0	3.7269	0	0	3
20190117	1	1	1.19	89.17	28.58	136.83	87.17	17.27	上海	普陀	普陀	4	8	1	多云	西北风	2	116.333	5358.46	1	146.39	0	0	1	0	0	1	0	0	2	6	0	0	-4	0.21918	0	2.84897	4.49054	0.173953	4.91874	4.46786	4.75646	0	0	0	3.35271	0	0	3
20190117	1	2	0.89	79.17	45.33	110.25	72.08	13.75	上海	十五厂	黄浦	4	8	1	多云	西北风	2	96.7083	8400.07	0	43.28	0	0	1	0	0	1	0	1	3	5	0	0	-2	0.123417	0	2.62104	4.3716	-0.116534	4.70275	4.27778	4.5717	0	0	0	3.81397	0	0	3
20190117	1	3	1.31	85.73	17.45	111.5	73.09	13.91	上海	虹口	虹口	4	8	1	多云	西北风	2	98.7826	10813.4	0	48.21	0	0	0	0	0	1	0	1	2	6	0	0	-4	0.060307	0	2.63261	4.4512	0.270027	4.71402	4.29169	4.59292	0	0	0	2.85934	0	0	3
20190117	1	4	1.11	88.17	14.29	124.08	77.04	11.33	上海	徐汇上师大	徐汇	4	8	1	多云	西北风	2	104.667	12572.5	0	574.37	0	0	1	0	0	1	0	0	2	6	0	0	-4	0.105085	0	2.42745	4.47927	0.10436	4.82093	4.34432	4.65078	0	0	0	2.65956	0	0	3
20190117	1	5	1.2	85.55	21.27	122.27	76.73	10.48	上海	杨浦四漂	杨浦	4	8	1	多云	西北风	2	103.227	14220.6	0	1161.3	0	0	0	0	0	1	0	1	2	6	0	0	-4	0.0532761	0	2.34947	4.4491	0.182322	4.80623	4.34029	4.63693	0	0	0	3.0573	0	0	3
20190117	1	6	0.77	56.67	28.54	90.25	66.71	10	上海	青浦淀山湖	青浦	4	9	-3	晴	西北风	2	89.9167	11928.4	0	1537.31	0	0	0	0	0	0	0	0	0	8	0	0	-8	0	0	2.30259	4.03724	-0.261365	4.50258	4.20036	4.49888	0	0	0	3.35131	0	0	3
20190117	1	7	1.3	100.38	19.08	128.96	75.92	15.75	上海	静安监测站	静安	4	8	1	多云	西北风	2	101.875	7911.21	1	90.68	0	0	1	0	0	1	0	0	2	6	0	0	-4	0.156445	0	2.75684	4.60896	0.262364	4.8595	4.32968	4.62375	0	0	0	2.94864	0	0	3
20190117	1	8	1.19	84.93	27.86	118.21	90.14	14.14	上海	浦东川沙	浦东	4	8	-2	多云	西北风	2	119.357	10752.7	0	10307.7	0	0	1	0	0	1	0	1	3	5	0	0	-2	0.0667873	0	2.64901	4.44183	0.173953	4.77246	4.50136	4.78212	0	0	0	3.32719	0	0	3
20190117	1	9	1.13	70.58	16.04	108.88	72.17	14.08	上海	浦东新区监测站	浦东	4	8	-2	多云	西北风	2	97.1667	8178.36	0	10307.7	0	0	1	0	0	1	0	1	3	5	0	0	-2	0.106333	0	2.64476	4.25675	0.122218	4.69025	4.27902	4.57643	0	0	0	2.77509	0	0	3
20190117	1	10	1.02	74.42	21.5	123	72	13.33	上海	浦东张江	浦东	4	8	-2	多云	西北风	2	98.375	6072.87	0	10307.7	0	0	1	0	0	1	0	1	3	5	0	0	-2	0.0892209	0	2.59002	4.30972	0.0198026	4.81218	4.27667	4.58879	0	0	0	3.06805	0	0	3
20190118	1	1	0.72	68.75	44.54	108.21	82.83	11.08	上海	普陀	普陀	5	11	7	多云	东南风	2	110.25	5358.46	0	146.39	0	1	0	1	0	0	0	0	2	6	0	0	-4	0.0794525	0	2.40514	4.23048	-0.328504	4.68407	4.41679	4.70275	0	0	0	3.79639	0	0	3
20190118	1	2	0.85	77.67	57.5	105.25	80.79	11.21	上海	十五厂	黄浦	5	11	7	多云	东南风	2	107.667	8400.07	1	43.28	0	1	0	1	0	0	0	0	2	6	0	0	-4	0.141365	0	2.41681	4.35247	-0.162519	4.65634	4.39185	4.67904	0	0	0	4.05178	0	0	3
20190118	1	3	1.16	72.54	43.13	96.05	83.17	12.46	上海	虹口	虹口	5	11	7	多云	东南风	2	111.458	10813.4	0	48.21	0	1	0	1	1	0	0	0	3	5	0	0	-2	0.119653	0	2.52252	4.28414	0.14842	4.56487	4.42089	4.71365	0	0	0	3.76422	0	0	3
20190118	1	4	1.09	80.29	34.38	101.52	85.58	9.96	上海	徐汇上师大	徐汇	5	11	7	多云	东南风	2	113.583	12572.5	1	574.37	0	1	0	1	0	0	0	0	2	6	0	0	-4	0.0999515	0	2.29858	4.38564	0.0861777	4.62026	4.44945	4.73253	0	0	0	3.53748	0	0	3
20190118	1	5	1.11	92.71	29.29	112.21	86.79	7.13	上海	杨浦四漂	杨浦	5	11	7	多云	东南风	2	115.167	14220.6	1	1161.3	0	1	0	1	1	0	0	0	3	5	0	0	-2	0.154768	0	1.96431	4.52948	0.10436	4.72037	4.46349	4.74638	0	0	0	3.37725	0	0	3
20190118	1	6	0.94	64.39	33.67	106.52	80.89	9.09	上海	青浦淀山湖	青浦	5	11	5	多云	东南风	2	103.19	11928.4	1	1537.31	1	1	0	0	0	0	1	0	3	5	0	0	-2	0.114858	0	2.20718	4.16496	-0.0618754	4.66833	4.39309	4.63657	0	0	0	3.51661	0	0	3
20190118	1	7	1.11	87.46	45.29	107.65	82.21	14.42	上海	静安监测站	静安	5	11	7	多云	东南风	2	109.5	7911.21	0	90.68	0	1	0	1	0	0	0	0	2	6	0	0	-4	0.0916232	0	2.66862	4.47118	0.10436	4.67889	4.40928	4.69592	0	0	0	3.81309	0	0	3
20190118	1	8	1.06	73.88	41.38	101.35	87.79	11.54	上海	浦东川沙	浦东	5	11	6	多云	东南风	2	116.458	10752.7	0	10307.7	0	1	0	0	0	0	0	0	1	7	0	0	-6	0.0389935	0	2.44582	4.30244	0.0582689	4.61858	4.47495	4.75753	0	0	0	3.7228	0	0	3
20190118	1	9	0.94	62.38	35.58	93.96	80.46	11.71	上海	浦东新区监测站	浦东	5	11	6	多云	东南风	2	107.125	8178.36	1	10307.7	0	1	0	1	0	0	0	0	2	6	0	0	-4	0.146488	0	2.46044	4.13324	-0.0618754	4.54287	4.38776	4.674	0	0	0	3.57178	0	0	3
20190118	1	10	0.92	66.21	61.13	109.42	85.96	10.21	上海	浦东张江	浦东	5	11	6	多云	东南风	2	114.125	6072.87	0	10307.7	0	1	0	0	0	0	0	0	1	7	0	0	-6	0.0275572	0	2.32337	4.19283	-0.0833816	4.69519	4.45388	4.73729	0	0	0	4.113	0	0	3
20190119	1	1	0.75	73.92	30.08	100.38	75.79	9.83	上海	普陀	普陀	6	13	5	小雨	西南风	2	101.583	5358.46	0	146.39	1	0	0	0	0	0	1	0	2	6	1	0	-4	0.0475794	0	2.28544	4.30298	-0.287682	4.60896	4.32797	4.62088	0	0	0	3.40386	1	0	3
20190119	1	2	0.9	80.67	44.17	87.17	70.33	9.67	上海	十五厂	黄浦	6	13	5	小雨	西南风	3	94.4583	8400.07	0	43.28	1	0	0	0	0	0	1	0	2	6	1	0	-4	0.0439337	0	2.26903	4.39037	-0.105361	4.46786	4.2532	4.54816	0	0	0	3.78805	1	0	3
20190119	1	3	1.03	76.96	30.75	91.88	74.17	11.71	上海	虹口	虹口	6	13	5	小雨	西南风	3	100.792	10813.4	1	48.21	1	0	1	0	0	0	1	0	3	5	1	0	-2	0.131328	0	2.46044	4.34329	0.0295588	4.52048	4.30636	4.61306	0	0	0	3.42589	1	0	3
20190119	1	4	1.19	88.54	17.63	90.3	77.88	9.13	上海	徐汇上师大	徐汇	6	13	5	小雨	西南风	2	104.208	12572.5	0	574.37	1	0	0	0	0	0	1	0	2	6	1	0	-4	0.0521569	0	2.21157	4.48345	0.173953	4.50314	4.35517	4.64639	0	0	0	2.8696	1	0	3
20190119	1	5	1.32	76.58	34.38	93.54	76.04	11.04	上海	杨浦四漂	杨浦	6	13	5	小雨	西南风	3	101.958	14220.6	1	1161.3	1	0	1	0	0	0	1	0	3	5	1	0	-2	0.0949621	0	2.40153	4.33834	0.277632	4.53839	4.33126	4.62456	0	0	0	3.53748	1	0	3
20190119	1	6	1	71.92	14.04	94.79	91.54	8.96	上海	青浦淀山湖	青浦	6	12	4	小雨	西南风	2	121.542	11928.4	0	1537.31	0	0	0	0	0	0	0	0	0	8	1	0	-8	0	0	2.19277	4.27555	0	4.55166	4.51678	4.80026	0	0	0	2.64191	1	0	3
20190119	1	7	1.18	91.13	31.5	100.04	75.58	13.21	上海	静安监测站	静安	6	13	5	小雨	西南风	2	101.333	7911.21	0	90.68	1	0	0	0	0	0	1	0	2	6	1	0	-4	0.0465856	0	2.58097	4.51229	0.165514	4.60557	4.32519	4.61841	0	0	0	3.44999	1	0	3
20190119	1	8	1.17	74.17	35.96	85.86	72.96	9.92	上海	浦东川沙	浦东	6	13	5	小雨	西南风	3	98.0833	10752.7	0	10307.7	1	0	0	1	0	0	1	0	3	5	1	0	-2	0.0973085	0	2.29455	4.30636	0.157004	4.45272	4.28991	4.58582	0	0	0	3.58241	1	0	3
20190119	1	9	1.14	66.25	25.63	85.5	71.5	11.71	上海	浦东新区监测站	浦东	6	13	5	小雨	西南风	3	96.2083	8178.36	0	10307.7	1	0	0	0	0	0	1	0	2	6	1	0	-4	0.0390061	0	2.46044	4.19344	0.131028	4.44852	4.2697	4.56652	0	0	0	3.24376	1	0	3
20190119	1	10	1.05	74.38	31.55	94.71	72.54	9.79	上海	浦东张江	浦东	6	13	5	小雨	西南风	3	97.5417	6072.87	1	10307.7	1	0	0	1	0	0	1	0	3	5	1	0	-2	0.202315	0	2.28136	4.30919	0.0487901	4.55082	4.28414	4.58028	0	0	0	3.45157	1	0	3
20190120	1	1	0.69	50.29	41.92	74.75	95.5	10.5	上海	普陀	普陀	7	9	2	晴	西北风	3	130.833	5358.46	1	146.39	0	0	1	0	0	1	0	0	2	6	0	0	-4	0.21918	0	2.35138	3.91781	-0.371064	4.31415	4.55913	4.87392	0	0	0	3.73576	1	0	3
20190120	1	2	0.69	50.33	57.83	74.43	94.38	11.79	上海	十五厂	黄浦	7	9	2	晴	西北风	3	125.792	8400.07	0	43.28	0	0	1	0	0	1	0	1	3	5	0	0	-2	0.123417	0	2.46725	3.9186	-0.371064	4.30986	4.54733	4.83463	0	0	0	4.05751	1	0	3
20190120	1	3	0.71	54.67	41.08	40.44	94.27	13.54	上海	虹口	虹口	7	9	2	晴	西北风	3	122.75	10813.4	0	48.21	0	0	0	0	0	1	0	1	2	6	0	0	-4	0.060307	0	2.60565	4.00132	-0.34249	3.69982	4.54616	4.81015	0	0	0	3.71552	1	0	3
20190120	1	4	1.13	58.75	37	59.82	98.58	10.58	上海	徐汇上师大	徐汇	7	9	2	晴	西北风	3	131.792	12572.5	0	574.37	0	0	1	0	0	1	0	0	2	6	0	0	-4	0.105085	0	2.35897	4.07329	0.122218	4.09134	4.59087	4.88123	0	0	0	3.61092	1	0	3
20190120	1	5	1.19	52.92	50.67	58.36	95	11.67	上海	杨浦四漂	杨浦	7	9	2	晴	西北风	3	128.417	14220.6	0	1161.3	0	0	0	0	0	1	0	1	2	6	0	0	-4	0.0532761	0	2.45702	3.96878	0.173953	4.06663	4.55388	4.85528	0	0	0	3.92533	1	0	3
20190120	1	6	1.08	40.75	47.67	32.71	110	10.96	上海	青浦淀山湖	青浦	7	8	0	多云	西北风	3	146.125	11928.4	0	1537.31	0	0	0	0	0	0	0	0	0	8	0	0	-8	0	0	2.39425	3.70746	0.0769611	3.48768	4.70048	4.98446	0	0	0	3.8643	1	0	3
20190120	1	7	1.11	65.04	43.75	95.67	95.38	14.04	上海	静安监测站	静安	7	9	2	晴	西北风	3	128.5	7911.21	1	90.68	0	0	1	0	0	1	0	0	2	6	0	0	-4	0.156445	0	2.64191	4.175	0.10436	4.5609	4.55787	4.85593	0	0	0	3.77849	1	0	3
20190120	1	8	1.01	50.29	53	41.11	93.63	10.04	上海	浦东川沙	浦东	7	9	1	多云	西北风	3	125.833	10752.7	0	10307.7	0	0	1	0	0	1	0	1	3	5	0	0	-2	0.0667873	0	2.30658	3.91781	0.00995032	3.71625	4.53935	4.83496	0	0	0	3.97029	1	0	3
20190120	1	9	1.08	42.08	36.58	52	93.04	11.38	上海	浦东新区监测站	浦东	7	9	1	多云	西北风	3	124.458	8178.36	0	10307.7	0	0	1	0	0	1	0	1	3	5	0	0	-2	0.106333	0	2.43186	3.73957	0.0769611	3.95124	4.53303	4.82397	0	0	0	3.5995	1	0	3
20190120	1	10	0.98	46.58	45.17	83.18	95.29	10.71	上海	浦东张江	浦东	7	9	1	多云	西北风	3	127.5	6072.87	0	10307.7	0	0	1	0	0	1	0	1	3	5	0	0	-2	0.0892209	0	2.37118	3.84117	-0.0202027	4.42101	4.55692	4.84812	0	0	0	3.81043	1	0	3
20190121	1	1	0.47	69.25	29.67	74.79	42.79	10.63	上海	普陀	普陀	1	8	2	多云	西北风	2	64.9167	5358.46	1	146.39	0	0	1	0	0	1	0	0	2	6	0	0	-4	0.21918	0	2.36368	4.23772	-0.755023	4.31468	3.7563	4.1731	0	0	0	3.39014	0	0	4
20190121	1	2	0.44	67.79	50.38	60.25	40.33	12.17	上海	十五厂	黄浦	1	8	2	多云	西北风	2	57.7917	8400.07	0	43.28	0	0	1	0	0	1	0	1	3	5	0	0	-2	0.123417	0	2.49897	4.21641	-0.820981	4.0985	3.6971	4.05685	0	0	0	3.91959	0	0	4
20190121	1	3	0.53	75.46	28.83	62.63	46	14.04	上海	虹口	虹口	1	8	2	多云	西北风	2	64.625	10813.4	0	48.21	0	0	0	0	0	1	0	1	2	6	0	0	-4	0.060307	0	2.64191	4.3236	-0.634878	4.13724	3.82864	4.1686	0	0	0	3.36142	0	0	4
20190121	1	4	0.87	72.29	30	61.42	44.88	9.09	上海	徐汇上师大	徐汇	1	8	2	多云	西北风	2	62.7083	12572.5	0	574.37	0	0	1	0	0	1	0	0	2	6	0	0	-4	0.105085	0	2.20718	4.28069	-0.139262	4.11774	3.80399	4.13849	0	0	0	3.4012	0	0	4
20190121	1	5	0.96	61.71	47.83	63.29	42.63	12.29	上海	杨浦四漂	杨浦	1	8	2	多云	西北风	3	61.875	14220.6	0	1161.3	0	0	0	0	0	1	0	1	2	6	0	0	-4	0.0532761	0	2.50879	4.12245	-0.040822	4.14773	3.75256	4.12512	0	0	0	3.86765	0	0	4
20190121	1	6	0.65	48.71	41.25	52.65	46.58	10.13	上海	青浦淀山湖	青浦	1	8	-2	多云	西北风	2	64.2083	11928.4	0	1537.31	0	0	0	0	0	0	0	0	0	8	0	0	-8	0	0	2.3155	3.88588	-0.430783	3.96367	3.84117	4.16213	0	0	0	3.71965	0	0	4
20190121	1	7	0.86	85.67	34.38	70.08	43.5	13.88	上海	静安监测站	静安	1	8	2	多云	西北风	2	63.125	7911.21	1	90.68	0	0	1	0	0	1	0	0	2	6	0	0	-4	0.156445	0	2.63045	4.4505	-0.150823	4.24964	3.77276	4.14512	0	0	0	3.53748	0	0	4
20190121	1	8	0.93	68.88	39.83	63.5	43.67	11.79	上海	浦东川沙	浦东	1	8	-1	多云	西北风	3	61.625	10752.7	0	10307.7	0	0	1	0	0	1	0	1	3	5	0	0	-2	0.0667873	0	2.46725	4.23237	-0.0725707	4.15104	3.77666	4.12107	0	0	0	3.68462	0	0	4
20190121	1	9	0.83	55.79	34.54	58.04	42.71	12.29	上海	浦东新区监测站	浦东	1	8	-1	多云	西北风	3	59.5	8178.36	0	10307.7	0	0	1	0	0	1	0	1	3	5	0	0	-2	0.106333	0	2.50879	4.02159	-0.18633	4.06113	3.75443	4.08598	0	0	0	3.54212	0	0	4
20190121	1	10	0.75	60.29	46.25	72.46	42.92	10.38	上海	浦东张江	浦东	1	8	-1	多云	西北风	3	62.2083	6072.87	0	10307.7	0	0	1	0	0	1	0	1	3	5	0	0	-2	0.0892209	0	2.33988	4.09917	-0.287682	4.28303	3.75934	4.13049	0	0	0	3.83406	0	0	4
20190122	1	1	0.74	85.13	23.83	114.78	81.71	15.04	上海	普陀	普陀	2	10	2	晴	西北风	2	109.417	5358.46	1	146.39	0	0	1	0	0	1	0	0	2	6	0	0	-4	0.21918	0	2.71071	4.44418	-0.301105	4.74302	4.40318	4.69517	0	0	0	3.17095	0	0	4
20190122	1	2	0.88	88.77	41.57	97.65	78	11.57	上海	十五厂	黄浦	2	10	2	晴	西北风	2	104.13	8400.07	0	43.28	0	0	1	0	0	1	0	1	3	5	0	0	-2	0.123417	0	2.44842	4.48605	-0.127833	4.58139	4.35671	4.64564	0	0	0	3.72738	0	0	4
20190122	1	3	1.03	91.25	24.58	99.81	85.46	16.13	上海	虹口	虹口	2	10	2	晴	西北风	2	113.542	10813.4	0	48.21	0	0	0	0	0	1	0	1	2	6	0	0	-4	0.060307	0	2.78068	4.5136	0.0295588	4.60327	4.44805	4.73217	0	0	0	3.20193	0	0	4
20190122	1	4	1.17	87.73	23.43	96.24	81.96	13.61	上海	徐汇上师大	徐汇	2	10	2	晴	西北风	2	109.174	12572.5	0	574.37	0	0	1	0	0	1	0	0	2	6	0	0	-4	0.105085	0	2.6108	4.47426	0.157004	4.56684	4.40623	4.69294	0	0	0	3.15402	0	0	4
20190122	1	5	1.28	87.96	35.58	105.83	85.38	15.58	上海	杨浦四漂	杨浦	2	10	2	晴	西北风	2	113.25	14220.6	0	1161.3	0	0	0	0	0	1	0	1	2	6	0	0	-4	0.0532761	0	2.74599	4.47688	0.24686	4.66183	4.44711	4.7296	0	0	0	3.57178	0	0	4
20190122	1	6	0.83	63.58	36.5	89	84.54	14.29	上海	青浦淀山湖	青浦	2	10	-2	晴	西北风	2	112.292	11928.4	0	1537.31	0	0	0	0	0	0	0	0	0	8	0	0	-8	0	0	2.65956	4.1523	-0.18633	4.48864	4.43722	4.7211	0	0	0	3.59731	0	0	4
20190122	1	7	1.2	99.87	24.17	110.68	80.95	17.23	上海	静安监测站	静安	2	10	2	晴	西北风	2	106.913	7911.21	1	90.68	0	0	1	0	0	1	0	0	2	6	0	0	-4	0.156445	0	2.84665	4.60387	0.182322	4.70664	4.39383	4.67202	0	0	0	3.18511	0	0	4
20190122	1	8	1.25	90.79	27.5	104.56	86	14.88	上海	浦东川沙	浦东	2	10	-1	晴	西北风	3	114.167	10752.7	0	10307.7	0	0	1	0	0	1	0	1	3	5	0	0	-2	0.0667873	0	2.70002	4.50855	0.223144	4.64976	4.45435	4.73766	0	0	0	3.31419	0	0	4
20190122	1	9	1.1	73.38	28.63	95.91	79.75	15.79	上海	浦东新区监测站	浦东	2	10	-1	晴	西北风	3	106.417	8178.36	0	10307.7	0	0	1	0	0	1	0	1	3	5	0	0	-2	0.106333	0	2.75938	4.29565	0.0953102	4.56341	4.3789	4.66737	0	0	0	3.35445	0	0	4
20190122	1	10	1.07	84.75	48.5	115.04	82.21	13.5	上海	浦东张江	浦东	2	10	-1	晴	西北风	3	109.333	6072.87	0	10307.7	0	0	1	0	0	1	0	1	3	5	0	0	-2	0.0892209	0	2.60269	4.43971	0.0676587	4.74528	4.40928	4.6944	0	0	0	3.88156	0	0	4
20190123	1	1	0.88	109.08	31.63	119.78	90.17	16.88	上海	普陀	普陀	3	12	4	多云	西北风	2	119.375	5358.46	1	146.39	0	0	1	0	0	1	0	0	2	6	0	0	-4	0.21918	0	2.82613	4.69208	-0.127833	4.78566	4.5017	4.78227	0	0	0	3.45411	0	0	4
20190123	1	2	1.2	112.63	55.5	106	88.67	10.04	上海	十五厂	黄浦	3	12	4	多云	西北风	2	117.542	8400.07	0	43.28	0	0	1	0	0	1	0	1	3	5	0	0	-2	0.123417	0	2.30658	4.72411	0.182322	4.66344	4.48492	4.7668	0	0	0	4.01638	0	0	4
20190123	1	3	1.26	114.88	30.13	109.33	96.33	17.5	上海	虹口	虹口	3	12	4	多云	西北风	2	127.25	10813.4	0	48.21	0	0	0	0	0	1	0	1	2	6	0	0	-4	0.060307	0	2.8622	4.74389	0.231112	4.69437	4.56778	4.84615	0	0	0	3.40552	0	0	4
20190123	1	4	1.12	108.96	25.42	105.22	93.08	13.46	上海	徐汇上师大	徐汇	3	12	4	多云	西北风	2	123.208	12572.5	0	574.37	0	0	1	0	0	1	0	0	2	6	0	0	-4	0.105085	0	2.59972	4.69098	0.113329	4.65605	4.53346	4.81387	0	0	0	3.23554	0	0	4
20190123	1	5	1.47	107.33	46.5	110.54	95.96	16.46	上海	杨浦四漂	杨浦	3	12	4	多云	西北风	2	126.875	14220.6	0	1161.3	0	0	0	0	0	1	0	1	2	6	0	0	-4	0.0532761	0	2.80093	4.67591	0.385262	4.70538	4.56393	4.8432	0	0	0	3.83945	0	0	4
20190123	1	6	0.89	86.25	34.63	110	92.63	14.08	上海	青浦淀山湖	青浦	3	12	-1	多云	西北风	2	122.417	11928.4	0	1537.31	0	0	0	0	0	0	0	0	0	8	0	0	-8	0	0	2.64476	4.45725	-0.116534	4.70048	4.52861	4.80743	0	0	0	3.54472	0	0	4
20190123	1	7	1.22	110.5	33.5	117.17	90.42	18.75	上海	静安监测站	静安	3	12	4	多云	西北风	2	119.708	7911.21	1	90.68	0	0	1	0	0	1	0	0	2	6	0	0	-4	0.156445	0	2.93119	4.70502	0.198851	4.76363	4.50447	4.78506	0	0	0	3.51155	0	0	4
20190123	1	8	1.35	104	30.5	109.25	112.72	15.86	上海	浦东川沙	浦东	3	13	1	多云	西北风	2	130.391	10752.7	0	10307.7	0	0	1	0	0	1	0	1	3	5	0	0	-2	0.0667873	0	2.7638	4.64439	0.300105	4.69364	4.72491	4.87054	0	0	0	3.41773	0	0	4
20190123	1	9	1.16	95.27	36.5	101.32	93.41	17.77	上海	浦东新区监测站	浦东	3	13	1	多云	西北风	2	120.826	8178.36	0	10307.7	0	0	1	0	0	1	0	1	3	5	0	0	-2	0.106333	0	2.87751	4.55672	0.14842	4.61828	4.537	4.79435	0	0	0	3.59731	0	0	4
20190123	1	10	1.22	102.68	40.43	136.3	95.57	14.95	上海	浦东张江	浦东	3	13	1	多云	西北风	2	126.435	6072.87	0	10307.7	0	0	1	0	0	1	0	1	3	5	0	0	-2	0.0892209	0	2.70471	4.63162	0.198851	4.91486	4.55986	4.83973	0	0	0	3.69957	0	0	4
20190124	1	1	0.94	92.43	47.3	128	106	14.32	上海	普陀	普陀	4	12	5	多云	东南风	2	137.046	5358.46	0	146.39	0	1	0	1	0	0	0	0	2	6	0	0	-4	0.0794525	0	2.66166	4.52645	-0.0618754	4.85203	4.66344	4.92032	0	0	0	3.85651	0	0	4
20190124	1	2	0.95	97.71	63.92	97.52	92.58	14.46	上海	十五厂	黄浦	4	12	5	多云	东南风	2	122.5	8400.07	1	43.28	0	1	0	1	0	0	0	0	2	6	0	0	-4	0.141365	0	2.67139	4.582	-0.0512933	4.58006	4.52807	4.80811	0	0	0	4.15763	0	0	4
20190124	1	3	1.3	98.55	34.82	81	101.35	13	上海	虹口	虹口	4	12	5	多云	东南风	2	134.739	10813.4	0	48.21	0	1	0	1	1	0	0	0	3	5	0	0	-2	0.119653	0	2.56495	4.59056	0.262364	4.39445	4.61858	4.90334	0	0	0	3.55019	0	0	4
20190124	1	4	1.06	92.79	41.33	103.92	95.08	12.25	上海	徐汇上师大	徐汇	4	12	5	多云	东南风	2	125.708	12572.5	1	574.37	0	1	0	1	0	0	0	0	2	6	0	0	-4	0.0999515	0	2.50553	4.53034	0.0582689	4.64362	4.55472	4.83396	0	0	0	3.72159	0	0	4
20190124	1	5	1.41	96.59	45	109.29	102.96	13.45	上海	杨浦四漂	杨浦	4	12	5	多云	东南风	2	137	14220.6	1	1161.3	0	1	0	1	1	0	0	0	3	5	0	0	-2	0.154768	0	2.59898	4.57048	0.34359	4.69401	4.63434	4.91998	0	0	0	3.80666	0	0	4
20190124	1	6	1.11	110.96	32.29	127.75	113.88	12.63	上海	青浦淀山湖	青浦	4	12	0	多云	东南风	2	149.75	11928.4	1	1537.31	1	1	0	0	0	0	1	0	3	5	0	0	-2	0.114858	0	2.53607	4.70917	0.10436	4.85008	4.73515	5.00897	0	0	0	3.47476	0	0	4
20190124	1	7	1.22	97.08	48.42	114.5	92.88	16.88	上海	静安监测站	静安	4	12	5	多云	东南风	2	123.042	7911.21	0	90.68	0	1	0	1	0	0	0	0	2	6	0	0	-4	0.0916232	0	2.82613	4.57554	0.198851	4.74057	4.53131	4.81253	0	0	0	3.87991	0	0	4
20190124	1	8	1.29	79.83	43.21	84	104.13	12.79	上海	浦东川沙	浦东	4	12	2	多云	东南风	2	139.167	10752.7	0	10307.7	0	1	0	0	0	0	0	0	1	7	0	0	-6	0.0389935	0	2.54866	4.3799	0.254642	4.43082	4.64564	4.93567	0	0	0	3.76607	0	0	4
20190124	1	9	1.16	83.33	28.43	89.38	96.08	14.79	上海	浦东新区监测站	浦东	4	12	2	多云	东南风	2	127.458	8178.36	1	10307.7	0	1	0	1	0	0	0	0	2	6	0	0	-4	0.146488	0	2.69395	4.42281	0.14842	4.4929	4.56518	4.84779	0	0	0	3.34745	0	0	4
20190124	1	10	1.1	94.71	41.73	111.95	99.88	11.17	上海	浦东张江	浦东	4	12	2	多云	东南风	2	132.625	6072.87	0	10307.7	0	1	0	0	0	0	0	0	1	7	0	0	-6	0.0275572	0	2.41323	4.55082	0.0953102	4.71805	4.60397	4.88753	0	0	0	3.73122	0	0	4
20190125	1	1	0.38	55.13	55.92	45.73	29.79	8.29	上海	普陀	普陀	5	10	2	多云	东北风	2	49.2083	5358.46	0	146.39	0	0	0	0	1	0	0	1	2	6	0	0	-4	0.059059	0	2.11505	4.00969	-0.967584	3.82275	3.39417	3.89606	0	0	0	4.02392	0	0	4
20190125	1	2	0.42	61.33	61.41	40	31.04	9.48	上海	十五厂	黄浦	5	10	2	多云	东北风	3	48.5833	8400.07	0	43.28	0	0	0	0	1	0	0	1	2	6	0	0	-4	0.0654932	0	2.24918	4.11627	-0.867501	3.68888	3.43528	3.88328	0	0	0	4.11757	0	0	4
20190125	1	3	0.69	60.13	46.67	41.33	31.42	7.21	上海	虹口	虹口	5	10	2	多云	东北风	3	48.6667	10813.4	0	48.21	0	0	0	0	0	0	0	1	1	7	0	0	-6	0.0312723	0	1.97547	4.09651	-0.371064	3.72159	3.44744	3.88499	0	0	0	3.8431	0	0	4
20190125	1	4	0.69	64.96	40.46	41.33	32.75	7.79	上海	徐汇上师大	徐汇	5	10	2	多云	东北风	2	50.9167	12572.5	0	574.37	0	0	0	0	1	0	0	1	2	6	0	0	-4	0.0532043	0	2.05284	4.17377	-0.371064	3.72159	3.4889	3.93019	0	0	0	3.70031	0	0	4
20190125	1	5	0.76	62.04	51.46	49.29	32.08	8.96	上海	杨浦四漂	杨浦	5	10	2	多云	东北风	3	51.2917	14220.6	0	1161.3	0	0	0	0	0	0	0	0	0	8	0	0	-8	0	0	2.19277	4.12778	-0.274437	3.89772	3.46823	3.93753	0	0	0	3.9408	0	0	4
20190125	1	6	0.67	61.5	44.75	61.46	54.43	6.45	上海	青浦淀山湖	青浦	5	12	-1	多云	东北风	2	75.5217	11928.4	1	1537.31	1	0	1	1	1	1	0	1	6	2	0	0	4	0.184996	0	1.86408	4.11904	-0.400478	4.11839	3.99692	4.32442	0	0	0	3.80109	0	0	4
20190125	1	7	0.58	55.04	60	43.4	29.29	11.71	上海	静安监测站	静安	5	10	2	多云	东北风	2	46.875	7911.21	0	90.68	0	0	0	0	1	0	0	1	2	6	0	0	-4	0.0607289	0	2.46044	4.00806	-0.544727	3.77046	3.37725	3.84748	0	0	0	4.09434	0	0	4
20190125	1	8	0.7	48.71	51.25	38	28.58	8.63	上海	浦东川沙	浦东	5	10	1	多云	东北风	3	44.0833	10752.7	1	10307.7	0	0	0	0	1	0	0	0	1	7	0	0	-6	0.0929998	0	2.15524	3.88588	-0.356675	3.63759	3.35271	3.78608	0	0	0	3.93672	0	0	4
20190125	1	9	0.68	52.83	44	39.14	30.79	9.67	上海	浦东新区监测站	浦东	5	10	1	多云	东北风	3	46	8178.36	0	10307.7	0	0	0	0	1	0	0	0	1	7	0	0	-6	0.0563155	0	2.26903	3.96708	-0.385662	3.66715	3.42719	3.82864	0	0	0	3.78419	0	0	4
20190125	1	10	0.54	52.58	60.1	40.83	29.54	6.63	上海	浦东张江	浦东	5	10	1	多云	东北风	3	45.7917	6072.87	0	10307.7	0	0	0	0	1	0	0	0	1	7	0	0	-6	0.064668	0	1.8916	3.96234	-0.616186	3.70942	3.38575	3.8241	0	0	0	4.09601	0	0	4
20190126	1	1	0.18	27.54	60.38	34.96	11.42	4.92	上海	普陀	普陀	6	5	1	多云	西北风	3	34.9583	5358.46	1	146.39	0	0	1	0	0	1	0	0	2	6	0	0	-4	0.21918	0	1.59331	3.31564	-1.7148	3.5542	2.43537	3.55416	0	0	0	4.10066	1	0	4
20190126	1	2	0.17	22.75	70.63	34	15.46	6.71	上海	十五厂	黄浦	6	5	1	多云	西北风	3	34	8400.07	0	43.28	0	0	1	0	0	1	0	1	3	5	0	0	-2	0.123417	0	1.9036	3.12457	-1.77196	3.52636	2.73826	3.52636	0	0	0	4.25745	1	0	4
20190126	1	3	0.6	26.88	59.96	34	14.46	5.17	上海	虹口	虹口	6	5	1	多云	西北风	3	34	10813.4	0	48.21	0	0	0	0	0	1	0	1	2	6	0	0	-4	0.060307	0	1.64287	3.29138	-0.510826	3.52636	2.67139	3.52636	0	0	0	4.09368	1	0	4
20190126	1	4	0.56	27.83	50.13	33.46	15.67	4.96	上海	徐汇上师大	徐汇	6	5	1	多云	西北风	3	33.4583	12572.5	0	574.37	0	0	1	0	0	1	0	0	2	6	0	0	-4	0.105085	0	1.60141	3.32611	-0.579818	3.51035	2.75175	3.5103	0	0	0	3.91462	1	0	4
20190126	1	5	0.54	23.54	69.42	38.46	14.46	6.5	上海	杨浦四漂	杨浦	6	5	1	多云	西北风	3	38.4583	14220.6	0	1161.3	0	0	0	0	0	1	0	1	2	6	0	0	-4	0.0532761	0	1.8718	3.1587	-0.616186	3.64962	2.67139	3.64957	0	0	0	4.24017	1	0	4
20190126	1	6	0.4	19.17	60.13	37.88	21.08	4.75	上海	青浦淀山湖	青浦	6	6	-2	多云	西北风	3	37.875	11928.4	0	1537.31	0	0	0	0	0	0	0	0	0	8	0	0	-8	0	0	1.55814	2.95335	-0.916291	3.63442	3.04832	3.63429	0	0	0	4.09651	1	0	4
20190126	1	7	0.5	31.13	58.92	34.63	14.79	9.33	上海	静安监测站	静安	6	5	1	多云	西北风	3	34.625	7911.21	1	90.68	0	0	1	0	0	1	0	0	2	6	0	0	-4	0.156445	0	2.23324	3.43817	-0.693147	3.54472	2.69395	3.54458	0	0	0	4.07618	1	0	4
20190126	1	8	0.54	14.88	71.58	32.13	12.92	5.04	上海	浦东川沙	浦东	6	5	-1	多云	西北风	3	32.125	10752.7	0	10307.7	0	0	1	0	0	1	0	1	3	5	0	0	-2	0.0667873	0	1.61741	2.70002	-0.616186	3.46979	2.55878	3.46963	0	0	0	4.27082	1	0	4
20190126	1	9	0.49	19.75	60.08	29.79	15.04	6.42	上海	浦东新区监测站	浦东	6	5	-1	多云	西北风	3	30.0833	8178.36	0	10307.7	0	0	1	0	0	1	0	1	3	5	0	0	-2	0.106333	0	1.85942	2.98315	-0.71335	3.39417	2.71071	3.40397	0	0	0	4.09568	1	0	4
20190126	1	10	0.34	17.71	67.13	36.33	13.54	4.67	上海	浦东张江	浦东	6	5	-1	多云	西北风	3	36.3333	6072.87	0	10307.7	0	0	1	0	0	1	0	1	3	5	0	0	-2	0.0892209	0	1.54116	2.87413	-1.07881	3.59264	2.60565	3.59273	0	0	0	4.20663	1	0	4
20190127	1	1	0.23	45.21	51.5	39.75	15.42	5.63	上海	普陀	普陀	7	9	3	晴	东南风	2	39.3333	5358.46	0	146.39	0	1	0	1	0	0	0	0	2	6	0	0	-4	0.0794525	0	1.72811	3.81132	-1.46968	3.68261	2.73567	3.67207	0	0	0	3.94158	1	0	4
20190127	1	2	0.2	42.17	60.88	33.46	15.5	7.75	上海	十五厂	黄浦	7	9	3	晴	东南风	2	33.9583	8400.07	1	43.28	0	1	0	1	0	0	0	0	2	6	0	0	-4	0.141365	0	2.04769	3.74171	-1.60944	3.51035	2.74084	3.52513	0	0	0	4.1089	1	0	4
20190127	1	3	0.59	48.71	43.58	35.04	16.92	5.21	上海	虹口	虹口	7	9	3	晴	东南风	2	35.375	10813.4	0	48.21	0	1	0	1	1	0	0	0	3	5	0	0	-2	0.119653	0	1.65058	3.88588	-0.527633	3.55649	2.8285	3.56601	0	0	0	3.7746	1	0	4
20190127	1	4	0.58	47.83	39.95	33.67	17.46	5.46	上海	徐汇上师大	徐汇	7	9	3	晴	东南风	2	34.9583	12572.5	1	574.37	0	1	0	1	0	0	0	0	2	6	0	0	-4	0.0999515	0	1.69745	3.86765	-0.544727	3.51661	2.85991	3.55416	0	0	0	3.68763	1	0	4
20190127	1	5	0.63	49.79	51.33	39.83	17.54	6.79	上海	杨浦四漂	杨浦	7	9	3	晴	东南风	2	39.8333	14220.6	1	1161.3	0	1	0	1	1	0	0	0	3	5	0	0	-2	0.154768	0	1.91545	3.90781	-0.462035	3.68462	2.86448	3.6847	0	0	0	3.93828	1	0	4
20190127	1	6	0.42	41.29	44.58	38.25	25	5.25	上海	青浦淀山湖	青浦	7	9	0	晴	东南风	2	40.125	11928.4	1	1537.31	1	1	0	0	0	0	1	0	3	5	0	0	-2	0.114858	0	1.65823	3.72062	-0.867501	3.64414	3.21888	3.692	0	0	0	3.79729	1	0	4
20190127	1	7	0.46	44.08	53.04	38.54	16.33	9.08	上海	静安监测站	静安	7	9	3	晴	东南风	2	38.5	7911.21	0	90.68	0	1	0	1	0	0	0	0	2	6	0	0	-4	0.0916232	0	2.20607	3.78601	-0.776529	3.6517	2.793	3.65066	0	0	0	3.97105	1	0	4
20190127	1	8	0.67	40.13	46.88	34.25	19.13	5.88	上海	浦东川沙	浦东	7	10	0	晴	东南风	2	35.6667	10752.7	0	10307.7	0	1	0	0	0	0	0	0	1	7	0	0	-6	0.0389935	0	1.77156	3.69212	-0.400478	3.53369	2.95126	3.57422	0	0	0	3.84759	1	0	4
20190127	1	9	0.54	41.58	44.75	36.54	19.42	7.92	上海	浦东新区监测站	浦东	7	10	0	晴	东南风	2	36.4583	8178.36	1	10307.7	0	1	0	1	0	0	0	0	2	6	0	0	-4	0.146488	0	2.06939	3.72762	-0.616186	3.59841	2.9663	3.59617	0	0	0	3.80109	1	0	4
20190127	1	10	0.43	41.96	48.04	37.33	17.88	4.96	上海	浦东张江	浦东	7	10	0	晴	东南风	2	37.625	6072.87	0	10307.7	0	1	0	0	0	0	0	0	1	7	0	0	-6	0.0275572	0	1.60141	3.73672	-0.84397	3.6198	2.88368	3.62767	0	0	0	3.87203	1	0	4
20190128	1	1	0.62	68	27	61.05	49.04	8.83	上海	普陀	普陀	1	10	6	多云	东北风	2	70	5358.46	0	146.39	0	0	0	0	1	0	0	1	2	6	0	0	-4	0.059059	0	2.17815	4.21951	-0.478036	4.11169	3.89264	4.2485	0	0	0	3.29584	0	0	5
20190128	1	2	0.57	64.83	40.96	50.63	49.46	10.46	上海	十五厂	黄浦	1	10	6	多云	东北风	2	68.5	8400.07	0	43.28	0	0	0	0	1	0	0	1	2	6	0	0	-4	0.0654932	0	2.34756	4.17177	-0.562119	3.92454	3.90116	4.22683	0	0	0	3.7126	0	0	5
20190128	1	3	0.95	67.75	26.83	47.67	53.71	8.75	上海	虹口	虹口	1	10	6	多云	东北风	2	74.0833	10813.4	0	48.21	0	0	0	0	0	0	0	1	1	7	0	0	-6	0.0312723	0	2.16905	4.21582	-0.0512933	3.8643	3.9836	4.30519	0	0	0	3.28952	0	0	5
20190128	1	4	0.97	67.33	29.46	40.71	50.67	8.75	上海	徐汇上师大	徐汇	1	10	6	多云	东北风	2	69.4583	12572.5	0	574.37	0	0	0	0	1	0	0	1	2	6	0	0	-4	0.0532043	0	2.16905	4.20961	-0.0304592	3.70647	3.92533	4.24073	0	0	0	3.38303	0	0	5
20190128	1	5	1	69.33	33.63	55.26	53.08	9.63	上海	杨浦四漂	杨浦	1	10	6	多云	东北风	2	73.5	14220.6	0	1161.3	0	0	0	0	0	0	0	0	0	8	0	0	-8	0	0	2.26488	4.23888	0	4.01205	3.9718	4.29729	0	0	0	3.51542	0	0	5
20190128	1	6	0.68	59.54	23.29	46.73	58	6.46	上海	青浦淀山湖	青浦	1	10	4	多云	东北风	2	78.8333	11928.4	1	1537.31	1	0	1	1	1	1	0	1	6	2	0	0	4	0.184996	0	1.86563	4.08665	-0.385662	3.84439	4.06044	4.36734	0	0	0	3.14802	0	0	5
20190128	1	7	0.81	69.83	30.29	61.22	49.96	12.29	上海	静安监测站	静安	1	10	6	多云	东北风	2	71.0417	7911.21	0	90.68	0	0	0	0	1	0	0	1	2	6	0	0	-4	0.0607289	0	2.50879	4.24606	-0.210721	4.11447	3.91122	4.26327	0	0	0	3.41082	0	0	5
20190128	1	8	0.96	55.96	27.58	38.08	53.21	8.79	上海	浦东川沙	浦东	1	10	4	多云	东北风	2	73.1667	10752.7	1	10307.7	0	0	0	0	1	0	0	0	1	7	0	0	-6	0.0929998	0	2.17361	4.02464	-0.040822	3.63969	3.97425	4.29274	0	0	0	3.31709	0	0	5
20190128	1	9	0.9	53.96	30.42	44.93	51.92	11.17	上海	浦东新区监测站	浦东	1	10	4	多云	东北风	2	71.375	8178.36	0	10307.7	0	0	0	0	1	0	0	0	1	7	0	0	-6	0.0563155	0	2.41323	3.98824	-0.105361	3.80511	3.9497	4.26795	0	0	0	3.4151	0	0	5
20190128	1	10	0.77	65.13	22.7	56.89	52.5	8.79	上海	浦东张江	浦东	1	10	4	多云	东北风	2	72.6667	6072.87	0	10307.7	0	0	0	0	1	0	0	0	1	7	0	0	-6	0.064668	0	2.17361	4.17639	-0.261365	4.04112	3.96081	4.28588	0	0	0	3.12236	0	0	5
20190129	1	1	0.55	58.71	43.75	83.38	44.88	6.54	上海	普陀	普陀	2	10	8	多云	东南风	2	77.375	5358.46	0	146.39	0	1	0	1	0	0	0	0	2	6	0	0	-4	0.0794525	0	1.87794	4.07261	-0.597837	4.42341	3.80399	4.34866	0	0	0	3.77849	0	0	5
20190129	1	2	0.55	53.83	59.91	77.23	43.91	9.17	上海	十五厂	黄浦	2	10	8	多云	东南风	2	73.4783	8400.07	1	43.28	0	1	0	1	0	0	0	0	2	6	0	0	-4	0.141365	0	2.21594	3.98583	-0.597837	4.34679	3.78214	4.29699	0	0	0	4.09284	0	0	5
20190129	1	3	0.67	55.58	40.54	62.7	41.54	7.21	上海	虹口	虹口	2	10	8	多云	东南风	2	69.7917	10813.4	0	48.21	0	1	0	1	1	0	0	0	3	5	0	0	-2	0.119653	0	1.97547	4.01782	-0.400478	4.13836	3.72666	4.24552	0	0	0	3.70229	0	0	5
20190129	1	4	0.83	54.58	47.13	70.35	46	6.57	上海	徐汇上师大	徐汇	2	10	8	多云	东南风	2	75	12572.5	1	574.37	0	1	0	1	0	0	0	0	2	6	0	0	-4	0.0999515	0	1.88251	3.99967	-0.18633	4.25348	3.82864	4.31749	0	0	0	3.85291	0	0	5
20190129	1	5	0.86	57.79	50.08	77.33	39.46	8.33	上海	杨浦四漂	杨浦	2	10	8	多云	东南风	2	72.3333	14220.6	1	1161.3	0	1	0	1	1	0	0	0	3	5	0	0	-2	0.154768	0	2.11986	4.05682	-0.150823	4.34808	3.67529	4.28128	0	0	0	3.91362	0	0	5
20190129	1	6	0.86	56.29	28.63	71.38	77.42	6.25	上海	青浦淀山湖	青浦	2	10	6	多云	东南风	2	105.667	11928.4	1	1537.31	1	1	0	0	0	0	1	0	3	5	0	0	-2	0.114858	0	1.83258	4.03052	-0.150823	4.26802	4.34925	4.66029	0	0	0	3.35445	0	0	5
20190129	1	7	0.69	56.22	47.87	81.39	45.26	8.74	上海	静安监测站	静安	2	10	8	多云	东南风	2	77	7911.21	0	90.68	0	1	0	1	0	0	0	0	2	6	0	0	-4	0.0916232	0	2.16791	4.02927	-0.371064	4.39925	3.81242	4.34381	0	0	0	3.86849	0	0	5
20190129	1	8	0.84	45.92	48.79	58.5	41.25	7.5	上海	浦东川沙	浦东	2	10	6	多云	东南风	2	69.375	10752.7	0	10307.7	0	1	0	0	0	0	0	0	1	7	0	0	-6	0.0389935	0	2.0149	3.8269	-0.174353	4.06903	3.71965	4.23953	0	0	0	3.88753	0	0	5
20190129	1	9	0.8	45.13	43	64.55	41.5	9.25	上海	浦东新区监测站	浦东	2	10	6	多云	东南风	2	69.875	8178.36	1	10307.7	0	1	0	1	0	0	0	0	2	6	0	0	-4	0.146488	0	2.22462	3.80955	-0.223144	4.16744	3.72569	4.24671	0	0	0	3.7612	0	0	5
20190129	1	10	0.65	49.42	45.13	76.13	44.71	5.63	上海	浦东张江	浦东	2	10	6	多云	东南风	2	73.375	6072.87	0	10307.7	0	1	0	0	0	0	0	0	1	7	0	0	-6	0.0275572	0	1.72811	3.90036	-0.430783	4.33244	3.8002	4.29558	0	0	0	3.80955	0	0	5
20190130	1	1	0.41	69.67	24.83	61.04	22.83	6.54	上海	普陀	普陀	3	15	4	小雨	东南风	2	54.2083	5358.46	0	146.39	0	1	0	1	0	0	0	0	2	6	1	0	-4	0.0794525	0	1.87794	4.24377	-0.891598	4.11153	3.12808	3.99283	0	0	0	3.21205	0	0	5
20190130	1	2	0.75	66.33	46.79	55.25	25.54	8.38	上海	十五厂	黄浦	3	15	4	小雨	东南风	2	50.75	8400.07	1	43.28	0	1	0	1	0	0	0	0	2	6	1	0	-4	0.141365	0	2.12585	4.19464	-0.287682	4.01187	3.24025	3.92691	0	0	0	3.84567	0	0	5
20190130	1	3	0.44	62.17	25.63	47.21	24.25	7.29	上海	虹口	虹口	3	15	4	小雨	东南风	2	45	10813.4	0	48.21	0	1	0	1	1	0	0	0	3	5	1	0	-2	0.119653	0	1.9865	4.12987	-0.820981	3.85461	3.18842	3.80666	0	0	0	3.24376	0	0	5
20190130	1	4	0.58	65.08	27.33	49.88	26.75	6.25	上海	徐汇上师大	徐汇	3	15	4	小雨	东南风	2	47.875	12572.5	1	574.37	0	1	0	1	0	0	0	0	2	6	1	0	-4	0.0999515	0	1.83258	4.17562	-0.544727	3.90962	3.28653	3.86859	0	0	0	3.30799	0	0	5
20190130	1	5	0.72	65.83	32.46	52.13	22.29	8.21	上海	杨浦四漂	杨浦	3	15	4	小雨	东南风	2	48.5833	14220.6	1	1161.3	0	1	0	1	1	0	0	0	3	5	1	0	-2	0.154768	0	2.10535	4.18708	-0.328504	3.95374	3.10414	3.88328	0	0	0	3.48001	0	0	5
20190130	1	6	0.65	44.33	25.13	46.29	30.04	6.17	上海	青浦淀山湖	青浦	3	15	2	小雨	东南风	1	46.2083	11928.4	1	1537.31	1	1	0	0	0	0	1	0	3	5	1	0	-2	0.114858	0	1.8197	3.79166	-0.430783	3.83493	3.40253	3.83316	0	0	0	3.22406	0	0	5
20190130	1	7	0.52	62.25	35.5	63.75	26	5.42	上海	静安监测站	静安	3	15	4	小雨	东南风	2	56.1667	7911.21	0	90.68	0	1	0	1	0	0	0	0	2	6	1	0	-4	0.0916232	0	1.6901	4.13116	-0.653926	4.15497	3.2581	4.02832	0	0	0	3.56953	0	0	5
20190130	1	8	0.54	51.26	29.96	42.27	19.18	7.83	上海	浦东川沙	浦东	3	15	3	小雨	东南风	2	41.8636	10752.7	0	10307.7	0	1	0	0	0	0	0	0	1	7	1	0	-6	0.0389935	0	2.05796	3.93691	-0.616186	3.74408	2.95387	3.73442	0	0	0	3.39986	0	0	5
20190130	1	9	0.63	55.22	24.22	50.61	18.05	10.29	上海	浦东新区监测站	浦东	3	15	3	小雨	东南风	2	47.3044	8178.36	1	10307.7	0	1	0	1	0	0	0	0	2	6	1	0	-4	0.146488	0	2.33117	4.01133	-0.462035	3.92415	2.89315	3.8566	0	0	0	3.18718	0	0	5
20190130	1	10	0.51	60.33	27.35	55.52	26.78	5.43	上海	浦东张江	浦东	3	15	3	小雨	东南风	2	50.6956	6072.87	0	10307.7	0	1	0	0	0	0	0	0	1	7	1	0	-6	0.0275572	0	1.69194	4.09983	-0.673345	4.01674	3.28766	3.92584	0	0	0	3.30872	0	0	5
20190131	1	1	0.32	27	65.48	29.61	11.2	4.52	上海	普陀	普陀	4	11	0	小雨	东北风	3	33.6522	5358.46	0	146.39	0	0	0	0	1	0	0	1	2	6	1	0	-4	0.059059	0	1.50851	3.29584	-1.13943	3.38811	2.41591	3.51608	0	0	0	4.18174	0	0	5
20190131	1	2	0.67	22	69	26.89	14.05	6.04	上海	十五厂	黄浦	4	11	0	小雨	东北风	3	31.2083	8400.07	0	43.28	0	0	0	0	1	0	0	1	2	6	1	0	-4	0.0654932	0	1.7984	3.09104	-0.400478	3.29175	2.64262	3.44068	0	0	0	4.23411	0	0	5
20190131	1	3	0.52	27.48	64.33	34.07	12.09	4.43	上海	虹口	虹口	4	11	0	小雨	东北风	3	33.4348	10813.4	0	48.21	0	0	0	0	0	0	0	1	1	7	1	0	-6	0.0312723	0	1.4884	3.31346	-0.653926	3.52842	2.49238	3.5096	0	0	0	4.16403	0	0	5
20190131	1	4	0.56	24.79	71.29	35.77	15.46	4.25	上海	徐汇上师大	徐汇	4	11	0	小雨	东北风	3	32.375	12572.5	0	574.37	0	0	0	0	1	0	0	1	2	6	1	0	-4	0.0532043	0	1.44692	3.21044	-0.579818	3.57711	2.73826	3.47739	0	0	0	4.26676	0	0	5
20190131	1	5	0.69	24.75	74.5	24.65	12.38	5.78	上海	杨浦四漂	杨浦	4	11	0	小雨	东北风	4	33	14220.6	0	1161.3	0	0	0	0	0	0	0	0	0	8	1	0	-8	0	0	1.7544	3.20883	-0.371064	3.20478	2.51608	3.49651	0	0	0	4.3108	0	0	5
20190131	1	6	0.53	11.71	70	37	19.04	4.04	上海	青浦淀山湖	青浦	4	11	-2	小雨	北风	3	32.8333	11928.4	0	1537.31	0	0	0	0	0	0	0	0	0	8	1	0	-8	0	0	1.39624	2.46044	-0.634878	3.61092	2.94654	3.49144	0	0	0	4.2485	0	0	5
20190131	1	7	0.36	25.96	71	33.94	13.78	3.63	上海	静安监测站	静安	4	11	0	小雨	东北风	3	33.9167	7911.21	0	90.68	0	0	0	0	1	0	0	1	2	6	1	0	-4	0.0607289	0	1.28923	3.25656	-1.02165	3.52459	2.62322	3.52391	0	0	0	4.26268	0	0	5
20190131	1	8	0.29	11.33	78.5	21.24	10.52	4.96	上海	浦东川沙	浦东	4	11	-1	小雨	东北风	4	30.5833	10752.7	1	10307.7	0	0	0	0	1	0	0	0	1	7	1	0	-6	0.0929998	0	1.60141	2.42745	-1.23787	3.05589	2.35328	3.42045	0	0	0	4.3631	0	0	5
20190131	1	9	0.6	17.33	59.38	23.68	10.14	7.5	上海	浦东新区监测站	浦东	4	11	-1	小雨	东北风	4	28.5	8178.36	0	10307.7	0	0	0	0	1	0	0	0	1	7	1	0	-6	0.0563155	0	2.0149	2.85244	-0.510826	3.16463	2.31649	3.3499	0	0	0	4.08396	0	0	5
20190131	1	10	0.48	19	71.83	33.86	15.92	4.04	上海	浦东张江	浦东	4	11	-1	小雨	东北风	4	34.5	6072.87	0	10307.7	0	0	0	0	1	0	0	0	1	7	1	0	-6	0.064668	0	1.39624	2.94444	-0.733969	3.52223	2.76758	3.54096	0	0	0	4.2743	0	0	5
20190201	2	1	0.63	32.71	58.46	75.35	57.67	5.04	上海	普陀	普陀	5	8	4	晴	西北风	2	81.4167	5358.46	1	146.39	0	0	1	0	0	1	0	0	2	6	0	0	-4	0.21918	0	1.61741	3.48768	-0.462035	4.32214	4.05474	4.39958	0	0	0	4.06834	0	0	5
20190201	2	2	0.98	31.29	60.33	66.55	55.46	6.88	上海	十五厂	黄浦	5	8	4	晴	西北风	2	77.7083	8400.07	0	43.28	0	0	1	0	0	1	0	1	3	5	0	0	-2	0.123417	0	1.92862	3.4433	-0.0202027	4.19795	4.01566	4.35296	0	0	0	4.09983	0	0	5
20190201	2	3	0.8	35	52.08	58.25	59.33	5.21	上海	虹口	虹口	5	8	4	晴	西北风	2	81.4583	10813.4	0	48.21	0	0	0	0	0	1	0	1	2	6	0	0	-4	0.060307	0	1.65058	3.55535	-0.223144	4.06474	4.08312	4.40009	0	0	0	3.95278	0	0	5
20190201	2	4	0.85	30.88	63.63	58.33	58.88	4.92	上海	徐汇上师大	徐汇	5	8	4	晴	西北风	2	80.5833	12572.5	0	574.37	0	0	1	0	0	1	0	0	2	6	0	0	-4	0.105085	0	1.59331	3.43011	-0.162519	4.06612	4.0755	4.38929	0	0	0	4.15309	0	0	5
20190201	2	5	1.01	35.75	62.63	70.35	59.38	6.54	上海	杨浦四漂	杨浦	5	8	4	晴	西北风	2	81.8333	14220.6	0	1161.3	0	0	0	0	0	1	0	1	2	6	0	0	-4	0.0532761	0	1.87794	3.57655	0.00995032	4.25348	4.08396	4.40468	0	0	0	4.13724	0	0	5
20190201	2	6	0.83	17.29	67.83	53	59	4.52	上海	青浦淀山湖	青浦	5	8	1	晴	西北风	2	79.3478	11928.4	0	1537.31	0	0	0	0	0	0	0	0	0	8	0	0	-8	0	0	1.50851	2.85013	-0.18633	3.97029	4.07754	4.37384	0	0	0	4.217	0	0	5
20190201	2	7	0.7	33.08	63.79	74.91	59.5	4.17	上海	静安监测站	静安	5	8	4	晴	西北风	2	82.0833	7911.21	1	90.68	0	0	1	0	0	1	0	0	2	6	0	0	-4	0.156445	0	1.42792	3.49893	-0.356675	4.31629	4.08598	4.40773	0	0	0	4.1556	0	0	5
20190201	2	8	0.63	25.42	59.67	57.07	60.21	5.17	上海	浦东川沙	浦东	5	8	2	晴	西北风	3	83.375	10752.7	0	10307.7	0	0	1	0	0	1	0	1	3	5	0	0	-2	0.0667873	0	1.64287	3.23554	-0.462035	4.04428	4.09784	4.42335	0	0	0	4.08883	0	0	5
20190201	2	9	0.93	25.83	49.71	66.67	48.92	7.83	上海	浦东新区监测站	浦东	5	8	2	晴	西北风	3	70.3333	8178.36	0	10307.7	0	0	1	0	0	1	0	1	3	5	0	0	-2	0.106333	0	2.05796	3.25154	-0.0725707	4.19976	3.89019	4.25325	0	0	0	3.90621	0	0	5
20190201	2	10	0.83	30.67	56.88	73.9	60.25	4.54	上海	浦东张江	浦东	5	8	2	晴	西北风	3	83.4167	6072.87	0	10307.7	0	0	1	0	0	1	0	1	3	5	0	0	-2	0.0892209	0	1.51293	3.42329	-0.18633	4.30271	4.0985	4.42385	0	0	0	4.04094	0	0	5
20190202	2	1	0.64	32.46	72.46	70.19	53.33	7	上海	普陀	普陀	6	14	9	小雨	东南风	3	76.1667	5358.46	0	146.39	0	1	0	1	0	0	0	0	2	6	1	0	-4	0.0794525	0	1.94591	3.48001	-0.446287	4.25121	3.9765	4.33292	0	0	0	4.28303	1	0	5
20190202	2	2	0.95	34.46	66.92	63.12	51.46	7.79	上海	十五厂	黄浦	6	14	9	小雨	东南风	3	73.9167	8400.07	1	43.28	0	1	0	1	0	0	0	0	2	6	1	0	-4	0.141365	0	2.05284	3.5398	-0.0512933	4.14504	3.9408	4.30294	0	0	0	4.2035	1	0	5
20190202	2	3	0.63	32.29	70.67	60.25	55.67	6.33	上海	虹口	虹口	6	14	9	小雨	东南风	3	77.6667	10813.4	0	48.21	0	1	0	1	1	0	0	0	3	5	1	0	-2	0.119653	0	1.8453	3.47476	-0.462035	4.0985	4.01944	4.35243	0	0	0	4.25802	1	0	5
20190202	2	4	0.85	35.46	70.79	62.92	55.92	7.46	上海	徐汇上师大	徐汇	6	14	9	小雨	东南风	3	78.5417	12572.5	1	574.37	0	1	0	1	0	0	0	0	2	6	1	0	-4	0.0999515	0	2.00956	3.56841	-0.162519	4.14186	4.02392	4.36363	0	0	0	4.25972	1	0	5
20190202	2	5	0.96	37.38	76.33	65.88	56.92	7.33	上海	杨浦四漂	杨浦	6	14	9	小雨	东南风	3	80.5417	14220.6	1	1161.3	0	1	0	1	1	0	0	0	3	5	1	0	-2	0.154768	0	1.99198	3.62114	-0.040822	4.18783	4.04165	4.38877	0	0	0	4.33507	1	0	5
20190202	2	6	0.82	15.38	69.63	55.6	59.71	5.25	上海	青浦淀山湖	青浦	6	15	7	小雨	东南风	3	81.375	11928.4	1	1537.31	1	1	0	0	0	0	1	0	3	5	1	0	-2	0.114858	0	1.65823	2.73307	-0.198451	4.01818	4.0895	4.39907	0	0	0	4.2432	1	0	5
20190202	2	7	0.63	33.17	76.79	74.28	53.96	5.42	上海	静安监测站	静安	6	14	9	小雨	东南风	3	79.4583	7911.21	0	90.68	0	1	0	1	0	0	0	0	2	6	1	0	-4	0.0916232	0	1.6901	3.50165	-0.462035	4.30784	3.98824	4.37523	0	0	0	4.34107	1	0	5
20190202	2	8	0.62	19.25	82.71	57.46	55.92	5.79	上海	浦东川沙	浦东	6	15	8	小雨	东南风	4	77.125	10752.7	0	10307.7	0	1	0	0	0	0	0	0	1	7	1	0	-6	0.0389935	0	1.75613	2.95751	-0.478036	4.05109	4.02392	4.34543	0	0	0	4.41534	1	0	5
20190202	2	9	0.86	22.71	62.5	63.4	45	10.29	上海	浦东新区监测站	浦东	6	15	8	小雨	东南风	4	69.25	8178.36	1	10307.7	0	1	0	1	0	0	0	0	2	6	1	0	-4	0.146488	0	2.33117	3.12281	-0.150823	4.14946	3.80666	4.23772	0	0	0	4.13517	1	0	5
20190202	2	10	0.76	30.63	73.63	67.59	54.96	5	上海	浦东张江	浦东	6	15	8	小雨	东南风	4	78.5417	6072.87	0	10307.7	0	1	0	0	0	0	0	0	1	7	1	0	-6	0.0275572	0	1.60944	3.42198	-0.274437	4.21346	4.00661	4.36363	0	0	0	4.29905	1	0	5
20190203	2	1	1.01	39.48	34.17	59	60.61	6.83	上海	普陀	普陀	7	14	7	小雨	西北风	3	84.2609	5358.46	1	146.39	0	0	1	0	0	1	0	0	2	6	1	0	-4	0.21918	0	1.92132	3.67579	0.00995032	4.07754	4.10446	4.43392	0	0	0	3.53135	1	0	5
20190203	2	2	1.28	35.3	37.65	56.5	58.26	9.48	上海	十五厂	黄浦	7	14	7	小雨	西北风	3	80.6522	8400.07	0	43.28	0	0	1	0	0	1	0	1	3	5	1	0	-2	0.123417	0	2.24918	3.56388	0.24686	4.03424	4.06492	4.39015	0	0	0	3.62833	1	0	5
20190203	2	3	1.24	39.09	30.87	52	67.43	9.09	上海	虹口	虹口	7	14	7	小雨	西北风	3	90.9565	10813.4	0	48.21	0	0	0	0	0	1	0	1	2	6	1	0	-4	0.060307	0	2.20718	3.66587	0.215111	3.95124	4.21109	4.51038	0	0	0	3.42978	1	0	5
20190203	2	4	1.17	36.91	37.35	43.5	65.48	7.48	上海	徐汇上师大	徐汇	7	14	7	小雨	西北风	3	89.2609	12572.5	0	574.37	0	0	1	0	0	1	0	0	2	6	1	0	-4	0.105085	0	2.01223	3.60848	0.157004	3.77276	4.18174	4.49156	0	0	0	3.62033	1	0	5
20190203	2	5	1.67	42.48	43.17	56.8	67.7	11.13	上海	杨浦四漂	杨浦	7	14	7	小雨	西北风	3	92.2174	14220.6	0	1161.3	0	0	0	0	0	1	0	1	2	6	1	0	-4	0.0532761	0	2.40964	3.74903	0.512824	4.03954	4.21509	4.52415	0	0	0	3.76515	1	0	5
20190203	2	6	1.25	18	42.52	45.75	69.87	5.83	上海	青浦淀山湖	青浦	7	14	4	小雨	西北风	3	94.1739	11928.4	0	1537.31	0	0	0	0	0	0	0	0	0	8	1	0	-8	0	0	1.76302	2.89037	0.223144	3.82319	4.24664	4.54514	0	0	0	3.74997	1	0	5
20190203	2	7	0.92	42.09	41.7	65.33	60.91	6.3	上海	静安监测站	静安	7	14	7	小雨	西北风	3	84.3913	7911.21	1	90.68	0	0	1	0	0	1	0	0	2	6	1	0	-4	0.156445	0	1.84055	3.73981	-0.0833816	4.17945	4.1094	4.43546	0	0	0	3.7305	1	0	5
20190203	2	8	1.22	31.61	37.17	48.45	67.26	9.3	上海	浦东川沙	浦东	7	14	5	小雨	西北风	3	90.5217	10752.7	0	10307.7	0	0	1	0	0	1	0	1	3	5	1	0	-2	0.0667873	0	2.23001	3.45347	0.198851	3.88053	4.20857	4.50559	0	0	0	3.6155	1	0	5
20190203	2	9	1.47	27.09	34.74	64.38	50.35	13.52	上海	浦东新区监测站	浦东	7	14	5	小雨	西北风	3	73.5652	8178.36	0	10307.7	0	0	1	0	0	1	0	1	3	5	1	0	-2	0.106333	0	2.60417	3.29916	0.385262	4.1648	3.919	4.29817	0	0	0	3.54789	1	0	5
20190203	2	10	1.4	36.35	36.78	64.27	66	6.22	上海	浦东张江	浦东	7	14	5	小雨	西北风	3	90.4783	6072.87	0	10307.7	0	0	1	0	0	1	0	1	3	5	1	0	-2	0.0892209	0	1.82777	3.59319	0.336472	4.16309	4.18965	4.50511	0	0	0	3.60495	1	0	5
20190204	2	1	0.87	33.25	55.67	141.7	80.58	6.96	上海	普陀	普陀	1	11	7	晴	东北风	3	132.875	5358.46	0	146.39	0	0	0	0	1	0	0	1	2	6	0	0	-4	0.059059	0	1.94018	3.50405	-0.139262	4.95371	4.38925	4.88941	0	0	0	4.01944	0	1	6
20190204	2	2	1.06	26.96	60	136.45	76.17	9.46	上海	十五厂	黄浦	1	11	7	晴	东北风	3	126.75	8400.07	0	43.28	0	0	0	0	1	0	0	1	2	6	0	0	-4	0.0654932	0	2.24707	3.29435	0.0582689	4.91596	4.33297	4.84222	0	0	0	4.09434	0	1	6
20190204	2	3	0.85	30	55.42	114.75	84.38	7.63	上海	虹口	虹口	1	11	7	晴	东北风	3	130.375	10813.4	0	48.21	0	0	0	0	0	0	0	1	1	7	0	0	-6	0.0312723	0	2.03209	3.4012	-0.162519	4.74276	4.43533	4.87041	0	0	0	4.01494	0	1	6
20190204	2	4	1.02	30.21	62.67	119.5	83.04	7.21	上海	徐汇上师大	徐汇	1	11	7	晴	东北风	3	115.45	12572.5	0	574.37	0	0	0	0	1	0	0	1	2	6	0	0	-4	0.0532043	0	1.97547	3.40817	0.0198026	4.78332	4.41932	4.74884	0	0	0	4.13788	0	1	6
20190204	2	5	1.2	33.04	65.58	141.8	84.54	8.79	上海	杨浦四漂	杨浦	1	11	7	晴	东北风	3	136.833	14220.6	0	1161.3	0	0	0	0	0	0	0	0	0	8	0	0	-8	0	0	2.17361	3.49772	0.182322	4.95442	4.43722	4.91876	0	0	0	4.18327	0	1	6
20190204	2	6	1.36	17	62.67	140	117.75	7.04	上海	青浦淀山湖	青浦	1	11	4	晴	东北风	2	159.87	11928.4	1	1537.31	1	0	1	1	1	1	0	1	6	2	0	0	4	0.184996	0	1.95161	2.83321	0.307485	4.94164	4.76856	5.07436	0	0	0	4.13788	0	1	6
20190204	2	7	0.84	35.71	63.29	141.92	80.25	6.08	上海	静安监测站	静安	1	11	7	晴	东北风	3	131.125	7911.21	0	90.68	0	0	0	0	1	0	0	1	2	6	0	0	-4	0.0607289	0	1.805	3.57543	-0.174353	4.95526	4.38515	4.87615	0	0	0	4.14773	0	1	6
20190204	2	8	0.81	22.13	63.88	105.23	91.08	6.83	上海	浦东川沙	浦东	1	11	5	晴	东北风	3	138.042	10752.7	1	10307.7	0	0	0	0	1	0	0	0	1	7	0	0	-6	0.0929998	0	1.92132	3.09693	-0.210721	4.65615	4.51174	4.92756	0	0	0	4.15701	0	1	6
20190204	2	9	1.11	20.42	52.13	126.96	65.83	10.5	上海	浦东新区监测站	浦东	1	11	5	晴	东北风	3	113.667	8178.36	0	10307.7	0	0	0	0	1	0	0	0	1	7	0	0	-6	0.0563155	0	2.35138	3.01651	0.10436	4.84387	4.18708	4.73327	0	0	0	3.95374	0	1	6
20190204	2	10	1.05	29.04	58.25	145.42	85.42	5.71	上海	浦东张江	浦东	1	11	5	晴	东北风	3	135.208	6072.87	0	10307.7	0	0	0	0	1	0	0	0	1	7	0	0	-6	0.064668	0	1.74222	3.36867	0.0487901	4.97963	4.44758	4.90681	0	0	0	4.06474	0	1	6
20190205	2	1	0.27	26.13	71.88	75.75	15.88	5.67	上海	普陀	普陀	2	14	9	小雨	东南风	2	63	5358.46	0	146.39	0	1	0	1	0	0	0	0	2	6	1	0	-4	0.0794525	0	1.73519	3.26308	-1.30933	4.32744	2.76506	4.14313	0	0	0	4.275	0	1	6
20190205	2	2	0.61	25.67	75.48	70.52	16.91	7.63	上海	十五厂	黄浦	2	14	9	小雨	东南风	2	60.4348	8400.07	1	43.28	0	1	0	1	0	0	0	0	2	6	1	0	-4	0.141365	0	2.03209	3.24532	-0.494296	4.2559	2.82791	4.10156	0	0	0	4.32387	0	1	6
20190205	2	3	0.18	28.75	66.46	64.5	19.25	5.96	上海	虹口	虹口	2	14	9	小雨	东南风	3	57.5	10813.4	0	48.21	0	1	0	1	1	0	0	0	3	5	1	0	-2	0.119653	0	1.78507	3.35864	-1.7148	4.16667	2.95751	4.05178	0	0	0	4.1966	0	1	6
20190205	2	4	0.47	24.96	67.54	66.26	19.43	5.7	上海	徐汇上师大	徐汇	2	14	9	小雨	东南风	2	58.3913	12572.5	1	574.37	0	1	0	1	0	0	0	0	2	6	1	0	-4	0.0999515	0	1.74047	3.21727	-0.755023	4.19359	2.96682	4.06717	0	0	0	4.21272	0	1	6
20190205	2	5	0.65	29.88	72.5	75.04	19.17	7.29	上海	杨浦四漂	杨浦	2	14	9	小雨	东南风	3	62.8333	14220.6	1	1161.3	0	1	0	1	1	0	0	0	3	5	1	0	-2	0.154768	0	1.9865	3.39719	-0.430783	4.31802	2.95335	4.14049	0	0	0	4.28359	0	1	6
20190205	2	6	0.53	10.08	68.75	64.21	24.96	5.63	上海	青浦淀山湖	青浦	2	14	6	小雨	东南风	2	57.0417	11928.4	1	1537.31	1	1	0	0	0	0	1	0	3	5	1	0	-2	0.114858	0	1.72811	2.31055	-0.634878	4.16216	3.21727	4.04378	0	0	0	4.23048	0	1	6
20190205	2	7	0.37	25.57	76.33	81.48	18.22	4.78	上海	静安监测站	静安	2	14	9	小雨	东南风	2	64.4091	7911.21	0	90.68	0	1	0	1	0	0	0	0	2	6	1	0	-4	0.0916232	0	1.56444	3.24142	-0.994252	4.40036	2.90252	4.16526	0	0	0	4.33507	0	1	6
20190205	2	8	0.33	21.54	67.04	65.79	21.25	6.54	上海	浦东川沙	浦东	2	14	7	小雨	东南风	3	58.0833	10752.7	0	10307.7	0	1	0	0	0	0	0	0	1	7	1	0	-6	0.0389935	0	1.87794	3.06991	-1.10866	4.18647	3.05636	4.06188	0	0	0	4.20529	0	1	6
20190205	2	9	0.58	16.92	62.63	68.92	13.67	10.04	上海	浦东新区监测站	浦东	2	14	7	小雨	东南风	3	59.7083	8178.36	1	10307.7	0	1	0	1	0	0	0	0	2	6	1	0	-4	0.146488	0	2.30658	2.8285	-0.544727	4.23295	2.6152	4.08947	0	0	0	4.13724	0	1	6
20190205	2	10	0.49	26.33	68.08	78.83	22.54	5	上海	浦东张江	浦东	2	14	7	小雨	东南风	3	64.625	6072.87	0	10307.7	0	1	0	0	0	0	0	0	1	7	1	0	-6	0.0275572	0	1.60944	3.27071	-0.71335	4.36729	3.11529	4.1686	0	0	0	4.22068	0	1	6
20190206	2	1	0.67	31.04	56.25	74.07	47.63	6.92	上海	普陀	普陀	3	16	7	小雨	东南风	2	70.4583	5358.46	0	146.39	0	1	0	1	0	0	0	0	2	6	1	0	-4	0.0794525	0	1.93442	3.43528	-0.400478	4.30501	3.86346	4.25502	0	0	0	4.02981	0	1	6
20190206	2	2	0.83	33.79	61.96	76.23	43.54	8.33	上海	十五厂	黄浦	3	16	7	小雨	东南风	2	66.25	8400.07	1	43.28	0	1	0	1	0	0	0	0	2	6	1	0	-4	0.141365	0	2.11986	3.52016	-0.18633	4.33376	3.77368	4.19344	0	0	0	4.12649	0	1	6
20190206	2	3	0.57	39.46	45.13	66.55	47.25	5.54	上海	虹口	虹口	3	16	7	小雨	东南风	2	67.2917	10813.4	0	48.21	0	1	0	1	1	0	0	0	3	5	1	0	-2	0.119653	0	1.71199	3.67529	-0.562119	4.19795	3.85545	4.20904	0	0	0	3.80955	0	1	6
20190206	2	4	0.74	32.17	48.75	72.09	42.29	7.13	上海	徐汇上师大	徐汇	3	16	7	小雨	东南风	2	63.7917	12572.5	1	574.37	0	1	0	1	0	0	0	0	2	6	1	0	-4	0.0999515	0	1.96431	3.47103	-0.301105	4.27792	3.74455	4.15562	0	0	0	3.88671	0	1	6
20190206	2	5	1.02	41.29	51.83	72.71	45.5	7.96	上海	杨浦四漂	杨浦	3	16	7	小雨	东南风	2	66.8333	14220.6	1	1161.3	0	1	0	1	1	0	0	0	3	5	1	0	-2	0.154768	0	2.07443	3.72062	0.0198026	4.28648	3.81771	4.2022	0	0	0	3.94797	0	1	6
20190206	2	6	0.85	9.96	51.42	59.64	43.21	4.67	上海	青浦淀山湖	青浦	3	17	6	小雨	东南风	2	61.375	11928.4	1	1537.31	1	1	0	0	0	0	1	0	3	5	1	0	-2	0.114858	0	1.54116	2.29858	-0.162519	4.08833	3.76607	4.117	0	0	0	3.94003	0	1	6
20190206	2	7	0.71	29.21	60.75	76.95	49.5	5.13	上海	静安监测站	静安	3	16	7	小雨	东南风	2	72.125	7911.21	0	90.68	0	1	0	1	0	0	0	0	2	6	1	0	-4	0.0916232	0	1.63511	3.37451	-0.34249	4.34316	3.90197	4.2784	0	0	0	4.10677	0	1	6
20190206	2	8	0.56	23.17	50.75	57.1	41.04	6.5	上海	浦东川沙	浦东	3	16	6	小雨	东南风	2	63.4583	10752.7	0	10307.7	0	1	0	0	0	0	0	0	1	7	1	0	-6	0.0389935	0	1.8718	3.14286	-0.579818	4.0448	3.71455	4.15038	0	0	0	3.92691	0	1	6
20190206	2	9	0.9	21.79	49.38	56.43	33.21	12.08	上海	浦东新区监测站	浦东	3	16	6	小雨	东南风	2	54.8333	8178.36	1	10307.7	0	1	0	1	0	0	0	0	2	6	1	0	-4	0.146488	0	2.49155	3.08145	-0.105361	4.033	3.50285	4.0043	0	0	0	3.89955	0	1	6
20190206	2	10	0.75	33.08	48.17	71.92	41.25	5.21	上海	浦东张江	浦东	3	16	6	小雨	东南风	2	65.3333	6072.87	0	10307.7	0	1	0	0	0	0	0	0	1	7	1	0	-6	0.0275572	0	1.65058	3.49893	-0.287682	4.27555	3.71965	4.1795	0	0	0	3.87474	0	1	6
20190207	2	1	0.48	20.04	68.75	46.59	26.04	5.63	上海	普陀	普陀	4	11	4	小雨	东北风	4	44	5358.46	0	146.39	0	0	0	0	1	0	0	1	2	6	1	0	-4	0.059059	0	1.72811	2.99773	-0.733969	3.84139	3.25963	3.78419	0	0	0	4.23048	0	1	6
20190207	2	2	0.64	16.08	67.42	52.4	25.25	6.46	上海	十五厂	黄浦	4	11	4	小雨	东北风	4	43.625	8400.07	0	43.28	0	0	0	0	1	0	0	1	2	6	1	0	-4	0.0654932	0	1.86563	2.77758	-0.446287	3.95891	3.22883	3.77563	0	0	0	4.21094	0	1	6
20190207	2	3	0.3	17.17	68.75	46.93	26.63	4.38	上海	虹口	虹口	4	11	4	小雨	东北风	4	42.8333	10813.4	0	48.21	0	0	0	0	0	0	0	1	1	7	1	0	-6	0.0312723	0	1.47705	2.84316	-1.20397	3.84866	3.28204	3.75732	0	0	0	4.23048	0	1	6
20190207	2	4	0.59	18.46	72.5	47.21	25.67	5.46	上海	徐汇上师大	徐汇	4	11	4	小雨	东北风	4	43.25	12572.5	0	574.37	0	0	0	0	1	0	0	1	2	6	1	0	-4	0.0532043	0	1.69745	2.91561	-0.527633	3.85461	3.24532	3.767	0	0	0	4.28359	0	1	6
20190207	2	5	0.78	20.58	75.71	57.15	27.79	6.17	上海	杨浦四漂	杨浦	4	11	4	小雨	东北风	4	46.7917	14220.6	0	1161.3	0	0	0	0	0	0	0	0	0	8	1	0	-8	0	0	1.8197	3.02432	-0.248461	4.04568	3.32468	3.84571	0	0	0	4.32691	0	1	6
20190207	2	6	0.68	6.54	70.29	50.54	29.63	4.17	上海	青浦淀山湖	青浦	4	12	2	小雨	东北风	4	46.375	11928.4	1	1537.31	1	0	1	1	1	1	0	1	6	2	1	0	4	0.184996	0	1.42792	1.87794	-0.385662	3.92277	3.38879	3.83676	0	0	0	4.25263	0	1	6
20190207	2	7	0.37	17.83	74.17	47.74	25.75	4.04	上海	静安监测站	静安	4	11	4	小雨	东北风	4	44.3333	7911.21	0	90.68	0	0	0	0	1	0	0	1	2	6	1	0	-4	0.0607289	0	1.39624	2.88088	-0.994252	3.86577	3.24843	3.79174	0	0	0	4.30636	0	1	6
20190207	2	8	0.45	9.04	77.96	48	25.04	5.25	上海	浦东川沙	浦东	4	12	3	小雨	东北风	4	41.8261	10752.7	1	10307.7	0	0	0	0	1	0	0	0	1	7	1	0	-6	0.0929998	0	1.65823	2.20166	-0.798508	3.8712	3.22047	3.73352	0	0	0	4.3562	0	1	6
20190207	2	9	0.75	11.92	61.71	37.75	19.13	9.33	上海	浦东新区监测站	浦东	4	12	3	小雨	东北风	4	37.3333	8178.36	0	10307.7	0	0	0	0	1	0	0	0	1	7	1	0	-6	0.0563155	0	2.23324	2.47822	-0.287682	3.63099	2.95126	3.61989	0	0	0	4.12245	0	1	6
20190207	2	10	0.68	15.09	69.83	57.43	27.04	3.87	上海	浦东张江	浦东	4	12	3	小雨	东北风	4	47.7391	6072.87	0	10307.7	0	0	0	0	1	0	0	0	1	7	1	0	-6	0.064668	0	1.35325	2.71403	-0.385662	4.05057	3.29732	3.86575	0	0	0	4.24606	0	1	6
20190208	2	1	0.38	23	62	26.27	10.55	5.23	上海	普陀	普陀	5	5	3	小雨	东北风	3	28.6522	5358.46	0	146.39	0	0	0	0	1	0	0	1	2	6	1	0	-4	0.059059	0	1.65441	3.13549	-0.967584	3.26843	2.35613	3.35523	0	0	0	4.12713	0	1	6
20190208	2	2	0.46	17.35	67.48	24.5	9.96	6.09	上海	十五厂	黄浦	5	5	3	小雨	东北风	3	27	8400.07	0	43.28	0	0	0	0	1	0	0	1	2	6	1	0	-4	0.0654932	0	1.80665	2.85359	-0.776529	3.19867	2.29858	3.29584	0	0	0	4.21183	0	1	6
20190208	2	3	0.19	17.27	65.09	23.67	10.5	4.3	上海	虹口	虹口	5	5	3	小雨	东北风	3	25.7273	10813.4	0	48.21	0	0	0	0	0	0	0	1	1	7	1	0	-6	0.0312723	0	1.45862	2.84897	-1.66073	3.16421	2.35138	3.24755	0	0	0	4.17577	0	1	6
20190208	2	4	0.38	18	67.78	23.6	10.39	4.7	上海	徐汇上师大	徐汇	5	5	3	小雨	东北风	3	26.2174	12572.5	0	574.37	0	0	0	0	1	0	0	1	2	6	1	0	-4	0.0532043	0	1.54756	2.89037	-0.967584	3.16125	2.34084	3.26642	0	0	0	4.21627	0	1	6
20190208	2	5	0.57	16.61	73.39	25.67	10.68	6.05	上海	杨浦四漂	杨浦	5	5	3	小雨	东北风	3	28.5	14220.6	0	1161.3	0	0	0	0	0	0	0	0	0	8	1	0	-8	0	0	1.80006	2.81	-0.562119	3.24532	2.36837	3.3499	0	0	0	4.29579	0	1	6
20190208	2	6	0.44	5.61	69.39	26.75	15.35	4.04	上海	青浦淀山湖	青浦	5	5	2	小雨	东北风	3	27.6957	11928.4	1	1537.31	1	0	1	1	1	1	0	1	6	2	1	0	4	0.184996	0	1.39624	1.72455	-0.820981	3.28653	2.73112	3.32128	0	0	0	4.23974	0	1	6
20190208	2	7	0.17	17.3	70.35	26.41	10.04	3.74	上海	静安监测站	静安	5	5	3	小雨	东北风	3	29.3913	7911.21	0	90.68	0	0	0	0	1	0	0	1	2	6	1	0	-4	0.0607289	0	1.31909	2.85071	-1.77196	3.27374	2.30658	3.3807	0	0	0	4.25348	0	1	6
20190208	2	8	0.26	5.96	74.7	22.95	11.35	5	上海	浦东川沙	浦东	5	5	2	小雨	东北风	3	26.4783	10752.7	1	10307.7	0	0	0	0	1	0	0	0	1	7	1	0	-6	0.0929998	0	1.60944	1.78507	-1.34707	3.13332	2.42922	3.27633	0	0	0	4.31348	0	1	6
20190208	2	9	0.55	14.64	57.59	25.82	8.68	8.45	上海	浦东新区监测站	浦东	5	5	2	小雨	东北风	3	28.4091	8178.36	0	10307.7	0	0	0	0	1	0	0	0	1	7	1	0	-6	0.0563155	0	2.13417	2.68376	-0.597837	3.25115	2.16102	3.34671	0	0	0	4.05335	0	1	6
20190208	2	10	0.5	12.22	64.48	24.41	11.52	3.87	上海	浦东张江	浦东	5	5	2	小雨	东北风	3	26.7391	6072.87	0	10307.7	0	0	0	0	1	0	0	0	1	7	1	0	-6	0.064668	0	1.35325	2.50307	-0.693147	3.19499	2.44408	3.28613	0	0	0	4.16636	0	1	6
20190209	2	1	0.55	19.88	66.58	20.7	10.5	4.5	上海	普陀	普陀	6	4	3	小雨	东北风	3	27.4167	5358.46	0	146.39	0	0	0	0	1	0	0	1	2	6	1	0	-4	0.059059	0	1.50408	2.98971	-0.597837	3.03013	2.35138	3.31115	0	0	0	4.1984	1	1	6
20190209	2	2	0.47	15.38	70.04	20	11	6.29	上海	十五厂	黄浦	6	4	3	小雨	东北风	3	26.5417	8400.07	0	43.28	0	0	0	0	1	0	0	1	2	6	1	0	-4	0.0654932	0	1.83896	2.73307	-0.755023	2.99573	2.3979	3.27872	0	0	0	4.24907	1	1	6
20190209	2	3	0.32	14.42	70.29	21.43	12.38	4.58	上海	虹口	虹口	6	4	3	小雨	东北风	3	27.25	10813.4	0	48.21	0	0	0	0	0	0	0	1	1	7	1	0	-6	0.0312723	0	1.5217	2.66862	-1.13943	3.06479	2.51608	3.30505	0	0	0	4.25263	1	1	6
20190209	2	4	0.36	15.13	72.04	19	10.71	5.04	上海	徐汇上师大	徐汇	6	4	3	小雨	东北风	3	26.125	12572.5	0	574.37	0	0	0	0	1	0	0	1	2	6	1	0	-4	0.0532043	0	1.61741	2.71668	-1.02165	2.94444	2.37118	3.26289	0	0	0	4.27722	1	1	6
20190209	2	5	0.6	15.75	76.54	21.92	12	6.33	上海	杨浦四漂	杨浦	6	4	3	小雨	东北风	3	29.25	14220.6	0	1161.3	0	0	0	0	0	0	0	0	0	8	1	0	-8	0	0	1.8453	2.75684	-0.510826	3.0874	2.48491	3.37588	0	0	0	4.33781	1	1	6
20190209	2	6	0.46	8.13	74.42	22.7	13.74	4.13	上海	青浦淀山湖	青浦	6	4	2	小雨	东北风	3	26	11928.4	1	1537.31	1	0	1	1	1	1	0	1	6	2	1	0	4	0.184996	0	1.41828	2.09556	-0.776529	3.12236	2.62031	3.2581	0	0	0	4.30972	1	1	6
20190209	2	7	0.18	16	73.13	20.43	10.74	4	上海	静安监测站	静安	6	4	3	小雨	东北风	3	29.0417	7911.21	0	90.68	0	0	0	0	1	0	0	1	2	6	1	0	-4	0.0607289	0	1.38629	2.77259	-1.7148	3.017	2.37398	3.36873	0	0	0	4.29224	1	1	6
20190209	2	8	0.28	3.96	79.08	19.1	10.58	4.88	上海	浦东川沙	浦东	6	4	2	小雨	东北风	4	27.5833	10752.7	1	10307.7	0	0	0	0	1	0	0	0	1	7	1	0	-6	0.0929998	0	1.58515	1.37624	-1.27297	2.94969	2.35897	3.31721	0	0	0	4.37046	1	1	6
20190209	2	9	0.56	12.88	61.83	19.13	8.71	8.25	上海	浦东新区监测站	浦东	6	4	2	小雨	东北风	4	24.875	8178.36	0	10307.7	0	0	0	0	1	0	0	0	1	7	1	0	-6	0.0563155	0	2.11021	2.55568	-0.579818	2.95126	2.16447	3.21386	0	0	0	4.12439	1	1	6
20190209	2	10	0.48	10.17	67.88	20.21	10.92	4.08	上海	浦东张江	浦东	6	4	2	小雨	东北风	4	27.4167	6072.87	0	10307.7	0	0	0	0	1	0	0	0	1	7	1	0	-6	0.064668	0	1.4061	2.31944	-0.733969	3.00618	2.3906	3.31115	0	0	0	4.21774	1	1	6
20190210	2	1	0.58	22.21	60.92	28.42	12.71	4.54	上海	普陀	普陀	7	5	3	小雨	东北风	3	28.5833	5358.46	0	146.39	0	0	0	0	1	0	0	1	2	6	1	0	-4	0.059059	0	1.51293	3.10054	-0.544727	3.34709	2.54239	3.35282	0	0	0	4.10956	1	1	6
20190210	2	2	0.52	19.92	65	26.18	17.46	7.13	上海	十五厂	黄浦	7	5	3	小雨	东北风	3	27.4167	8400.07	0	43.28	0	0	0	0	1	0	0	1	2	6	1	0	-4	0.0654932	0	1.96431	2.99172	-0.653926	3.265	2.85991	3.31115	0	0	0	4.17439	1	1	6
20190210	2	3	0.36	17.67	63.54	24.92	17.46	4.71	上海	虹口	虹口	7	5	3	小雨	东北风	3	26.9583	10813.4	0	48.21	0	0	0	0	0	0	0	1	1	7	1	0	-6	0.0312723	0	1.54969	2.87187	-1.02165	3.21567	2.85991	3.29429	0	0	0	4.15167	1	1	6
20190210	2	4	0.41	18.79	64.13	23.74	16.42	5.46	上海	徐汇上师大	徐汇	7	5	3	小雨	东北风	3	26.3333	12572.5	0	574.37	0	0	0	0	1	0	0	1	2	6	1	0	-4	0.0532043	0	1.69745	2.93332	-0.891598	3.16716	2.7985	3.27083	0	0	0	4.16091	1	1	6
20190210	2	5	0.64	20.38	69.79	28.88	14.21	6.88	上海	杨浦四漂	杨浦	7	5	3	小雨	东北风	3	29.0833	14220.6	0	1161.3	0	0	0	0	0	0	0	0	0	8	1	0	-8	0	0	1.92862	3.01455	-0.446287	3.36315	2.65395	3.37016	0	0	0	4.24549	1	1	6
20190210	2	6	0.59	14.79	69.58	27.19	20.75	4.88	上海	青浦淀山湖	青浦	7	5	2	小雨	东北风	3	31.375	11928.4	1	1537.31	1	0	1	1	1	1	0	1	6	2	1	0	4	0.184996	0	1.58515	2.69395	-0.527633	3.30285	3.03255	3.44601	0	0	0	4.24248	1	1	6
20190210	2	7	0.24	21.21	65.71	27.71	17.67	4.29	上海	静安监测站	静安	7	5	3	小雨	东北风	3	28.7917	7911.21	0	90.68	0	0	0	0	1	0	0	1	2	6	1	0	-4	0.0607289	0	1.45629	3.05447	-1.42712	3.32179	2.87187	3.36009	0	0	0	4.18525	1	1	6
20190210	2	8	0.32	6.17	72.88	22.75	14.67	5	上海	浦东川沙	浦东	7	5	2	小雨	东北风	3	25.5	10752.7	1	10307.7	0	0	0	0	1	0	0	0	1	7	1	0	-6	0.0929998	0	1.60944	1.8197	-1.13943	3.12457	2.6858	3.23868	0	0	0	4.28881	1	1	6
20190210	2	9	0.63	17.92	55.04	25.29	12.71	8.67	上海	浦东新区监测站	浦东	7	5	2	小雨	东北风	3	25.75	8178.36	0	10307.7	0	0	0	0	1	0	0	0	1	7	1	0	-6	0.0563155	0	2.15987	2.88592	-0.462035	3.23041	2.54239	3.24843	0	0	0	4.00806	1	1	6
20190210	2	10	0.5	12.83	62.04	26.79	16.71	4.17	上海	浦东张江	浦东	7	5	2	小雨	东北风	3	27.625	6072.87	0	10307.7	0	0	0	0	1	0	0	0	1	7	1	0	-6	0.064668	0	1.42792	2.55179	-0.693147	3.28803	2.81601	3.31872	0	0	0	4.12778	1	1	6
20190211	2	1	0.79	31.13	56.04	33.7	23.79	7.29	上海	普陀	普陀	1	6	4	阴	东北风	2	37.2083	5358.46	0	146.39	0	0	0	0	1	0	0	1	2	6	0	0	-4	0.059059	0	1.9865	3.43817	-0.235722	3.5175	3.16927	3.61653	0	0	0	4.02607	0	0	7
20190211	2	2	0.67	27.83	63.58	28.19	24.92	8.47	上海	十五厂	黄浦	1	6	4	阴	东北风	2	35.9167	8400.07	0	43.28	0	0	0	0	1	0	0	1	2	6	0	0	-4	0.0654932	0	2.13653	3.32611	-0.400478	3.33897	3.21567	3.5812	0	0	0	4.1523	0	0	7
20190211	2	3	0.55	24.75	62.67	27.8	28.96	6.46	上海	虹口	虹口	1	6	4	阴	东北风	2	41.1667	10813.4	0	48.21	0	0	0	0	0	0	0	1	1	7	0	0	-6	0.0312723	0	1.86563	3.20883	-0.597837	3.32504	3.36592	3.71763	0	0	0	4.13788	0	0	7
20190211	2	4	0.56	25.71	61.33	23.94	24.67	7.29	上海	徐汇上师大	徐汇	1	6	4	阴	东北风	2	35.7083	12572.5	0	574.37	0	0	0	0	1	0	0	1	2	6	0	0	-4	0.0532043	0	1.9865	3.24688	-0.579818	3.17555	3.20559	3.57538	0	0	0	4.11627	0	0	7
20190211	2	5	0.74	27.33	70.71	30.92	23.67	7.5	上海	杨浦四漂	杨浦	1	6	4	阴	东北风	3	36.625	14220.6	0	1161.3	0	0	0	0	0	0	0	0	0	8	0	0	-8	0	0	2.0149	3.30799	-0.301105	3.4314	3.16421	3.60073	0	0	0	4.25859	0	0	7
20190211	2	6	0.63	22	58.38	27.78	23.42	5.38	上海	青浦淀山湖	青浦	1	6	2	雨夹雪	东北风	2	33.7917	11928.4	1	1537.31	1	0	1	1	1	1	0	1	6	2	1	0	4	0.184996	0	1.68269	3.09104	-0.462035	3.32432	3.15359	3.52022	0	0	0	4.06697	0	0	7
20190211	2	7	0.41	29.75	64.04	31.9	26	6.29	上海	静安监测站	静安	1	6	4	阴	东北风	2	38	7911.21	0	90.68	0	0	0	0	1	0	0	1	2	6	0	0	-4	0.0607289	0	1.83896	3.39283	-0.891598	3.46261	3.2581	3.63759	0	0	0	4.15951	0	0	7
20190211	2	8	0.43	10.13	75.54	26	27.42	5.46	上海	浦东川沙	浦东	1	6	3	多云	东北风	3	40.25	10752.7	1	10307.7	0	0	0	0	1	0	0	0	1	7	0	0	-6	0.0929998	0	1.69745	2.3155	-0.84397	3.2581	3.31127	3.69511	0	0	0	4.32466	0	0	7
20190211	2	9	0.7	22.21	57.88	27.41	24.29	8.79	上海	浦东新区监测站	浦东	1	6	3	多云	东北风	3	35.75	8178.36	0	10307.7	0	0	0	0	1	0	0	0	1	7	0	0	-6	0.0563155	0	2.17361	3.10054	-0.356675	3.31091	3.19006	3.57655	0	0	0	4.05837	0	0	7
20190211	2	10	0.62	17.54	64.54	31.29	29.63	6.08	上海	浦东张江	浦东	1	6	3	多云	东北风	3	42.25	6072.87	0	10307.7	0	0	0	0	1	0	0	0	1	7	0	0	-6	0.064668	0	1.805	2.86448	-0.478036	3.4433	3.38879	3.7436	0	0	0	4.16728	0	0	7
20190212	2	1	0.68	41.83	54.04	31.65	21.67	4.58	上海	普陀	普陀	2	9	6	小雨	东北风	2	36.5	5358.46	0	146.39	0	0	0	0	1	0	0	1	2	6	1	0	-4	0.059059	0	1.5217	3.73361	-0.385662	3.45474	3.07593	3.59731	0	0	0	3.98972	0	0	7
20190212	2	2	0.55	34.88	59.88	26.1	20.83	5.74	上海	十五厂	黄浦	2	9	6	小雨	东北风	2	32.4167	8400.07	0	43.28	0	0	0	0	1	0	0	1	2	6	1	0	-4	0.0654932	0	1.74746	3.55191	-0.597837	3.26194	3.03639	3.47867	0	0	0	4.09234	0	0	7
20190212	2	3	0.53	33.75	59.33	23.47	23.46	5.54	上海	虹口	虹口	2	9	6	小雨	东北风	2	35.5417	10813.4	0	48.21	0	0	0	0	0	0	0	1	1	7	1	0	-6	0.0312723	0	1.71199	3.51898	-0.634878	3.15572	3.1553	3.57071	0	0	0	4.08312	0	0	7
20190212	2	4	0.5	31.61	62.5	26.24	21.17	5.54	上海	徐汇上师大	徐汇	2	9	6	小雨	东北风	2	32.3333	12572.5	0	574.37	0	0	0	0	1	0	0	1	2	6	1	0	-4	0.0532043	0	1.71199	3.45347	-0.693147	3.26728	3.05259	3.4761	0	0	0	4.13517	0	0	7
20190212	2	5	0.73	33.08	70.13	27.83	18.46	6.5	上海	杨浦四漂	杨浦	2	9	6	小雨	东北风	3	32.7083	14220.6	0	1161.3	0	0	0	0	0	0	0	0	0	8	1	0	-8	0	0	1.8718	3.49893	-0.314711	3.32611	2.91561	3.48763	0	0	0	4.25035	0	0	7
20190212	2	6	0.77	37.83	46.33	27.29	37.92	4.63	上海	青浦淀山湖	青浦	2	8	6	中雨	东北风	2	53.25	11928.4	1	1537.31	1	0	1	1	1	1	0	1	6	2	2	0	4	0.184996	0	1.53256	3.6331	-0.261365	3.30652	3.63548	3.975	0	0	0	3.83579	0	0	7
20190212	2	7	0.33	33.09	67.08	32.16	21.65	4.33	上海	静安监测站	静安	2	9	6	小雨	东北风	2	34.4348	7911.21	0	90.68	0	0	0	0	1	0	0	1	2	6	1	0	-4	0.0607289	0	1.46557	3.49923	-1.10866	3.47072	3.07501	3.53907	0	0	0	4.20589	0	0	7
20190212	2	8	0.38	16.13	76.92	22.56	19.17	4.96	上海	浦东川沙	浦东	2	8	6	小雨	东北风	3	32.0417	10752.7	1	10307.7	0	0	0	0	1	0	0	0	1	7	1	0	-6	0.0929998	0	1.60141	2.78068	-0.967584	3.11618	2.95335	3.46704	0	0	0	4.34277	0	0	7
20190212	2	9	0.7	30.75	53.71	25.67	19.83	8.46	上海	浦东新区监测站	浦东	2	8	6	小雨	东北风	3	30.8333	8178.36	0	10307.7	0	0	0	0	1	0	0	0	1	7	1	0	-6	0.0563155	0	2.13535	3.42589	-0.356675	3.24532	2.9872	3.4286	0	0	0	3.9836	0	0	7
20190212	2	10	0.6	27.54	61.21	27.72	23.17	4.08	上海	浦东张江	浦东	2	8	6	小雨	东北风	3	35.625	6072.87	0	10307.7	0	0	0	0	1	0	0	0	1	7	1	0	-6	0.064668	0	1.4061	3.31564	-0.510826	3.32215	3.14286	3.57305	0	0	0	4.11431	0	0	7
20190213	2	1	0.65	27.33	80.04	37.13	20.5	4.54	上海	普陀	普陀	3	9	4	中雨	东北风	3	40.1667	5358.46	0	146.39	0	0	0	0	1	0	0	1	2	6	2	0	-4	0.059059	0	1.51293	3.30799	-0.430783	3.61443	3.02042	3.69304	0	0	0	4.38253	0	0	7
20190213	2	2	0.45	22.5	79.5	36.36	21.88	4.33	上海	十五厂	黄浦	3	9	4	中雨	东北风	3	38.7917	8400.07	0	43.28	0	0	0	0	1	0	0	1	2	6	2	0	-4	0.0654932	0	1.46557	3.11352	-0.798508	3.59347	3.08557	3.65821	0	0	0	4.37576	0	0	7
20190213	2	3	0.59	21.88	82.67	37.65	24.46	6	上海	虹口	虹口	3	9	4	中雨	东北风	3	38.6667	10813.4	0	48.21	0	0	0	0	0	0	0	1	1	7	2	0	-6	0.0312723	0	1.79176	3.08557	-0.527633	3.62833	3.19704	3.65498	0	0	0	4.41486	0	0	7
20190213	2	4	0.49	23.5	84.58	37.61	23.33	6.04	上海	徐汇上师大	徐汇	3	9	4	中雨	东北风	3	37.75	12572.5	0	574.37	0	0	0	0	1	0	0	1	2	6	2	0	-4	0.0532043	0	1.7984	3.157	-0.71335	3.62727	3.14974	3.63099	0	0	0	4.4377	0	0	7
20190213	2	5	0.75	25.71	89.54	37.29	18.96	6.96	上海	杨浦四漂	杨浦	3	9	4	中雨	东北风	3	40.625	14220.6	0	1161.3	0	0	0	0	0	0	0	0	0	8	2	0	-8	0	0	1.94018	3.24688	-0.287682	3.61873	2.94233	3.70438	0	0	0	4.49469	0	0	7
20190213	2	6	0.72	21.42	83.21	40.33	22.71	4.5	上海	青浦淀山湖	青浦	3	8	3	中雨	东北风	3	36.75	11928.4	1	1537.31	1	0	1	1	1	1	0	1	6	2	2	0	4	0.184996	0	1.50408	3.06433	-0.328504	3.6971	3.12281	3.60414	0	0	0	4.42137	0	0	7
20190213	2	7	0.47	23.58	85.42	37.54	23.08	4.67	上海	静安监测站	静安	3	9	4	中雨	东北风	3	41.375	7911.21	0	90.68	0	0	0	0	1	0	0	1	2	6	2	0	-4	0.0607289	0	1.54116	3.1604	-0.755023	3.62541	3.13897	3.72268	0	0	0	4.44758	0	0	7
20190213	2	8	0.45	12.7	97.88	34.95	22.59	5	上海	浦东川沙	浦东	3	8	4	中雨	东北风	3	40.1818	10752.7	1	10307.7	0	0	0	0	1	0	0	0	1	7	2	0	-6	0.0929998	0	1.60944	2.5416	-0.798508	3.55392	3.11751	3.69341	0	0	0	4.58374	0	0	7
20190213	2	9	0.71	23.79	70.58	36.43	19.88	6.46	上海	浦东新区监测站	浦东	3	8	4	中雨	东北风	3	38.0417	8178.36	0	10307.7	0	0	0	0	1	0	0	0	1	7	2	0	-6	0.0563155	0	1.86563	3.16927	-0.34249	3.59539	2.98971	3.63868	0	0	0	4.25675	0	0	7
20190213	2	10	0.64	20.48	80.79	39.78	24.57	3.25	上海	浦东张江	浦东	3	8	4	中雨	东北风	3	40.6667	6072.87	0	10307.7	0	0	0	0	1	0	0	0	1	7	2	0	-6	0.064668	0	1.17866	3.01945	-0.446287	3.68336	3.20153	3.70541	0	0	0	4.39185	0	0	7
20190214	2	1	0.75	34.88	70.58	42.48	23.09	4.57	上海	普陀	普陀	4	8	6	中雨	东北风	3	43.3478	5358.46	0	146.39	0	0	0	0	1	0	0	1	2	6	2	0	-4	0.059059	0	1.51951	3.55191	-0.287682	3.74903	3.1394	3.76926	0	0	0	4.25675	0	0	7
20190214	2	2	0.48	27.38	74.21	40.39	26.04	4.29	上海	十五厂	黄浦	4	8	6	中雨	东北风	3	43.5417	8400.07	0	43.28	0	0	0	0	1	0	0	1	2	6	2	0	-4	0.0654932	0	1.45629	3.30981	-0.733969	3.69858	3.25963	3.77372	0	0	0	4.3069	0	0	7
20190214	2	3	0.67	25.96	76.38	40.11	28.45	5.7	上海	虹口	虹口	4	8	6	中雨	东北风	3	44.5	10813.4	0	48.21	0	0	0	0	0	0	0	1	1	7	2	0	-6	0.0312723	0	1.74047	3.25656	-0.400478	3.69163	3.34815	3.79549	0	0	0	4.33572	0	0	7
20190214	2	4	0.5	24.96	81	39	25.04	5.38	上海	徐汇上师大	徐汇	4	8	6	中雨	东北风	3	41.3333	12572.5	0	574.37	0	0	0	0	1	0	0	1	2	6	2	0	-4	0.0532043	0	1.68269	3.21727	-0.693147	3.66356	3.22047	3.72167	0	0	0	4.39445	0	0	7
20190214	2	5	0.74	30.21	82.63	40.26	15.38	7	上海	杨浦四漂	杨浦	4	8	6	中雨	东北风	3	42.0435	14220.6	0	1161.3	0	0	0	0	0	0	0	0	0	8	2	0	-8	0	0	1.94591	3.40817	-0.301105	3.69536	2.73307	3.7387	0	0	0	4.41437	0	0	7
20190214	2	6	0.79	25.46	75.79	39.15	25.67	4.33	上海	青浦淀山湖	青浦	4	8	6	中雨	东北风	3	40.1667	11928.4	1	1537.31	1	0	1	1	1	1	0	1	6	2	2	0	4	0.184996	0	1.46557	3.23711	-0.235722	3.6674	3.24532	3.69304	0	0	0	4.32797	0	0	7
20190214	2	7	0.51	27.33	80.75	43.41	23.83	4.13	上海	静安监测站	静安	4	8	6	中雨	东北风	3	43.1667	7911.21	0	90.68	0	0	0	0	1	0	0	1	2	6	2	0	-4	0.0607289	0	1.41828	3.30799	-0.673345	3.77069	3.17095	3.76507	0	0	0	4.39136	0	0	7
20190214	2	8	0.49	16.54	90.38	37.59	25.13	5.17	上海	浦东川沙	浦东	4	8	6	中雨	东北风	4	42.4583	10752.7	1	10307.7	0	0	0	0	1	0	0	0	1	7	2	0	-6	0.0929998	0	1.64287	2.80578	-0.71335	3.62674	3.22406	3.74852	0	0	0	4.50402	0	0	7
20190214	2	9	0.78	21.75	70.38	38.36	21.75	3.54	上海	浦东新区监测站	浦东	4	8	6	中雨	东北风	4	39.0833	8178.36	0	10307.7	0	0	0	0	1	0	0	0	1	7	2	0	-6	0.0563155	0	1.26413	3.07961	-0.248461	3.64702	3.07961	3.6657	0	0	0	4.25391	0	0	7
20190214	2	10	0.68	21.42	78	43.45	28.33	3.96	上海	浦东张江	浦东	4	8	6	中雨	东北风	4	46.1667	6072.87	0	10307.7	0	0	0	0	1	0	0	0	1	7	2	0	-6	0.064668	0	1.37624	3.06433	-0.385662	3.77161	3.34392	3.83226	0	0	0	4.35671	0	0	7
20190215	2	1	0.66	42.78	51.83	19	12.39	4.26	上海	普陀	普陀	5	8	4	中雨	东北风	2	25.6957	5358.46	0	146.39	0	0	0	0	1	0	0	1	2	6	2	0	-4	0.059059	0	1.44927	3.75607	-0.415515	2.94444	2.51689	3.24632	0	0	0	3.94797	0	0	7
20190215	2	2	0.3	34.54	56.71	21.5	14.67	4.08	上海	十五厂	黄浦	5	8	4	中雨	东北风	2	25.625	8400.07	0	43.28	0	0	0	0	1	0	0	1	2	6	2	0	-4	0.0654932	0	1.4061	3.54212	-1.20397	3.06805	2.6858	3.24357	0	0	0	4.03795	0	0	7
20190215	2	3	0.55	34.83	57.63	19.31	15.17	4.79	上海	虹口	虹口	5	8	4	中雨	东北风	2	24.625	10813.4	0	48.21	0	0	0	0	0	0	0	1	1	7	2	0	-6	0.0312723	0	1.56653	3.55048	-0.597837	2.96062	2.71932	3.20376	0	0	0	4.05404	0	0	7
20190215	2	4	0.46	37	57	23	16.8	5	上海	徐汇上师大	徐汇	5	8	4	中雨	东北风	2	27.55	12572.5	0	574.37	0	0	0	0	1	0	0	1	2	6	2	0	-4	0.0532043	0	1.60944	3.61092	-0.776529	3.13549	2.82138	3.316	0	0	0	4.04305	0	0	7
20190215	2	5	0.62	34.3	68.39	18.46	18.19	7.78	上海	杨浦四漂	杨浦	5	8	4	中雨	东北风	3	29.0435	14220.6	0	1161.3	0	0	0	0	0	0	0	0	0	8	2	0	-8	0	0	2.05156	3.53515	-0.478036	2.91561	2.90087	3.36879	0	0	0	4.22523	0	0	7
20190215	2	6	0.67	27.86	58.22	0	19.18	4.29	上海	青浦淀山湖	青浦	5	8	4	中雨	东北风	2	28.4091	11928.4	1	1537.31	1	0	1	1	1	1	0	1	6	2	2	0	4	0.184996	0	1.45629	3.32719	-0.400478		2.95387	3.34671	0	0	0	4.06423	0	0	7
20190215	2	7	0.37	36.26	62.3	20.55	16.57	4.04	上海	静安监测站	静安	5	8	4	中雨	东北风	2	27.6957	7911.21	0	90.68	0	0	0	0	1	0	0	1	2	6	2	0	-4	0.0607289	0	1.39624	3.59072	-0.994252	3.02286	2.80759	3.32128	0	0	0	4.13196	0	0	7
20190215	2	8	0.39	19.26	75.78	16.67	13.52	5	上海	浦东川沙	浦东	5	8	4	中雨	东北风	3	26.3913	10752.7	1	10307.7	0	0	0	0	1	0	0	0	1	7	2	0	-6	0.0929998	0	1.60944	2.95803	-0.941609	2.81361	2.60417	3.27303	0	0	0	4.32783	0	0	7
20190215	2	9	0.69	34.57	51.39	15.67	12.43	4.09	上海	浦东新区监测站	浦东	5	8	4	中雨	东北风	3	23.8696	8178.36	0	10307.7	0	0	0	0	1	0	0	0	1	7	2	0	-6	0.0563155	0	1.40855	3.54299	-0.371064	2.75175	2.52011	3.17261	0	0	0	3.93944	0	0	7
20190215	2	10	0.55	30.04	58.57	20.62	14.7	3.65	上海	浦东张江	浦东	5	8	4	中雨	东北风	3	24.6957	6072.87	0	10307.7	0	0	0	0	1	0	0	0	1	7	2	0	-6	0.064668	0	1.29473	3.40253	-0.597837	3.02626	2.68785	3.20663	0	0	0	4.07022	0	0	7
20190216	2	1	0.82	26.96	67.33	61.04	36.88	5.08	上海	普陀	普陀	6	6	2	多云	东北风	3	57.125	5358.46	0	146.39	0	0	0	0	1	0	0	1	2	6	0	0	-4	0.059059	0	1.62531	3.29435	-0.198451	4.11153	3.60767	4.04524	0	0	0	4.20961	1	0	7
20190216	2	2	0.4	21.96	70.21	58.64	38.54	5.13	上海	十五厂	黄浦	6	6	2	多云	东北风	3	56.375	8400.07	0	43.28	0	0	0	0	1	0	0	1	2	6	0	0	-4	0.0654932	0	1.63511	3.08922	-0.916291	4.07142	3.6517	4.03203	0	0	0	4.25149	1	0	7
20190216	2	3	0.72	21	72.92	53.71	40.92	5.42	上海	虹口	虹口	6	6	2	多云	东北风	3	58.2083	10813.4	0	48.21	0	0	0	0	0	0	0	1	1	7	0	0	-6	0.0312723	0	1.6901	3.04452	-0.328504	3.9836	3.71162	4.06403	0	0	0	4.28936	1	0	7
20190216	2	4	0.7	26.38	69.83	60.48	43.63	6.58	上海	徐汇上师大	徐汇	6	6	2	多云	东北风	3	61.2083	12572.5	0	574.37	0	0	0	0	1	0	0	1	2	6	0	0	-4	0.0532043	0	1.88403	3.27261	-0.356675	4.10231	3.77574	4.11428	0	0	0	4.24606	1	0	7
20190216	2	5	0.76	21.83	81	59.83	47.96	8.21	上海	杨浦四漂	杨浦	6	6	2	多云	东北风	3	67.0833	14220.6	0	1161.3	0	0	0	0	0	0	0	0	0	8	0	0	-8	0	0	2.10535	3.08329	-0.274437	4.09151	3.87037	4.20594	0	0	0	4.39445	1	0	7
20190216	2	6	0.63	18.63	76.17	58.76	43.46	5.25	上海	青浦淀山湖	青浦	6	6	1	多云	东北风	2	60.9583	11928.4	1	1537.31	1	0	1	1	1	1	0	1	6	2	0	0	4	0.184996	0	1.65823	2.92477	-0.462035	4.07346	3.77184	4.11019	0	0	0	4.33297	1	0	7
20190216	2	7	0.53	26.83	73.25	60.5	39.04	5.21	上海	静安监测站	静安	6	6	2	多云	东北风	3	57.5833	7911.21	0	90.68	0	0	0	0	1	0	0	1	2	6	0	0	-4	0.0607289	0	1.65058	3.28952	-0.634878	4.10264	3.66459	4.05323	0	0	0	4.29388	1	0	7
20190216	2	8	0.53	15.29	82.83	52.04	38.79	5.13	上海	浦东川沙	浦东	6	6	2	多云	东北风	3	56.2083	10752.7	1	10307.7	0	0	0	0	1	0	0	0	1	7	0	0	-6	0.0929998	0	1.63511	2.7272	-0.634878	3.95201	3.65816	4.02906	0	0	0	4.41679	1	0	7
20190216	2	9	0.83	19.13	64.79	51.67	33.71	4.92	上海	浦东新区监测站	浦东	6	6	2	多云	东北风	3	50.75	8178.36	0	10307.7	0	0	0	0	1	0	0	0	1	7	0	0	-6	0.0563155	0	1.59331	2.95126	-0.18633	3.94488	3.51779	3.92691	0	0	0	4.17115	1	0	7
20190216	2	10	0.68	16.67	70.46	59.33	40.46	5.33	上海	浦东张江	浦东	6	6	2	多云	东北风	3	59.4583	6072.87	0	10307.7	0	0	0	0	1	0	0	0	1	7	0	0	-6	0.064668	0	1.67335	2.81361	-0.385662	4.08312	3.70031	4.08528	0	0	0	4.25504	1	0	7
20190217	2	1	0.71	25.71	74.42	41.13	23.04	5.38	上海	普陀	普陀	7	8	6	小雨	东北风	2	42.4167	5358.46	0	146.39	0	0	0	0	1	0	0	1	2	6	1	0	-4	0.059059	0	1.68269	3.24688	-0.34249	3.71674	3.13723	3.74754	0	0	0	4.30972	1	0	7
20190217	2	2	0.3	23.67	76.54	38.21	26.21	5.88	上海	十五厂	黄浦	7	8	6	小雨	东北风	2	42	8400.07	0	43.28	0	0	0	0	1	0	0	1	2	6	1	0	-4	0.0654932	0	1.77156	3.16421	-1.20397	3.6431	3.26614	3.73767	0	0	0	4.33781	1	0	7
20190217	2	3	0.64	22.5	78.13	34.83	26.21	6.42	上海	虹口	虹口	7	8	6	小雨	东北风	2	40.9583	10813.4	0	48.21	0	0	0	0	0	0	0	1	1	7	1	0	-6	0.0312723	0	1.85942	3.11352	-0.446287	3.55048	3.26614	3.71255	0	0	0	4.35837	1	0	7
20190217	2	4	0.56	25.21	77.5	36.25	27.96	6.88	上海	徐汇上师大	徐汇	7	8	6	小雨	东北风	2	42.8333	12572.5	0	574.37	0	0	0	0	1	0	0	1	2	6	1	0	-4	0.0532043	0	1.92862	3.22724	-0.579818	3.59044	3.33077	3.75732	0	0	0	4.35028	1	0	7
20190217	2	5	0.67	22.58	86.33	36.79	32.38	9.25	上海	杨浦四漂	杨浦	7	8	6	小雨	东北风	3	48.1667	14220.6	0	1161.3	0	0	0	0	0	0	0	0	0	8	1	0	-8	0	0	2.22462	3.11706	-0.400478	3.60523	3.47754	3.87467	0	0	0	4.45818	1	0	7
20190217	2	6	0.61	22.13	77.13	37.17	28.25	6.5	上海	青浦淀山湖	青浦	7	8	5	小雨	东北风	2	42.125	11928.4	1	1537.31	1	0	1	1	1	1	0	1	6	2	1	0	4	0.184996	0	1.8718	3.09693	-0.494296	3.6155	3.34109	3.74064	0	0	0	4.34549	1	0	7
20190217	2	7	0.43	25.92	79.79	41.67	26.04	5.71	上海	静安监测站	静安	7	8	6	小雨	东北风	2	43.6667	7911.21	0	90.68	0	0	0	0	1	0	0	1	2	6	1	0	-4	0.0607289	0	1.74222	3.25501	-0.84397	3.72978	3.25963	3.77659	0	0	0	4.3794	1	0	7
20190217	2	8	0.47	16.5	86.96	35.17	25.21	5.58	上海	浦东川沙	浦东	7	8	6	小雨	东北风	3	39.4583	10752.7	1	10307.7	0	0	0	0	1	0	0	0	1	7	1	0	-6	0.0929998	0	1.71919	2.80336	-0.755023	3.56019	3.22724	3.67524	0	0	0	4.46545	1	0	7
20190217	2	9	0.76	20.67	68.96	34.79	23.33	6.08	上海	浦东新区监测站	浦东	7	8	6	小雨	东北风	3	37.3333	8178.36	0	10307.7	0	0	0	0	1	0	0	0	1	7	1	0	-6	0.0563155	0	1.805	3.02868	-0.274437	3.54933	3.14974	3.61989	0	0	0	4.23353	1	0	7
20190217	2	10	0.59	15.58	79.13	38.96	25.92	8.17	上海	浦东张江	浦东	7	8	6	小雨	东北风	3	42.3333	6072.87	0	10307.7	0	0	0	0	1	0	0	0	1	7	1	0	-6	0.064668	0	2.10047	2.74599	-0.527633	3.66254	3.25501	3.74557	0	0	0	4.37109	1	0	7
20190218	2	1	0.65	44.75	51.04	18.75	13.08	4.21	上海	普陀	普陀	1	8	7	中雨	东南风	2	25.9167	5358.46	0	146.39	0	1	0	1	0	0	0	0	2	6	2	0	-4	0.0794525	0	1.43746	3.80109	-0.430783	2.93119	2.57108	3.25489	0	0	0	3.93261	0	0	8
20190218	2	2	0.19	40.88	52.54	19.67	17.79	4.38	上海	十五厂	黄浦	1	8	7	中雨	东南风	2	27.75	8400.07	1	43.28	0	1	0	1	0	0	0	0	2	6	2	0	-4	0.141365	0	1.47705	3.71064	-1.66073	2.97909	2.87864	3.32324	0	0	0	3.96157	0	0	8
20190218	2	3	0.61	40.96	51.63	17.83	15.88	5.96	上海	虹口	虹口	1	8	7	中雨	东南风	2	25.375	10813.4	0	48.21	0	1	0	1	1	0	0	0	3	5	2	0	-2	0.119653	0	1.78507	3.7126	-0.494296	2.88088	2.76506	3.23376	0	0	0	3.9441	0	0	8
20190218	2	4	0.4	37.92	55.46	20	15.67	5.21	上海	徐汇上师大	徐汇	1	8	7	中雨	东南风	2	24.5	12572.5	1	574.37	0	1	0	1	0	0	0	0	2	6	2	0	-4	0.0999515	0	1.65058	3.63548	-0.916291	2.99573	2.75175	3.19867	0	0	0	4.01566	0	0	8
20190218	2	5	0.57	39.96	62.04	21.75	18.25	7.08	上海	杨浦四漂	杨浦	1	8	7	中雨	东南风	3	27.2917	14220.6	1	1161.3	0	1	0	1	1	0	0	0	3	5	2	0	-2	0.154768	0	1.95727	3.68788	-0.562119	3.07961	2.90417	3.30658	0	0	0	4.12778	0	0	8
20190218	2	6	0.45	35.63	48.13	32.67	20.63	4.33	上海	青浦淀山湖	青浦	1	8	7	中雨	东南风	2	30.0833	11928.4	1	1537.31	1	1	0	0	0	0	1	0	3	5	2	0	-2	0.114858	0	1.46557	3.57319	-0.798508	3.48646	3.02675	3.40397	0	0	0	3.87391	0	0	8
20190218	2	7	0.31	40.17	60.83	21.31	14.75	4.21	上海	静安监测站	静安	1	8	7	中雨	东南风	2	24.9167	7911.21	0	90.68	0	1	0	1	0	0	0	0	2	6	2	0	-4	0.0916232	0	1.43746	3.69312	-1.17118	3.05918	2.69124	3.21554	0	0	0	4.10808	0	0	8
20190218	2	8	0.35	25.38	68.29	14.9	13.67	5.17	上海	浦东川沙	浦东	1	8	7	中雨	东南风	3	23.5833	10752.7	0	10307.7	0	1	0	0	0	0	0	0	1	7	2	0	-6	0.0389935	0	1.64287	3.23396	-1.04982	2.70136	2.6152	3.16054	0	0	0	4.22376	0	0	8
20190218	2	9	0.68	35.96	49.38	16.53	12.61	4.71	上海	浦东新区监测站	浦东	1	8	7	中雨	东南风	3	22.1667	8178.36	1	10307.7	0	1	0	1	0	0	0	0	2	6	2	0	-4	0.146488	0	1.54969	3.58241	-0.385662	2.80518	2.53449	3.09859	0	0	0	3.89955	0	0	8
20190218	2	10	0.52	38.79	50.83	22.75	19.96	4.25	上海	浦东张江	浦东	1	8	7	中雨	东南风	3	29.4583	6072.87	0	10307.7	0	1	0	0	0	0	0	0	1	7	2	0	-6	0.0275572	0	1.44692	3.65816	-0.653926	3.12457	2.99373	3.38298	0	0	0	3.92849	0	0	8
20190219	2	1	0.96	57.08	18.46	31.25	26.29	5.04	上海	普陀	普陀	2	10	6	小雨	西北风	2	40.9167	5358.46	1	146.39	0	0	1	0	0	1	0	0	2	6	1	0	-4	0.21918	0	1.61741	4.04445	-0.040822	3.44202	3.26919	3.71154	0	0	0	2.91561	0	0	8
20190219	2	2	0.51	50.48	21.92	61	28.13	5	上海	十五厂	黄浦	2	10	6	小雨	西北风	2	41.2174	8400.07	0	43.28	0	0	1	0	0	1	0	1	3	5	1	0	-2	0.123417	0	1.60944	3.92158	-0.673345	4.11087	3.33684	3.71886	0	0	0	3.0874	0	0	8
20190219	2	3	1.05	55.67	17.33	42.8	30.67	5.67	上海	虹口	虹口	2	10	6	小雨	西北风	3	45.5	10813.4	0	48.21	0	0	0	0	0	1	0	1	2	6	1	0	-4	0.060307	0	1.73519	4.01944	0.0487901	3.75654	3.42329	3.81771	0	0	0	2.85244	0	0	8
20190219	2	4	0.75	52.38	21.54	0	31.29	6.08	上海	徐汇上师大	徐汇	2	10	6	小雨	西北风	2	45.5	12572.5	0	574.37	0	0	1	0	0	1	0	0	2	6	1	0	-4	0.105085	0	1.805	3.95852	-0.287682		3.4433	3.81771	0	0	0	3.06991	0	0	8
20190219	2	5	0.97	60.35	24.43	32	37.76	8.63	上海	杨浦四漂	杨浦	2	10	6	小雨	西北风	3	52.7391	14220.6	0	1161.3	0	0	0	0	0	1	0	1	2	6	1	0	-4	0.0532761	0	2.15524	4.10016	-0.0304592	3.46574	3.63125	3.96536	0	0	0	3.19581	0	0	8
20190219	2	6	0.73	38.63	30.25	42	29.29	4.92	上海	青浦淀山湖	青浦	2	10	6	小雨	西北风	3	42	11928.4	0	1537.31	0	0	0	0	0	0	0	0	0	8	1	0	-8	0	0	1.59331	3.65403	-0.314711	3.73767	3.37725	3.73767	0	0	0	3.4095	0	0	8
20190219	2	7	0.68	58.13	24.46	42.57	28.91	5	上海	静安监测站	静安	2	10	6	小雨	西北风	2	42.913	7911.21	1	90.68	0	0	1	0	0	1	0	0	2	6	1	0	-4	0.156445	0	1.60944	4.06268	-0.385662	3.75115	3.36419	3.75917	0	0	0	3.19704	0	0	8
20190219	2	8	0.75	45	23.46	27	29.96	6.46	上海	浦东川沙	浦东	2	10	6	小雨	西北风	3	43.3333	10752.7	0	10307.7	0	0	1	0	0	1	0	1	3	5	1	0	-2	0.0667873	0	1.86563	3.80666	-0.287682	3.29584	3.39986	3.76892	0	0	0	3.1553	0	0	8
20190219	2	9	1.04	51.33	18.25	29	24.75	6.04	上海	浦东新区监测站	浦东	2	10	6	小雨	西北风	3	38.1667	8178.36	0	10307.7	0	0	1	0	0	1	0	1	3	5	1	0	-2	0.106333	0	1.7984	3.93828	0.0392207	3.3673	3.20883	3.64196	0	0	0	2.90417	0	0	8
20190219	2	10	0.89	50.79	19.13	33.33	29.21	5	上海	浦东张江	浦东	2	10	6	小雨	西北风	3	42.75	6072.87	0	10307.7	0	0	1	0	0	1	0	1	3	5	1	0	-2	0.0892209	0	1.60944	3.9277	-0.116534	3.50646	3.37451	3.75537	0	0	0	2.95126	0	0	8
20190220	2	1	0.79	40	31.14	0	35.71	4.14	上海	普陀	普陀	3	8	7	小雨	东北风	2	52.5	5358.46	0	146.39	0	0	0	0	1	0	0	1	2	6	1	0	-4	0.059059	0	1.4207	3.68888	-0.235722		3.57543	3.96081	0	0	0	3.43849	0	0	8
20190220	2	2	0.59	37.29	31.57	0	39.14	5.43	上海	十五厂	黄浦	3	8	7	小雨	东北风	2	55.125	8400.07	0	43.28	0	0	0	0	1	0	0	1	2	6	1	0	-4	0.0654932	0	1.69194	3.61873	-0.527633		3.66715	4.0096	0	0	0	3.45221	0	0	8
20190220	2	3	0.84	38.43	30.43	0	47.86	5.14	上海	虹口	虹口	3	8	7	小雨	东北风	2	66.875	10813.4	0	48.21	0	0	0	0	0	0	0	1	1	7	1	0	-6	0.0312723	0	1.63705	3.64884	-0.174353		3.86828	4.20283	0	0	0	3.41543	0	0	8
20190220	2	4	0.63	40.14	28.71	0	42	5.57	上海	徐汇上师大	徐汇	3	8	7	小雨	东北风	2	58.125	12572.5	0	574.37	0	0	0	0	1	0	0	1	2	6	1	0	-4	0.0532043	0	1.7174	3.69237	-0.462035		3.73767	4.0626	0	0	0	3.35725	0	0	8
20190220	2	5	0.71	44.57	36.43	0	50.57	10.71	上海	杨浦四漂	杨浦	3	8	7	小雨	东北风	2	71.625	14220.6	0	1161.3	0	0	0	0	0	0	0	0	0	8	1	0	-8	0	0	2.37118	3.79706	-0.34249		3.92336	4.27144	0	0	0	3.59539	0	0	8
20190220	2	6	0.83	36.29	28.71	0	52.14	5.43	上海	青浦淀山湖	青浦	3	8	6	小雨	东北风	2	70	11928.4	1	1537.31	1	0	1	1	1	1	0	1	6	2	1	0	4	0.184996	0	1.69194	3.59154	-0.18633		3.95393	4.2485	0	0	0	3.35725	0	0	8
20190220	2	7	0.59	38.57	37.14	44	40.57	4.29	上海	静安监测站	静安	3	8	7	小雨	东北风	2	57.375	7911.21	0	90.68	0	0	0	0	1	0	0	1	2	6	1	0	-4	0.0607289	0	1.45629	3.65247	-0.527633	3.78419	3.70303	4.04961	0	0	0	3.61469	0	0	8
20190220	2	8	0.53	27.71	41.71	0	42.43	5	上海	浦东川沙	浦东	3	8	6	小雨	东北风	2	59.375	10752.7	1	10307.7	0	0	0	0	1	0	0	0	1	7	1	0	-6	0.0929998	0	1.60944	3.32179	-0.634878		3.74786	4.08387	0	0	0	3.73074	0	0	8
20190220	2	9	0.86	39.14	25.43	0	35.29	5.86	上海	浦东新区监测站	浦东	3	8	6	小雨	东北风	2	51.125	8178.36	0	10307.7	0	0	0	0	1	0	0	0	1	7	1	0	-6	0.0563155	0	1.76815	3.66715	-0.150823		3.5636	3.93427	0	0	0	3.23593	0	0	8
20190220	2	10	0.7	38.29	25.29	0	39.29	4.14	上海	浦东张江	浦东	3	8	6	小雨	东北风	2	55.75	6072.87	0	10307.7	0	0	0	0	1	0	0	0	1	7	1	0	-6	0.064668	0	1.4207	3.64519	-0.356675		3.67097	4.02088	0	0	0	3.23041	0	0	8
20190221	2	1	0.87	38.78	74.46	58.32	50.88	4.79	上海	普陀	普陀	4	9	5	中雨	东北风	3	70.1667	5358.46	0	146.39	0	0	0	0	1	0	0	1	2	6	2	0	-4	0.059059	0	1.56653	3.6579	-0.139262	4.06595	3.92947	4.25087	0	0	0	4.31026	0	0	8
20190221	2	2	0.74	35.83	72.63	63.08	52.21	5.79	上海	十五厂	黄浦	4	9	5	中雨	东北风	3	71.8333	8400.07	0	43.28	0	0	0	0	1	0	0	1	2	6	2	0	-4	0.0654932	0	1.75613	3.57879	-0.301105	4.1444	3.95527	4.27435	0	0	0	4.28538	0	0	8
20190221	2	3	1.01	37.08	75.92	54.33	57.52	5.65	上海	虹口	虹口	4	9	5	中雨	东北风	3	78.5217	10813.4	0	48.21	0	0	0	0	0	0	0	1	1	7	2	0	-6	0.0312723	0	1.73166	3.61308	0.00995032	3.99508	4.05213	4.36338	0	0	0	4.32968	0	0	8
20190221	2	4	0.63	38.5	78.04	57.71	52.92	6	上海	徐汇上师大	徐汇	4	9	5	中雨	东北风	3	72.7083	12572.5	0	574.37	0	0	0	0	1	0	0	1	2	6	2	0	-4	0.0532043	0	1.79176	3.65066	-0.462035	4.05543	3.96878	4.28646	0	0	0	4.35722	0	0	8
20190221	2	5	0.82	37.3	85.13	51	66.82	7.25	上海	杨浦四漂	杨浦	4	9	5	中雨	东北风	3	88.3913	14220.6	0	1161.3	0	0	0	0	0	0	0	0	0	8	2	0	-8	0	0	1.981	3.61899	-0.198451	3.93183	4.202	4.48177	0	0	0	4.44418	0	0	8
20190221	2	6	0.78	31.67	78.58	64	60.83	5.42	上海	青浦淀山湖	青浦	4	8	4	中雨	东北风	2	82.6667	11928.4	1	1537.31	1	0	1	1	1	1	0	1	6	2	2	0	4	0.184996	0	1.6901	3.45537	-0.248461	4.15888	4.10808	4.41482	0	0	0	4.36412	0	0	8
20190221	2	7	0.65	38.54	80.46	61.74	54.13	5.08	上海	静安监测站	静安	4	9	5	中雨	东北风	3	74.1667	7911.21	0	90.68	0	0	0	0	1	0	0	1	2	6	2	0	-4	0.0607289	0	1.62531	3.6517	-0.430783	4.12293	3.99139	4.30632	0	0	0	4.38776	0	0	8
20190221	2	8	0.62	21.67	94	51.67	52.21	5.13	上海	浦东川沙	浦东	4	9	4	中雨	东北风	3	71.9167	10752.7	1	10307.7	0	0	0	0	1	0	0	0	1	7	2	0	-6	0.0929998	0	1.63511	3.07593	-0.478036	3.94488	3.95527	4.27551	0	0	0	4.54329	0	0	8
20190221	2	9	0.92	35.13	62.25	53.32	48.17	4.96	上海	浦东新区监测站	浦东	4	9	4	中雨	东北风	3	66.7083	8178.36	0	10307.7	0	0	0	0	1	0	0	0	1	7	2	0	-6	0.0563155	0	1.60141	3.55906	-0.0833816	3.97631	3.87474	4.20033	0	0	0	4.13116	0	0	8
20190221	2	10	0.78	34.5	74.46	60.8	56.13	3.79	上海	浦东张江	浦东	4	9	4	中雨	东北风	3	76.8333	6072.87	0	10307.7	0	0	0	0	1	0	0	0	1	7	2	0	-6	0.064668	0	1.33237	3.54096	-0.248461	4.10759	4.02767	4.34164	0	0	0	4.31026	0	0	8
20190222	2	1	0.82	44.22	58.74	45.36	43	4.52	上海	普陀	普陀	5	7	3	小雨	东北风	2	60.087	5358.46	0	146.39	0	0	0	0	1	0	0	1	2	6	1	0	-4	0.059059	0	1.50851	3.78918	-0.198451	3.81463	3.7612	4.09579	0	0	0	4.07312	0	0	8
20190222	2	2	0.77	38.39	61.57	0	42.91	5.22	上海	十五厂	黄浦	5	7	3	小雨	东北风	2	59.9565	8400.07	0	43.28	0	0	0	0	1	0	0	1	2	6	1	0	-4	0.0654932	0	1.6525	3.6478	-0.261365		3.7591	4.09362	0	0	0	4.12017	0	0	8
20190222	2	3	0.84	46	56.52	36.6	45.52	5.13	上海	虹口	虹口	5	7	3	小雨	东北风	2	63.3913	10813.4	0	48.21	0	0	0	0	0	0	0	1	1	7	1	0	-6	0.0312723	0	1.63511	3.82864	-0.174353	3.60005	3.81815	4.14933	0	0	0	4.03459	0	0	8
20190222	2	4	0.69	44.65	61.3	36	48.22	5.96	上海	徐汇上师大	徐汇	5	7	3	小雨	北风	2	66.7826	12572.5	0	574.37	0	0	0	0	0	0	0	0	0	8	1	0	-8	0	0	1.78507	3.79885	-0.371064	3.58352	3.87577	4.20144	0	0	0	4.11578	0	0	8
20190222	2	5	0.92	45.26	71.09	32	54.17	2.52	上海	杨浦四漂	杨浦	5	7	3	小雨	东北风	2	74.2609	14220.6	0	1161.3	0	0	0	0	0	0	0	0	0	8	1	0	-8	0	0	0.924259	3.81242	-0.0833816	3.46574	3.99213	4.30758	0	0	0	4.26395	0	0	8
20190222	2	6	0.87	30.55	72.91	0	58.48	5.18	上海	青浦淀山湖	青浦	5	7	1	小雨	西北风	2	79.7619	11928.4	0	1537.31	0	0	0	0	0	0	0	0	0	8	1	0	-8	0	0	1.64481	3.41936	-0.139262		4.06868	4.37905	0	0	0	4.28923	0	0	8
20190222	2	7	0.74	48.52	62.74	45.9	46.09	4.78	上海	静安监测站	静安	5	7	3	小雨	东北风	2	64.0435	7911.21	0	90.68	0	0	0	0	1	0	0	1	2	6	1	0	-4	0.0607289	0	1.56444	3.88198	-0.301105	3.82647	3.8306	4.15956	0	0	0	4.139	0	0	8
20190222	2	8	0.66	29.26	77.3	36	42.65	5	上海	浦东川沙	浦东	5	7	2	小雨	东北风	3	59.3913	10752.7	1	10307.7	0	0	0	0	1	0	0	0	1	7	1	0	-6	0.0929998	0	1.60944	3.37622	-0.415515	3.58352	3.75303	4.08415	0	0	0	4.34769	0	0	8
20190222	2	9	0.99	36.52	54.3	34.83	40.83	5.09	上海	浦东新区监测站	浦东	5	7	2	小雨	东北风	3	57.4783	8178.36	0	10307.7	0	0	0	0	1	0	0	0	1	7	1	0	-6	0.0563155	0	1.62728	3.59786	-0.0100503	3.55048	3.70942	4.05141	0	0	0	3.99452	0	0	8
20190222	2	10	0.85	39.78	59.48	47.25	46.87	3.65	上海	浦东张江	浦东	5	7	2	小雨	东北风	3	65.087	6072.87	0	10307.7	0	0	0	0	1	0	0	0	1	7	1	0	-6	0.064668	0	1.29473	3.68336	-0.162519	3.85545	3.84738	4.17572	0	0	0	4.08564	0	0	8
20190223	2	1	1.17	68.42	50.79	116.5	112.29	8.96	上海	普陀	普陀	6	11	4	多云	西北风	2	148.792	5358.46	1	146.39	0	0	1	0	0	1	0	0	2	6	0	0	-4	0.21918	0	2.19277	4.22567	0.157004	4.75789	4.72108	5.00255	0	0	0	3.9277	1	0	8
20190223	2	2	1.13	57.71	58.42	0	107.13	11.21	上海	十五厂	黄浦	6	11	4	多云	西北风	2	142.042	8400.07	0	43.28	0	0	1	0	0	1	0	1	3	5	0	0	-2	0.123417	0	2.41681	4.05543	0.122218		4.67404	4.95612	0	0	0	4.06766	1	0	8
20190223	2	3	1.34	67.25	51.71	0	121.75	10.42	上海	虹口	虹口	6	11	4	多云	西北风	2	161	10813.4	0	48.21	0	0	0	0	0	1	0	1	2	6	0	0	-4	0.060307	0	2.34373	4.20842	0.29267		4.80197	5.0814	0	0	0	3.94565	1	0	8
20190223	2	4	1.07	64.71	55.88	0	118.46	8.42	上海	徐汇上师大	徐汇	6	11	4	多云	西北风	2	156.833	12572.5	0	574.37	0	0	1	0	0	1	0	0	2	6	0	0	-4	0.105085	0	2.13061	4.16992	0.0676587		4.77458	5.05518	0	0	0	4.02321	1	0	8
20190223	2	5	1.36	69.17	70.17	126.67	136.24	6.83	上海	杨浦四漂	杨浦	6	11	4	多云	西北风	2	167.583	14220.6	0	1161.3	0	0	0	0	0	1	0	1	2	6	0	0	-4	0.0532761	0	1.92132	4.23657	0.307485	4.84159	4.91442	5.12148	0	0	0	4.25092	1	0	8
20190223	2	6	1.36	52	49.75	0	135	10.33	上海	青浦淀山湖	青浦	6	11	2	多云	西北风	2	176.458	11928.4	0	1537.31	0	0	0	0	0	0	0	0	0	8	0	0	-8	0	0	2.33505	3.95124	0.307485		4.90527	5.17308	0	0	0	3.90701	1	0	8
20190223	2	7	1.08	71.33	60.5	120.6	112.75	9.38	上海	静安监测站	静安	6	11	4	多云	西北风	2	149.375	7911.21	1	90.68	0	0	1	0	0	1	0	0	2	6	0	0	-4	0.156445	0	2.23858	4.26732	0.0769611	4.79248	4.72517	5.00646	0	0	0	4.10264	1	0	8
20190223	2	8	1.05	50.04	73.75	0	128.92	8.83	上海	浦东川沙	浦东	6	11	3	多云	西北风	3	169.583	10752.7	0	10307.7	0	0	1	0	0	1	0	1	3	5	0	0	-2	0.0667873	0	2.17815	3.91282	0.0487901		4.85919	5.13334	0	0	0	4.30068	1	0	8
20190223	2	9	1.36	51.67	54.08	0	112.71	8.83	上海	浦东新区监测站	浦东	6	11	3	多云	西北风	3	149.083	8178.36	0	10307.7	0	0	1	0	0	1	0	1	3	5	0	0	-2	0.106333	0	2.17815	3.94488	0.307485		4.72482	5.0045	0	0	0	3.99046	1	0	8
20190223	2	10	1.21	56.96	62.21	0	121.96	9.17	上海	浦东张江	浦东	6	11	3	多云	西北风	3	161.375	6072.87	0	10307.7	0	0	1	0	0	1	0	1	3	5	0	0	-2	0.0892209	0	2.21594	4.04235	0.19062		4.80369	5.08373	0	0	0	4.13052	1	0	8
20190224	2	1	1.36	84.75	60.71	107.88	103.74	12.58	上海	普陀	普陀	7	11	4	多云	东北风	2	138.087	5358.46	0	146.39	0	0	0	0	1	0	0	1	2	6	0	0	-4	0.059059	0	2.53211	4.43971	0.307485	4.68102	4.64189	4.92788	0	0	0	4.10611	1	0	8
20190224	2	2	1.09	70.71	71.54	78	94.88	12.21	上海	十五厂	黄浦	7	11	4	多云	东北风	2	126	8400.07	0	43.28	0	0	0	0	1	0	0	1	2	6	0	0	-4	0.0654932	0	2.50226	4.25859	0.0861777	4.35671	4.55261	4.83628	0	0	0	4.27026	1	0	8
20190224	2	3	1.46	81.71	63.29	87	107.25	11.96	上海	虹口	虹口	7	11	4	多云	东北风	2	142.875	10813.4	0	48.21	0	0	0	0	0	0	0	1	1	7	0	0	-6	0.0312723	0	2.48157	4.40318	0.378436	4.46591	4.67516	4.96197	0	0	0	4.14773	1	0	8
20190224	2	4	1.21	80.67	66.67	72.5	107.38	10.08	上海	徐汇上师大	徐汇	7	11	4	多云	东北风	2	143	12572.5	0	574.37	0	0	0	0	1	0	0	1	2	6	0	0	-4	0.0532043	0	2.31055	4.39037	0.19062	4.28359	4.67637	4.96284	0	0	0	4.19976	1	0	8
20190224	2	5	1.28	75.46	89.7	78	102.04	6.42	上海	杨浦四漂	杨浦	7	11	4	多云	东北风	2	135.917	14220.6	0	1161.3	0	0	0	0	0	0	0	0	0	8	0	0	-8	0	0	1.85942	4.3236	0.24686	4.35671	4.62536	4.91204	0	0	0	4.49647	1	0	8
20190224	2	6	1.41	67.29	58.38	0	138.71	11.83	上海	青浦淀山湖	青浦	7	11	2	多云	东北风	2	167.7	11928.4	1	1537.31	1	0	1	1	1	1	0	1	6	2	0	0	4	0.184996	0	2.47064	4.20901	0.34359		4.93239	5.12218	0	0	0	4.06697	1	0	8
20190224	2	7	1.28	96.29	70.13	117.8	101.88	13.54	上海	静安监测站	静安	7	11	4	多云	东北风	2	135.875	7911.21	0	90.68	0	0	0	0	1	0	0	1	2	6	0	0	-4	0.0607289	0	2.60565	4.56736	0.24686	4.76899	4.6238	4.91174	0	0	0	4.25035	1	0	8
20190224	2	8	1.1	53.92	98.33	97.5	119.17	8	上海	浦东川沙	浦东	7	11	3	多云	东北风	2	157.417	10752.7	1	10307.7	0	0	0	0	1	0	0	0	1	7	0	0	-6	0.0929998	0	2.07944	3.9875	0.0953102	4.57985	4.78055	5.0589	0	0	0	4.58833	1	0	8
20190224	2	9	1.3	60.79	67.63	72	96.67	8.5	上海	浦东新区监测站	浦东	7	11	3	多云	东北风	2	128.75	8178.36	0	10307.7	0	0	0	0	1	0	0	0	1	7	0	0	-6	0.0563155	0	2.14007	4.10743	0.262364	4.27667	4.5713	4.85787	0	0	0	4.21405	1	0	8
20190224	2	10	1.15	66.04	72.06	97.5	106.38	8.54	上海	浦东张江	浦东	7	11	3	多云	东北风	2	141.542	6072.87	0	10307.7	0	0	0	0	1	0	0	0	1	7	0	0	-6	0.064668	0	2.14476	4.19026	0.139762	4.57985	4.66702	4.9526	0	0	0	4.2775	1	0	8
20190225	2	1	1.23	85.63	42.21	80.5	74.08	7.63	上海	普陀	普陀	1	12	7	多云	东北风	2	99.2083	5358.46	0	146.39	0	0	0	0	1	0	0	1	2	6	0	0	-4	0.059059	0	2.03209	4.45004	0.207014	4.38826	4.30515	4.59722	0	0	0	3.74266	0	0	9
20190225	2	2	1	84.75	42.29	65.14	75.08	8.08	上海	十五厂	黄浦	1	12	7	多云	东北风	2	100.458	8400.07	0	43.28	0	0	0	0	1	0	0	1	2	6	0	0	-4	0.0654932	0	2.08939	4.43971	0	4.17654	4.31855	4.60974	0	0	0	3.74455	0	0	9
20190225	2	3	1.33	80.58	44.75	88.67	78.21	7.92	上海	虹口	虹口	1	12	7	多云	东北风	2	104.417	10813.4	0	48.21	0	0	0	0	0	0	0	1	1	7	0	0	-6	0.0312723	0	2.06939	4.38925	0.285179	4.48492	4.3594	4.64839	0	0	0	3.80109	0	0	9
20190225	2	4	1.05	89.13	40.25	61	76.92	7.38	上海	徐汇上师大	徐汇	1	12	7	多云	东北风	2	102.833	12572.5	0	574.37	0	0	0	0	1	0	0	1	2	6	0	0	-4	0.0532043	0	1.99877	4.4901	0.0487901	4.11087	4.34277	4.63311	0	0	0	3.69511	0	0	9
20190225	2	5	1.36	85.83	58.75	73.75	83.46	4.92	上海	杨浦四漂	杨浦	1	12	7	多云	东北风	2	111.083	14220.6	0	1161.3	0	0	0	0	0	0	0	0	0	8	0	0	-8	0	0	1.59331	4.45237	0.307485	4.30068	4.42437	4.71028	0	0	0	4.07329	0	0	9
20190225	2	6	1.19	73.21	47.17	64.75	111.83	8.29	上海	青浦淀山湖	青浦	1	13	6	多云	东北风	2	144.583	11928.4	1	1537.31	1	0	1	1	1	1	0	1	6	2	0	0	4	0.184996	0	2.11505	4.29333	0.173953	4.17053	4.71698	4.97385	0	0	0	3.85376	0	0	9
20190225	2	7	1.07	100.08	51.38	85.92	71.58	8.46	上海	静安监测站	静安	1	12	7	多云	东北风	2	96.1667	7911.21	0	90.68	0	0	0	0	1	0	0	1	2	6	0	0	-4	0.0607289	0	2.13535	4.60597	0.0676587	4.45342	4.27082	4.56608	0	0	0	3.93925	0	0	9
20190225	2	8	0.96	45.04	84.21	65.5	77.92	6.04	上海	浦东川沙	浦东	1	12	6	多云	东北风	2	103.958	10752.7	1	10307.7	0	0	0	0	1	0	0	0	1	7	0	0	-6	0.0929998	0	1.7984	3.80755	-0.040822	4.18205	4.35568	4.64399	0	0	0	4.43331	0	0	9
20190225	2	9	1.38	72.46	41.04	60.4	77.08	6.33	上海	浦东新区监测站	浦东	1	12	6	多云	东北风	2	103	8178.36	0	10307.7	0	0	0	0	1	0	0	0	1	7	0	0	-6	0.0563155	0	1.8453	4.28303	0.322084	4.10099	4.34484	4.63473	0	0	0	3.71455	0	0	9
20190225	2	10	1.18	76.04	59.48	70.5	84.92	5.75	上海	浦东张江	浦东	1	12	6	多云	东北风	2	112.875	6072.87	0	10307.7	0	0	0	0	1	0	0	0	1	7	0	0	-6	0.064668	0	1.7492	4.33126	0.165514	4.25561	4.44171	4.72628	0	0	0	4.08564	0	0	9
20190226	2	1	0.66	47.5	72.92	44.47	38.21	5.71	上海	普陀	普陀	2	12	7	小雨	东北风	3	61.3333	5358.46	0	146.39	0	0	0	0	1	0	0	1	2	6	1	0	-4	0.059059	0	1.74222	3.86073	-0.415515	3.79481	3.6431	4.11632	0	0	0	4.28936	0	0	9
20190226	2	2	0.56	40.54	75.83	43.79	37.45	5.75	上海	十五厂	黄浦	2	12	7	小雨	东北风	3	58.8636	8400.07	0	43.28	0	0	0	0	1	0	0	1	2	6	1	0	-4	0.0654932	0	1.7492	3.70229	-0.579818	3.77941	3.62301	4.07522	0	0	0	4.32849	0	0	9
20190226	2	3	0.77	42.17	78.5	33.93	40.54	6.71	上海	虹口	虹口	2	12	7	小雨	东北风	3	60.375	10813.4	0	48.21	0	0	0	0	0	0	0	1	1	7	1	0	-6	0.0312723	0	1.9036	3.74171	-0.261365	3.5243	3.70229	4.10057	0	0	0	4.3631	0	0	9
20190226	2	4	0.54	48.63	74.63	31.7	44.68	6.65	上海	徐汇上师大	徐汇	2	12	7	小雨	东北风	3	65.0455	12572.5	0	574.37	0	0	0	0	1	0	0	1	2	6	1	0	-4	0.0532043	0	1.89462	3.88424	-0.616186	3.45632	3.79953	4.17509	0	0	0	4.31254	0	0	9
20190226	2	5	0.8	45.63	91.21	36.87	39.46	3.58	上海	杨浦四漂	杨浦	2	12	7	小雨	东北风	3	59.5833	14220.6	0	1161.3	0	0	0	0	0	0	0	0	0	8	1	0	-8	0	0	1.27536	3.82057	-0.223144	3.6074	3.67529	4.08738	0	0	0	4.51316	0	0	9
20190226	2	6	0.83	55.63	57.58	29.6	53.29	5.83	上海	青浦淀山湖	青浦	2	11	7	小雨	东北风	2	75.5	11928.4	1	1537.31	1	0	1	1	1	1	0	1	6	2	1	0	4	0.184996	0	1.76302	4.01872	-0.18633	3.38777	3.97575	4.32413	0	0	0	4.05318	0	0	9
20190226	2	7	0.5	47.96	83.65	45.58	41	5.91	上海	静安监测站	静安	2	12	7	小雨	东北风	2	61.6956	7911.21	0	90.68	0	0	0	0	1	0	0	1	2	6	1	0	-4	0.0607289	0	1.77665	3.87037	-0.693147	3.81947	3.71357	4.12221	0	0	0	4.42664	0	0	9
20190226	2	8	0.57	29.63	98.58	37.44	34.67	6.25	上海	浦东川沙	浦东	2	11	7	小雨	东北风	3	53.1667	10752.7	1	10307.7	0	0	0	0	1	0	0	0	1	7	1	0	-6	0.0929998	0	1.83258	3.38879	-0.562119	3.62274	3.54587	3.97343	0	0	0	4.59087	0	0	9
20190226	2	9	0.85	34.29	68.67	30.73	35.21	5.5	上海	浦东新区监测站	浦东	2	11	7	小雨	东北风	3	51.375	8178.36	0	10307.7	0	0	0	0	1	0	0	0	1	7	1	0	-6	0.0563155	0	1.70475	3.53485	-0.162519	3.42524	3.56133	3.93915	0	0	0	4.22931	0	0	9
20190226	2	10	0.68	38.38	81.79	39.8	41.67	4.75	上海	浦东张江	浦东	2	11	7	小雨	东北风	3	59.5833	6072.87	0	10307.7	0	0	0	0	1	0	0	0	1	7	1	0	-6	0.064668	0	1.55814	3.64754	-0.385662	3.68387	3.72978	4.08738	0	0	0	4.40415	0	0	9
20190227	2	1	0.64	54	56.67	40.92	23.13	5.25	上海	普陀	普陀	3	10	7	小雨	东北风	3	40.7917	5358.46	0	146.39	0	0	0	0	1	0	0	1	2	6	1	0	-4	0.059059	0	1.65823	3.98898	-0.446287	3.71162	3.14113	3.70848	0	0	0	4.03724	0	0	9
20190227	2	2	0.65	47.17	61.21	41.04	24.83	4.92	上海	十五厂	黄浦	3	10	7	小雨	东北风	3	41.1667	8400.07	0	43.28	0	0	0	0	1	0	0	1	2	6	1	0	-4	0.0654932	0	1.59331	3.85376	-0.430783	3.71455	3.21205	3.71763	0	0	0	4.11431	0	0	9
20190227	2	3	0.68	51.83	57.71	36.52	26.96	6.71	上海	虹口	虹口	3	10	7	小雨	东北风	3	40.3333	10813.4	0	48.21	0	0	0	0	0	0	0	1	1	7	1	0	-6	0.0312723	0	1.9036	3.94797	-0.385662	3.59786	3.29435	3.69718	0	0	0	4.05543	0	0	9
20190227	2	4	0.55	50.54	60.67	39.09	28.08	6.75	上海	徐汇上师大	徐汇	3	10	7	小雨	东北风	3	43.4583	12572.5	0	574.37	0	0	0	0	1	0	0	1	2	6	1	0	-4	0.0532043	0	1.90954	3.92277	-0.597837	3.66587	3.33506	3.7718	0	0	0	4.10545	0	0	9
20190227	2	5	0.79	55.38	68.83	38.42	25.25	3.58	上海	杨浦四漂	杨浦	3	10	7	小雨	东北风	3	40.5417	14220.6	0	1161.3	0	0	0	0	0	0	0	0	0	8	1	0	-8	0	0	1.27536	4.01422	-0.235722	3.64858	3.22883	3.70233	0	0	0	4.23164	0	0	9
20190227	2	6	0.7	45.63	57.21	40.17	31.25	5.38	上海	青浦淀山湖	青浦	3	10	6	小雨	东北风	2	45.0833	11928.4	1	1537.31	1	0	1	1	1	1	0	1	6	2	1	0	4	0.184996	0	1.68269	3.82057	-0.356675	3.69312	3.44202	3.80851	0	0	0	4.04673	0	0	9
20190227	2	7	0.5	48.21	63.5	42.91	26.21	5.17	上海	静安监测站	静安	3	10	7	小雨	东北风	3	43.2917	7911.21	0	90.68	0	0	0	0	1	0	0	1	2	6	1	0	-4	0.0607289	0	1.64287	3.87557	-0.693147	3.7591	3.26614	3.76796	0	0	0	4.15104	0	0	9
20190227	2	8	0.55	38.04	72.13	39	26.14	6.13	上海	浦东川沙	浦东	3	10	7	小雨	东北风	3	40.7727	10752.7	1	10307.7	0	0	0	0	1	0	0	0	1	7	1	0	-6	0.0929998	0	1.81319	3.63864	-0.597837	3.66356	3.26347	3.70801	0	0	0	4.27847	0	0	9
20190227	2	9	0.73	42	52.96	36.68	22.5	6	上海	浦东新区监测站	浦东	3	10	7	小雨	东北风	3	37.9091	8178.36	0	10307.7	0	0	0	0	1	0	0	0	1	7	1	0	-6	0.0563155	0	1.79176	3.73767	-0.314711	3.60223	3.11352	3.63519	0	0	0	3.96954	0	0	9
20190227	2	10	0.65	42.67	64.79	40.81	29.61	4.96	上海	浦东张江	浦东	3	10	7	小雨	东北风	3	45.5217	6072.87	0	10307.7	0	0	0	0	1	0	0	0	1	7	1	0	-6	0.064668	0	1.60141	3.7535	-0.430783	3.70893	3.38811	3.81819	0	0	0	4.17115	0	0	9
20190228	2	1	0.81	51.45	47.3	45.68	28	6.59	上海	普陀	普陀	4	11	6	多云	东北风	2	46	5358.46	0	146.39	0	0	0	0	1	0	0	1	2	6	0	0	-4	0.059059	0	1.88555	3.94061	-0.210721	3.82166	3.3322	3.82864	0	0	0	3.85651	0	0	9
20190228	2	2	0.54	41.83	62.33	39.5	29.58	5.58	上海	十五厂	黄浦	4	11	6	多云	东北风	2	43	8400.07	0	43.28	0	0	0	0	1	0	0	1	2	6	0	0	-4	0.0654932	0	1.71919	3.73361	-0.616186	3.6763	3.3871	3.7612	0	0	0	4.13244	0	0	9
20190228	2	3	0.67	47.21	56.75	35	29	7.96	上海	虹口	虹口	4	11	6	多云	东北风	2	42.7391	10813.4	0	48.21	0	0	0	0	0	0	0	1	1	7	0	0	-6	0.0312723	0	2.07443	3.85461	-0.400478	3.55535	3.3673	3.75511	0	0	0	4.03866	0	0	9
20190228	2	4	0.62	52.46	52.17	41.7	34.79	9.13	上海	徐汇上师大	徐汇	4	11	6	多云	东北风	2	49.9583	12572.5	0	574.37	0	0	0	0	1	0	0	1	2	6	0	0	-4	0.0532043	0	2.21157	3.96005	-0.478036	3.7305	3.54933	3.91119	0	0	0	3.95451	0	0	9
20190228	2	5	0.69	47.58	67.17	38.17	30.88	3.75	上海	杨浦四漂	杨浦	4	11	6	多云	东北风	2	44.7083	14220.6	0	1161.3	0	0	0	0	0	0	0	0	0	8	0	0	-8	0	0	1.32176	3.86241	-0.371064	3.64205	3.43011	3.80016	0	0	0	4.20723	0	0	9
20190228	2	6	0.65	40.42	54.08	46.75	44.04	6.71	上海	青浦淀山湖	青浦	4	11	4	多云	东北风	2	61.625	11928.4	1	1537.31	1	0	1	1	1	1	0	1	6	2	0	0	4	0.184996	0	1.9036	3.69932	-0.430783	3.84481	3.7851	4.12107	0	0	0	3.99046	0	0	9
20190228	2	7	0.55	47.21	59.83	42.14	32	7.54	上海	静安监测站	静安	4	11	6	多云	东北风	2	46.9167	7911.21	0	90.68	0	0	0	0	1	0	0	1	2	6	0	0	-4	0.0607289	0	2.02022	3.85461	-0.597837	3.741	3.46574	3.84837	0	0	0	4.09151	0	0	9
20190228	2	8	0.52	35.5	66.08	39.88	29.46	6.75	上海	浦东川沙	浦东	4	11	5	多云	东北风	2	43.6667	10752.7	1	10307.7	0	0	0	0	1	0	0	0	1	7	0	0	-6	0.0929998	0	1.90954	3.56953	-0.653926	3.68587	3.38303	3.77659	0	0	0	4.19087	0	0	9
20190228	2	9	0.38	39.04	51.58	37.21	26.83	7.13	上海	浦东新区监测站	浦东	4	11	5	多云	东北风	2	40.2917	8178.36	0	10307.7	0	0	0	0	1	0	0	0	1	7	0	0	-6	0.0563155	0	1.96431	3.66459	-0.967584	3.61658	3.28952	3.69615	0	0	0	3.94313	0	0	9
20190228	2	10	0.61	41.04	57.75	42.93	37.63	6	上海	浦东张江	浦东	4	11	5	多云	东北风	2	53.9167	6072.87	0	10307.7	0	0	0	0	1	0	0	0	1	7	0	0	-6	0.064668	0	1.79176	3.71455	-0.494296	3.75957	3.6278	3.98744	0	0	0	4.05612	0	0	9
20190301	3	1	2.01	99.87	35.71	253.27	175.29	27.52	上海	普陀	普陀	5	11	8	中雨	东北风	2	223.652	5358.46	0	146.39	0	0	0	0	1	0	0	1	2	6	2	0	-4	0.059059	0	3.31491	4.60387	0.698135	5.53446	5.16644	5.41009	0	0	0	3.57543	0	0	9
20190301	3	2	2.48	83.62	26.55	185.61	143.26	26.59	上海	十五厂	黄浦	5	11	8	中雨	东北风	2	184.609	8400.07	0	43.28	0	0	0	0	1	0	0	1	2	6	2	0	-4	0.0654932	0	3.28054	4.42628	0.908259	5.22365	4.96466	5.21824	0	0	0	3.27903	0	0	9
20190301	3	3	3.17	82.05	30.95	191.5	135.41	63.82	上海	虹口	虹口	5	11	8	中雨	东北风	2	178.954	10813.4	0	48.21	0	0	0	0	0	0	0	1	1	7	2	0	-6	0.0312723	0	4.15607	4.40733	1.15373	5.25489	4.90831	5.18713	0	0	0	3.43237	0	0	9
20190301	3	4	2.43	95	27.36	223.41	116.73	24.86	上海	徐汇上师大	徐汇	5	11	8	中雨	东北风	2	162.136	12572.5	0	574.37	0	0	0	0	1	0	0	1	2	6	2	0	-4	0.0532043	0	3.21326	4.55388	0.887891	5.40901	4.75986	5.08844	0	0	0	3.30908	0	0	9
20190301	3	6	2.07	78.42	34.58	210.63	92.75	40.08	上海	青浦淀山湖	青浦	5	12	7	中雨	东南风	2	0	11928.4	1	1537.31	1	1	0	0	0	0	1	0	3	5	2	0	-2	0.114858	0	3.69088	4.36208	0.727549	5.3501	4.52991		0	0	0	3.54328	0	0	9
20190301	3	7	0.8	27.92	73.54	133.88	84.67	15.42	上海	静安监测站	静安	5	11	8	中雨	东北风	2	140.792	7911.21	0	90.68	0	0	0	0	1	0	0	1	2	6	2	0	-4	0.0607289	0	2.73567	3.32934	-0.223144	4.89694	4.43876	4.94728	0	0	0	4.29783	0	0	9
20190301	3	8	0.85	28.29	62.83	138.67	65	17.38	上海	浦东川沙	浦东	5	11	7	中雨	东北风	2	113.083	10752.7	1	10307.7	0	0	0	0	1	0	0	0	1	7	2	0	-6	0.0929998	0	2.85532	3.34251	-0.162519	4.9321	4.17439	4.72812	0	0	0	4.14043	0	0	9
20190301	3	9	0.83	28.13	72.71	132.87	91.29	12.88	上海	浦东新区监测站	浦东	5	11	7	中雨	东北风	2	95.5417	8178.36	0	10307.7	0	0	0	0	1	0	0	0	1	7	2	0	-6	0.0563155	0	2.55568	3.33684	-0.18633	4.88937	4.51404	4.55956	0	0	0	4.28648	0	0	9
20190301	3	10	0.96	32.63	70.04	139.21	78.13	11.63	上海	浦东张江	浦东	5	11	7	中雨	东北风	2	120.75	6072.87	0	10307.7	0	0	0	0	1	0	0	0	1	7	2	0	-6	0.064668	0	2.45359	3.48523	-0.040822	4.93598	4.35837	4.79372	0	0	0	4.24907	0	0	9
20190302	3	1	1.65	84	64.21	194.25	135.83	23.71	上海	普陀	普陀	6	10	7	小雨	东北风	3	105.75	5358.46	0	146.39	0	0	0	0	1	0	0	1	2	6	1	0	-4	0.059059	0	3.1659	4.43082	0.500775	5.26915	4.9114	4.66108	0	0	0	4.16216	1	0	9
20190302	3	2	2.5	67.67	53.92	214.83	178.17	28.79	上海	十五厂	黄浦	6	10	7	小雨	东北风	3	180.208	8400.07	0	43.28	0	0	0	0	1	0	0	1	2	6	1	0	-4	0.0654932	0	3.36003	4.21464	0.916291	5.36985	5.18274	5.19411	0	0	0	3.9875	1	0	9
20190302	3	3	3.03	86.63	48.67	215.63	151.25	53.67	上海	虹口	虹口	6	10	7	小雨	东北风	3	224.667	10813.4	0	48.21	0	0	0	0	0	0	0	1	1	7	1	0	-6	0.0312723	0	3.98285	4.46165	1.10856	5.37356	5.01893	5.41462	0	0	0	3.88506	1	0	9
20190302	3	4	3.38	93.06	42.44	238.38	145.06	25.75	上海	徐汇上师大	徐汇	6	10	7	小雨	东北风	3	195.333	12572.5	0	574.37	0	0	0	0	1	0	0	1	2	6	1	0	-4	0.0532043	0	3.24843	4.53324	1.21788	5.47387	4.97715	5.27471	0	0	0	3.74809	1	0	9
20190302	3	6	2.68	76.38	64.54	224.83	143.21	32.54	上海	青浦淀山湖	青浦	6	10	6	小雨	东北风	2	189.813	11928.4	1	1537.31	1	0	1	1	1	1	0	1	6	2	1	0	4	0.184996	0	3.48247	4.33572	0.985817	5.41534	4.96431	5.24604	0	0	0	4.16728	1	0	9
20190302	3	7	1.17	29.79	90.63	173.13	113.46	16.33	上海	静安监测站	静安	6	10	7	小雨	东北风	3	0	7911.21	0	90.68	0	0	0	0	1	0	0	1	2	6	1	0	-4	0.0607289	0	2.793	3.39417	0.157004	5.15404	4.73145		0	0	0	4.50679	1	0	9
20190302	3	8	1.4	32.04	71.5	176.21	87.25	15.96	上海	浦东川沙	浦东	6	10	7	小雨	东北风	3	186.417	10752.7	1	10307.7	0	0	0	0	1	0	0	0	1	7	1	0	-6	0.0929998	0	2.77009	3.46699	0.336472	5.17168	4.46878	5.22799	0	0	0	4.2697	1	0	9
20190302	3	9	1.23	37.5	78.08	177.71	130.18	13.42	上海	浦东新区监测站	浦东	6	10	7	小雨	东北风	3	149.417	8178.36	0	10307.7	0	0	0	0	1	0	0	0	1	7	1	0	-6	0.0563155	0	2.59675	3.62434	0.207014	5.18015	4.86892	5.00674	0	0	0	4.35773	1	0	9
20190302	3	10	1.35	37.04	82.29	182.96	104.13	14	上海	浦东张江	浦东	6	10	7	小雨	东北风	3	119.042	6072.87	0	10307.7	0	0	0	0	1	0	0	0	1	7	1	0	-6	0.064668	0	2.63906	3.612	0.300105	5.20927	4.64564	4.77948	0	0	0	4.41025	1	0	9
20190303	3	1	1.3	92.63	59.96	204.5	140.75	23.75	上海	普陀	普陀	7	10	5	多云	西北风	2	165.5	5358.46	1	146.39	0	0	1	0	0	1	0	0	2	6	0	0	-4	0.21918	0	3.16758	4.52861	0.262364	5.32057	4.94699	5.10897	0	0	0	4.09368	1	0	9
20190303	3	2	2.75	66.33	59.21	217.04	174.08	36.21	上海	十五厂	黄浦	7	10	5	多云	西北风	2	136.958	8400.07	0	43.28	0	0	1	0	0	1	0	1	3	5	0	0	-2	0.123417	0	3.58934	4.19464	1.0116	5.38008	5.15951	4.91967	0	0	0	4.08109	1	0	9
20190303	3	3	2.44	92.83	62.17	202.04	156.63	43.29	上海	虹口	虹口	7	10	5	多云	西北风	2	184.542	10813.4	0	48.21	0	0	0	0	0	1	0	1	2	6	0	0	-4	0.060307	0	3.76792	4.53077	0.891998	5.30847	5.05389	5.21788	0	0	0	4.12987	1	0	9
20190303	3	4	2.78	77.94	87.72	206.14	139.29	21.94	上海	徐汇上师大	徐汇	7	10	5	多云	西北风	2	224	12572.5	0	574.37	0	0	1	0	0	1	0	0	2	6	0	0	-4	0.105085	0	3.08831	4.35594	1.02245	5.32856	4.93656	5.41165	0	0	0	4.47415	1	0	9
20190303	3	6	2.78	73.21	78.46	221.13	140.33	35.33	上海	青浦淀山湖	青浦	7	10	4	多云	西北风	2	203.833	11928.4	0	1537.31	0	0	0	0	0	0	0	0	0	8	0	0	-8	0	0	3.56473	4.29333	1.02245	5.39875	4.944	5.3173	0	0	0	4.36259	1	0	9
20190303	3	7	0.74	20.46	78.71	149.96	99.46	10.54	上海	静安监测站	静安	7	10	5	多云	西北风	2	183.571	7911.21	1	90.68	0	0	1	0	0	1	0	0	2	6	0	0	-4	0.156445	0	2.35518	3.01847	-0.301105	5.01037	4.59976	5.2126	0	0	0	4.36577	1	0	9
20190303	3	8	0.81	18.5	73.79	140.54	70.67	9.58	上海	浦东川沙	浦东	7	11	4	多云	西北风	2	0	10752.7	0	10307.7	0	0	1	0	0	1	0	1	3	5	0	0	-2	0.0667873	0	2.25968	2.91777	-0.210721	4.94549	4.25802		0	0	0	4.30122	1	0	9
20190303	3	9	0.81	19.79	77.08	138.96	108.46	5.88	上海	浦东新区监测站	浦东	7	11	4	多云	西北风	2	183.875	8178.36	0	10307.7	0	0	1	0	0	1	0	1	3	5	0	0	-2	0.106333	0	1.77156	2.98518	-0.210721	4.93419	4.68638	5.21426	0	0	0	4.34484	1	0	9
20190303	3	10	0.83	22.17	75.25	144.13	90.04	4.96	上海	浦东张江	浦东	7	11	4	多云	西北风	2	130.958	6072.87	0	10307.7	0	0	1	0	0	1	0	1	3	5	0	0	-2	0.0892209	0	1.60141	3.09874	-0.18633	4.97072	4.50025	4.87488	0	0	0	4.32082	1	0	9
20190304	3	1	1.7	74.92	58.29	200.75	140.33	31.88	上海	普陀	普陀	1	11	4	阴	西北风	2	98.2917	5358.46	1	146.39	0	0	1	0	0	1	0	0	2	6	0	0	-4	0.21918	0	3.46198	4.31642	0.530628	5.30206	4.944	4.58794	0	0	0	4.06543	0	0	10
20190304	3	2	2.36	63.32	54.29	188.04	149.39	31.09	上海	十五厂	黄浦	1	11	4	阴	西北风	2	142.583	8400.07	0	43.28	0	0	1	0	0	1	0	1	3	5	0	0	-2	0.123417	0	3.43689	4.1482	0.858662	5.23665	5.00656	4.95992	0	0	0	3.99434	0	0	10
20190304	3	3	2.34	91.83	53	173.79	127.92	44.58	上海	虹口	虹口	1	11	4	阴	西北风	3	119.208	10813.4	0	48.21	0	0	0	0	0	1	0	1	2	6	0	0	-4	0.060307	0	3.79729	4.51994	0.850151	5.15785	4.85141	4.78087	0	0	0	3.97029	0	0	10
20190304	3	4	2.44	92.67	70.71	187.67	128.67	20.75	上海	徐汇上师大	徐汇	1	11	4	阴	西北风	2	180.833	12572.5	0	574.37	0	0	1	0	0	1	0	0	2	6	0	0	-4	0.105085	0	3.03255	4.52904	0.891998	5.23468	4.85725	5.19757	0	0	0	4.25859	0	0	10
20190304	3	6	2.76	74.04	62.39	205.5	138.3	34.08	上海	青浦淀山湖	青浦	1	10	4	阴	西北风	2	192.25	11928.4	0	1537.31	0	0	0	0	0	0	0	0	0	8	0	0	-8	0	0	3.52871	4.30461	1.01523	5.32545	4.92943	5.2588	0	0	0	4.13341	0	0	10
20190304	3	7	1.03	27.09	58.48	173.62	109.73	13.26	上海	静安监测站	静安	1	11	4	阴	西北风	2	170.458	7911.21	1	90.68	0	0	1	0	0	1	0	0	2	6	0	0	-4	0.156445	0	2.58475	3.29916	0.0295588	5.15687	4.69802	5.13849	0	0	0	4.06868	0	0	10
20190304	3	8	1.14	26.54	54.04	167.42	81.63	13.54	上海	浦东川沙	浦东	1	11	4	阴	西北风	3	170.375	10752.7	0	10307.7	0	0	1	0	0	1	0	1	3	5	0	0	-2	0.0667873	0	2.60565	3.27865	0.131028	5.12051	4.4022	5.138	0	0	0	3.98972	0	0	10
20190304	3	9	1.05	25.67	62.21	157.17	117.13	10.33	上海	浦东新区监测站	浦东	1	11	4	阴	西北风	3	0	8178.36	0	10307.7	0	0	1	0	0	1	0	1	3	5	0	0	-2	0.106333	0	2.33505	3.24532	0.0487901	5.05733	4.76328		0	0	0	4.13052	0	0	10
20190304	3	10	1.15	30.29	57.21	170.83	99.17	9.33	上海	浦东张江	浦东	1	11	4	阴	西北风	3	181.391	6072.87	0	10307.7	0	0	1	0	0	1	0	1	3	5	0	0	-2	0.0892209	0	2.23324	3.41082	0.139762	5.14067	4.59684	5.20065	0	0	0	4.04673	0	0	10
20190305	3	1	2.32	86.91	38.3	225.13	150.91	50.91	上海	普陀	普陀	2	11	8	小雨	东南风	3	144.636	5358.46	0	146.39	0	1	0	1	0	0	0	0	2	6	1	0	-4	0.0794525	0	3.93006	4.46487	0.841567	5.41668	5.01668	4.97422	0	0	0	3.64545	0	0	10
20190305	3	2	1.51	64.63	32.67	196.88	164.58	16	上海	十五厂	黄浦	2	11	8	小雨	东南风	3	112.458	8400.07	1	43.28	0	1	0	1	0	0	0	0	2	6	1	0	-4	0.141365	0	2.77259	4.16868	0.41211	5.28259	5.1034	4.72258	0	0	0	3.48646	0	0	10
20190305	3	3	1.96	91.61	25.96	202.52	158.96	36.57	上海	虹口	虹口	2	11	8	小雨	东南风	3	154.292	10813.4	0	48.21	0	1	0	1	1	0	0	0	3	5	1	0	-2	0.119653	0	3.59923	4.51754	0.672944	5.31084	5.06865	5.03885	0	0	0	3.25656	0	0	10
20190305	3	4	1.75	102.08	33.38	217.54	144.58	15.04	上海	徐汇上师大	徐汇	2	11	8	小雨	东南风	3	131	12572.5	1	574.37	0	1	0	1	0	0	0	0	2	6	1	0	-4	0.0999515	0	2.71071	4.62576	0.559616	5.38238	4.97383	4.8752	0	0	0	3.50796	0	0	10
20190305	3	6	2.16	94.58	21.88	263.25	156.88	23.75	上海	青浦淀山湖	青浦	2	11	8	小雨	东南风	3	194.522	11928.4	1	1537.31	1	1	0	0	0	0	1	0	3	5	1	0	-2	0.114858	0	3.16758	4.54945	0.770108	5.5731	5.05548	5.27055	0	0	0	3.08557	0	0	10
20190305	3	7	1.39	43	79.96	240.22	158.67	16.71	上海	静安监测站	静安	2	11	8	小雨	东南风	3	213.125	7911.21	0	90.68	0	1	0	1	0	0	0	0	2	6	1	0	-4	0.0916232	0	2.81601	3.7612	0.329304	5.48155	5.06683	5.36188	0	0	0	4.38153	0	0	10
20190305	3	8	1.56	39.83	73.42	231.13	114	18.29	上海	浦东川沙	浦东	2	11	8	小雨	东南风	3	206.348	10752.7	0	10307.7	0	1	0	0	0	0	0	0	1	7	1	0	-6	0.0389935	0	2.90635	3.68462	0.444686	5.44298	4.7362	5.32956	0	0	0	4.2962	0	0	10
20190305	3	9	1.35	37.74	88.13	218.74	158.52	14.43	上海	浦东新区监测站	浦东	2	11	8	小雨	东南风	3	190.292	8178.36	1	10307.7	0	1	0	1	0	0	0	0	2	6	1	0	-4	0.146488	0	2.66931	3.63072	0.300105	5.38788	5.06588	5.24856	0	0	0	4.47881	0	0	10
20190305	3	10	1.57	45.25	75.63	245.38	144.04	15.5	上海	浦东张江	浦东	2	11	8	小雨	东南风	3	0	6072.87	0	10307.7	0	1	0	0	0	0	0	0	1	7	1	0	-6	0.0275572	0	2.74084	3.8122	0.451076	5.50281	4.97009		0	0	0	4.32585	0	0	10
20190306	3	1	0.71	46.91	56.5	71.05	25.41	19.23	上海	普陀	普陀	3	14	6	多云	东北风	3	206.917	5358.46	0	146.39	0	0	0	0	1	0	0	1	2	6	0	0	-4	0.059059	0	2.95647	3.84823	-0.34249	4.26338	3.23514	5.33232	0	0	0	4.03424	0	0	10
20190306	3	2	0.73	36.18	45.6	92.95	58.09	11.82	上海	十五厂	黄浦	3	14	6	多云	东北风	3	200.958	8400.07	0	43.28	0	0	0	0	1	0	0	1	2	6	0	0	-4	0.0654932	0	2.46979	3.58851	-0.314711	4.53206	4.06199	5.3031	0	0	0	3.81991	0	0	10
20190306	3	3	0.55	38.5	59.36	58.14	32.05	10.32	上海	虹口	虹口	3	14	6	多云	东北风	3	154	10813.4	0	48.21	0	0	0	0	0	0	0	1	1	7	0	0	-6	0.0312723	0	2.33408	3.65066	-0.597837	4.06285	3.4673	5.03695	0	0	0	4.08362	0	0	10
20190306	3	4	0.47	36.41	69.76	65.18	28.45	5.41	上海	徐汇上师大	徐汇	3	14	6	多云	西北风	3	199.956	12572.5	0	574.37	0	0	1	0	0	1	0	0	2	6	0	0	-4	0.105085	0	1.68825	3.59484	-0.755023	4.17715	3.34815	5.2981	0	0	0	4.24506	0	0	10
20190306	3	6	0.87	31.27	51.23	69.41	25.86	12.45	上海	青浦淀山湖	青浦	3	15	5	小雨	西北风	2	185.833	11928.4	0	1537.31	0	0	0	0	0	0	0	0	0	8	1	0	-8	0	0	2.52172	3.44266	-0.139262	4.24003	3.2527	5.22485	0	0	0	3.93633	0	0	10
20190306	3	7	0.84	31.55	72.41	129.45	54.14	12.09	上海	静安监测站	静安	3	14	6	多云	东北风	3	60.5455	7911.21	0	90.68	0	0	0	0	1	0	0	1	2	6	0	0	-4	0.0607289	0	2.49238	3.45157	-0.174353	4.86329	3.99157	4.10339	0	0	0	4.28234	0	0	10
20190306	3	8	0.65	29.32	64.86	124.82	37.77	12.68	上海	浦东川沙	浦东	3	14	5	小雨	东北风	3	89.7727	10752.7	1	10307.7	0	0	0	0	1	0	0	0	1	7	1	0	-6	0.0929998	0	2.54003	3.37827	-0.430783	4.82687	3.63152	4.49728	0	0	0	4.17223	0	0	10
20190306	3	9	0.9	27.82	76.77	116.82	52.82	12.36	上海	浦东新区监测站	浦东	3	14	5	小雨	东北风	3	58.7727	8178.36	0	10307.7	0	0	0	0	1	0	0	0	1	7	1	0	-6	0.0563155	0	2.51447	3.32576	-0.105361	4.76063	3.96689	4.07368	0	0	0	4.34081	0	0	10
20190306	3	10	1.07	33.15	66.33	149.33	67.3	11.14	上海	浦东张江	浦东	3	14	5	小雨	东北风	3	57.5	6072.87	0	10307.7	0	0	0	0	1	0	0	0	1	7	1	0	-6	0.064668	0	2.41054	3.50104	0.0676587	5.00616	4.20916	4.05178	0	0	0	4.19464	0	0	10
20190307	3	1	0.89	60.67	41	76.55	43.92	18.96	上海	普陀	普陀	4	11	5	阴	东北风	3	0	5358.46	0	146.39	0	0	0	0	1	0	0	1	2	6	0	0	-4	0.059059	0	2.94233	4.10545	-0.116534	4.33794	3.78237		0	0	0	3.71357	0	0	10
20190307	3	2	0.95	45.7	49.65	50.91	38.17	14.3	上海	十五厂	黄浦	4	11	5	阴	东北风	3	58.9091	8400.07	0	43.28	0	0	0	0	1	0	0	1	2	6	0	0	-4	0.0654932	0	2.66026	3.8221	-0.0512933	3.93006	3.64205	4.076	0	0	0	3.905	0	0	10
20190307	3	3	1.28	61.42	41.79	62	34.71	26.08	上海	虹口	虹口	4	11	5	阴	东北风	3	98.5	10813.4	0	48.21	0	0	0	0	0	0	0	1	1	7	0	0	-6	0.0312723	0	3.26117	4.11774	0.24686	4.12713	3.54703	4.59006	0	0	0	3.73266	0	0	10
20190307	3	4	1.03	64.71	39.58	72.25	36.38	6.92	上海	徐汇上师大	徐汇	4	11	5	阴	东北风	3	90.8182	12572.5	0	574.37	0	0	0	0	1	0	0	1	2	6	0	0	-4	0.0532043	0	1.93442	4.16992	0.0295588	4.28013	3.59402	4.50886	0	0	0	3.67832	0	0	10
20190307	3	6	1.26	52.25	38.25	65.46	33.13	12.79	上海	青浦淀山湖	青浦	4	12	3	阴	东北风	3	94.5	11928.4	1	1537.31	1	0	1	1	1	1	0	1	6	2	0	0	4	0.184996	0	2.54866	3.95604	0.231112	4.18144	3.50044	4.5486	0	0	0	3.64414	0	0	10
20190307	3	7	0.57	26.46	69.67	90.33	33.13	8.88	上海	静安监测站	静安	4	11	5	阴	东北风	3	103.8	7911.21	0	90.68	0	0	0	0	1	0	0	1	2	6	0	0	-4	0.0607289	0	2.1838	3.27563	-0.562119	4.50347	3.50044	4.64247	0	0	0	4.24377	0	0	10
20190307	3	8	0.72	27.95	60.3	108.91	22.83	10.78	上海	浦东川沙	浦东	4	11	4	阴	东北风	3	65.5833	10752.7	1	10307.7	0	0	0	0	1	0	0	0	1	7	0	0	-6	0.0929998	0	2.37769	3.33042	-0.328504	4.69052	3.12808	4.18332	0	0	0	4.09933	0	0	10
20190307	3	9	0.67	28.63	66.92	90.17	35.29	8.54	上海	浦东新区监测站	浦东	4	11	4	阴	东北风	3	55.25	8178.36	0	10307.7	0	0	0	0	1	0	0	0	1	7	0	0	-6	0.0563155	0	2.14476	3.35445	-0.400478	4.5017	3.5636	4.01187	0	0	0	4.2035	0	0	10
20190307	3	10	0.78	29.46	67.13	91.46	33.13	11.13	上海	浦东张江	浦东	4	11	4	阴	东北风	3	55.8333	6072.87	0	10307.7	0	0	0	0	1	0	0	0	1	7	0	0	-6	0.064668	0	2.40964	3.38303	-0.248461	4.5159	3.50044	4.02237	0	0	0	4.20663	0	0	10
20190308	3	1	1.18	69.17	48.61	100.7	57.91	21.91	上海	普陀	普陀	5	12	8	小雨	东南风	2	61.625	5358.46	0	146.39	0	1	0	1	0	0	0	0	2	6	1	0	-4	0.0794525	0	3.08694	4.23657	0.165514	4.61215	4.05889	4.12107	0	0	0	3.88383	0	0	10
20190308	3	2	1.9	57.67	71.21	107.04	71.96	30.13	上海	十五厂	黄浦	5	12	8	小雨	东南风	2	0	8400.07	1	43.28	0	1	0	1	0	0	0	0	2	6	1	0	-4	0.141365	0	3.40552	4.05474	0.641854	4.6732	4.27611		0	0	0	4.26563	0	0	10
20190308	3	3	1.62	70.79	59.5	103.29	62.04	31.46	上海	虹口	虹口	5	12	8	小雨	东南风	2	56.2083	10813.4	0	48.21	0	1	0	1	1	0	0	0	3	5	1	0	-2	0.119653	0	3.44872	4.25972	0.482426	4.63754	4.12778	4.02906	0	0	0	4.08598	0	0	10
20190308	3	4	2.12	64.67	58.96	109.58	60.75	20.57	上海	徐汇上师大	徐汇	5	12	8	小雨	东南风	2	70.1667	12572.5	1	574.37	0	1	0	1	0	0	0	0	2	6	1	0	-4	0.0999515	0	3.02383	4.1693	0.751416	4.69665	4.10677	4.25087	0	0	0	4.07686	0	0	10
20190308	3	6	2.27	56	60.88	116.75	60.29	28.67	上海	青浦淀山湖	青浦	5	13	5	小雨	东南风	2	79.6957	11928.4	1	1537.31	1	1	0	0	0	0	1	0	3	5	1	0	-2	0.114858	0	3.35585	4.02535	0.81978	4.76004	4.09917	4.37822	0	0	0	4.1089	0	0	10
20190308	3	7	0.43	25.75	74.25	91.38	40.17	6.83	上海	静安监测站	静安	5	12	8	小雨	东南风	2	69.5417	7911.21	0	90.68	0	1	0	1	0	0	0	0	2	6	1	0	-4	0.0916232	0	1.92132	3.24843	-0.84397	4.51503	3.69312	4.24193	0	0	0	4.30744	0	0	10
20190308	3	8	0.47	26.75	72.25	100.75	25.5	8.92	上海	浦东川沙	浦东	5	13	6	小雨	东南风	3	70.9167	10752.7	0	10307.7	0	1	0	0	0	0	0	0	1	7	1	0	-6	0.0389935	0	2.1883	3.28653	-0.755023	4.61264	3.23868	4.26151	0	0	0	4.28013	0	0	10
20190308	3	9	0.5	24.54	77.42	91.25	42.25	6.25	上海	浦东新区监测站	浦东	5	13	6	小雨	东南风	3	82.1739	8178.36	1	10307.7	0	1	0	1	0	0	0	0	2	6	1	0	-4	0.146488	0	1.83258	3.2003	-0.693147	4.5136	3.7436	4.40884	0	0	0	4.34925	0	0	10
20190308	3	10	0.57	26.79	77.75	91.25	36.71	8	上海	浦东张江	浦东	5	13	6	小雨	东南风	3	96.6667	6072.87	0	10307.7	0	1	0	0	0	0	0	0	1	7	1	0	-6	0.0275572	0	2.07944	3.28803	-0.562119	4.5136	3.60305	4.57127	0	0	0	4.3535	0	0	10
20190309	3	1	1.59	91.88	37.04	147.42	94.38	33.29	上海	普陀	普陀	6	13	9	小雨	东北风	1	86.8333	5358.46	0	146.39	0	0	0	0	1	0	0	1	2	6	1	0	-4	0.059059	0	3.50526	4.52048	0.463734	4.99329	4.54733	4.46399	0	0	0	3.612	1	0	10
20190309	3	2	0.88	40.29	62.38	96.78	72.25	13.88	上海	十五厂	黄浦	6	13	9	小雨	东北风	1	86.7917	8400.07	0	43.28	0	0	0	0	1	0	0	1	2	6	1	0	-4	0.0654932	0	2.63045	3.6961	-0.127833	4.57244	4.28013	4.46351	0	0	0	4.13324	1	0	10
20190309	3	3	1.33	70.38	46.79	121.96	88.13	30.92	上海	虹口	虹口	6	13	9	小雨	东北风	1	0	10813.4	0	48.21	0	0	0	0	0	0	0	1	1	7	1	0	-6	0.0312723	0	3.4314	4.25391	0.285179	4.80369	4.47881		0	0	0	3.84567	1	0	10
20190309	3	4	1.44	73.04	44.13	134.17	87.21	24.79	上海	徐汇上师大	徐汇	6	13	9	小雨	东北风	1	87.2917	12572.5	0	574.37	0	0	0	0	1	0	0	1	2	6	1	0	-4	0.0532043	0	3.21044	4.29101	0.364643	4.89911	4.46832	4.46926	0	0	0	3.78714	1	0	10
20190309	3	6	1.98	65.08	43.38	146.5	92.54	30.13	上海	青浦淀山湖	青浦	6	13	7	小雨	西北风	2	71	11928.4	0	1537.31	0	0	0	0	0	0	0	0	0	8	1	0	-8	0	0	3.40552	4.17562	0.683097	4.98703	4.52764	4.26268	0	0	0	3.77	1	0	10
20190309	3	7	0.84	36.88	66.08	115.63	65.17	14.79	上海	静安监测站	静安	6	13	9	小雨	东北风	1	75.625	7911.21	0	90.68	0	0	0	0	1	0	0	1	2	6	1	0	-4	0.0607289	0	2.69395	3.60767	-0.174353	4.7504	4.177	4.32579	0	0	0	4.19087	1	0	10
20190309	3	8	0.97	40.38	60.58	123.96	45.92	15.25	上海	浦东川沙	浦东	6	13	8	小雨	东北风	2	70.8333	10752.7	1	10307.7	0	0	0	0	1	0	0	0	1	7	1	0	-6	0.0929998	0	2.72458	3.69833	-0.0304592	4.81996	3.8269	4.26033	0	0	0	4.10396	1	0	10
20190309	3	9	0.91	33.79	73.38	117.29	70.08	15.21	上海	浦东新区监测站	浦东	6	13	8	小雨	东北风	2	70.7917	8178.36	0	10307.7	0	0	0	0	1	0	0	0	1	7	1	0	-6	0.0563155	0	2.72195	3.52016	-0.0943106	4.76465	4.24964	4.25974	0	0	0	4.29565	1	0	10
20190309	3	10	0.99	40.46	67.5	121.96	61.75	15.83	上海	浦东张江	浦东	6	13	8	小雨	东北风	2	125.5	6072.87	0	10307.7	0	0	0	0	1	0	0	0	1	7	1	0	-6	0.064668	0	2.76191	3.70031	-0.0100503	4.80369	4.12309	4.83231	0	0	0	4.21213	1	0	10
20190310	3	1	1.25	60.75	54.83	121.65	75.83	27.79	上海	普陀	普陀	7	13	7	多云	西北风	3	97.875	5358.46	1	146.39	0	0	1	0	0	1	0	0	2	6	0	0	-4	0.21918	0	3.32468	4.10677	0.223144	4.80115	4.32849	4.58369	0	0	0	4.00424	1	0	10
20190310	3	2	0.61	31.75	60.38	70.61	45.14	22.17	上海	十五厂	黄浦	7	13	7	多云	西北风	3	116.708	8400.07	0	43.28	0	0	1	0	0	1	0	1	3	5	0	0	-2	0.123417	0	3.09874	3.45789	-0.494296	4.25717	3.80977	4.75968	0	0	0	4.10066	1	0	10
20190310	3	3	0.75	47.63	55.75	78.79	46.54	23.42	上海	虹口	虹口	7	13	7	多云	西北风	3	115.583	10813.4	0	48.21	0	0	0	0	0	1	0	1	2	6	0	0	-4	0.060307	0	3.15359	3.86346	-0.287682	4.36679	3.84031	4.74999	0	0	0	4.02088	1	0	10
20190310	3	4	0.8	53.79	49.13	90.08	49.58	16.88	上海	徐汇上师大	徐汇	7	13	7	多云	西北风	3	0	12572.5	0	574.37	0	0	1	0	0	1	0	0	2	6	0	0	-4	0.105085	0	2.82613	3.98509	-0.223144	4.5007	3.90359		0	0	0	3.89447	1	0	10
20190310	3	6	1.12	46.83	47.17	93.71	51.46	18.08	上海	青浦淀山湖	青浦	7	14	4	晴	西北风	3	123.917	11928.4	0	1537.31	0	0	0	0	0	0	0	0	0	8	0	0	-8	0	0	2.89481	3.84652	0.113329	4.54021	3.9408	4.81961	0	0	0	3.85376	1	0	10
20190310	3	7	1.44	48.67	60.08	214.17	97.92	24	上海	静安监测站	静安	7	13	7	多云	西北风	3	90.2917	7911.21	1	90.68	0	0	1	0	0	1	0	0	2	6	0	0	-4	0.156445	0	3.17805	3.88506	0.364643	5.36677	4.58415	4.50305	0	0	0	4.09568	1	0	10
20190310	3	8	1.43	48.79	57.71	224	76.21	22.67	上海	浦东川沙	浦东	7	13	4	小雨	西北风	3	87.2917	10752.7	0	10307.7	0	0	1	0	0	1	0	1	3	5	1	0	-2	0.0667873	0	3.12104	3.88753	0.357674	5.41165	4.33349	4.46926	0	0	0	4.05543	1	0	10
20190310	3	9	1.52	48.42	63.33	218.13	108.33	23.54	上海	浦东新区监测站	浦东	7	13	4	小雨	西北风	3	95.2083	8178.36	0	10307.7	0	0	1	0	0	1	0	1	3	5	1	0	-2	0.106333	0	3.1587	3.87991	0.41871	5.38509	4.68518	4.55607	0	0	0	4.14836	1	0	10
20190310	3	10	1.79	52.88	53.41	216.13	95	29.22	上海	浦东张江	浦东	7	13	4	小雨	西北风	3	88.75	6072.87	0	10307.7	0	0	1	0	0	1	0	1	3	5	1	0	-2	0.0892209	0	3.37485	3.96803	0.582216	5.37588	4.55388	4.48582	0	0	0	3.978	1	0	10
20190311	3	1	0.84	48.29	49.83	79.71	48.46	15.33	上海	普陀	普陀	1	18	8	多云	西北风	3	101.542	5358.46	1	146.39	0	0	1	0	0	1	0	0	2	6	0	0	-4	0.21918	0	2.72981	3.87722	-0.174353	4.3784	3.88074	4.62047	0	0	0	3.90862	0	0	11
20190311	3	2	0.97	28.79	67.38	96.5	49.92	12.79	上海	十五厂	黄浦	1	18	8	多云	西北风	3	66.25	8400.07	0	43.28	0	0	1	0	0	1	0	1	3	5	0	0	-2	0.123417	0	2.54866	3.36003	-0.0304592	4.56954	3.91042	4.19344	0	0	0	4.21035	0	0	11
20190311	3	3	0.88	45.54	57.92	74.65	45.04	21.5	上海	虹口	虹口	1	18	8	多云	西北风	3	71.625	10813.4	0	48.21	0	0	0	0	0	1	0	1	2	6	0	0	-4	0.060307	0	3.06805	3.81859	-0.127833	4.31281	3.80755	4.27144	0	0	0	4.05906	0	0	11
20190311	3	4	1.18	50.63	50.75	110.63	52.79	17.17	上海	徐汇上师大	徐汇	1	18	8	多云	西北风	3	75.25	12572.5	0	574.37	0	0	1	0	0	1	0	0	2	6	0	0	-4	0.105085	0	2.84316	3.92454	0.165514	4.70619	3.96632	4.32082	0	0	0	3.92691	0	0	11
20190311	3	6	1.4	39.43	51.78	109.09	52.26	13.63	上海	青浦淀山湖	青浦	1	18	5	多云	西北风	3	0	11928.4	0	1537.31	0	0	0	0	0	0	0	0	0	8	0	0	-8	0	0	2.61227	3.67453	0.336472	4.69217	3.95623		0	0	0	3.947	0	0	11
20190311	3	7	0.6	20.61	76.09	89.36	26.35	10.43	上海	静安监测站	静安	1	18	8	多云	西北风	3	77.2083	7911.21	1	90.68	0	0	1	0	0	1	0	0	2	6	0	0	-4	0.156445	0	2.34469	3.02578	-0.510826	4.49267	3.27147	4.34651	0	0	0	4.33192	0	0	11
20190311	3	8	0.6	20.46	74.17	82.29	17.83	9.54	上海	浦东川沙	浦东	1	18	6	多云	西北风	3	149.875	10752.7	0	10307.7	0	0	1	0	0	1	0	1	3	5	0	0	-2	0.0667873	0	2.25549	3.01847	-0.510826	4.41025	2.88088	5.0098	0	0	0	4.30636	0	0	11
20190311	3	9	1.15	22	76.46	82.83	29.17	20.38	上海	浦东新区监测站	浦东	1	18	6	多云	西北风	3	139.375	8178.36	0	10307.7	0	0	1	0	0	1	0	1	3	5	0	0	-2	0.106333	0	3.01455	3.09104	0.139762	4.41679	3.37314	4.93717	0	0	0	4.33677	0	0	11
20190311	3	10	0.78	22.46	74.92	94.43	29.42	11.46	上海	浦东张江	浦东	1	18	6	多云	西北风	3	161.958	6072.87	0	10307.7	0	0	1	0	0	1	0	1	3	5	0	0	-2	0.0892209	0	2.43886	3.11174	-0.248461	4.54786	3.38167	5.08734	0	0	0	4.31642	0	0	11
20190312	3	1	0.5	30.58	67.13	42.13	13.25	12.08	上海	普陀	普陀	2	19	7	小雨	西北风	3	138.875	5358.46	1	146.39	0	0	1	0	0	1	0	0	2	6	1	0	-4	0.21918	0	2.49155	3.42035	-0.693147	3.74076	2.584	4.93357	0	0	0	4.20663	0	0	11
20190312	3	2	0.45	10.04	81.33	41.87	18.33	10.79	上海	十五厂	黄浦	2	19	7	小雨	西北风	3	79.7083	8400.07	0	43.28	0	0	1	0	0	1	0	1	3	5	1	0	-2	0.123417	0	2.37862	2.30658	-0.798508	3.73457	2.90854	4.37837	0	0	0	4.39851	0	0	11
20190312	3	3	0.34	31.26	60.48	37.91	14.35	9.78	上海	虹口	虹口	2	19	7	小雨	西北风	3	83.2917	10813.4	0	48.21	0	0	0	0	0	1	0	1	2	6	1	0	-4	0.060307	0	2.28034	3.44234	-1.07881	3.63522	2.66375	4.42235	0	0	0	4.10231	0	0	11
20190312	3	4	0.39	17.46	73.71	43.5	13.83	8.08	上海	徐汇上师大	徐汇	2	19	7	小雨	西北风	3	69.125	12572.5	0	574.37	0	0	1	0	0	1	0	0	2	6	1	0	-4	0.105085	0	2.08939	2.85991	-0.941609	3.77276	2.62684	4.23592	0	0	0	4.30014	0	0	11
20190312	3	6	0.75	13.92	72.29	41.54	10	10.58	上海	青浦淀山湖	青浦	2	19	3	多云	西北风	3	87.2917	11928.4	0	1537.31	0	0	0	0	0	0	0	0	0	8	0	0	-8	0	0	2.35897	2.63333	-0.287682	3.72666	2.30259	4.46926	0	0	0	4.28069	0	0	11
20190312	3	7	0.56	19.96	68.92	69.88	22.67	9.67	上海	静安监测站	静安	2	19	7	小雨	西北风	3	0	7911.21	1	90.68	0	0	1	0	0	1	0	0	2	6	1	0	-4	0.156445	0	2.26903	2.99373	-0.579818	4.24678	3.12104		0	0	0	4.23295	0	0	11
20190312	3	8	0.51	21.42	63.08	78.42	9.83	8.42	上海	浦东川沙	浦东	2	19	5	多云	西北风	3	87.5217	10752.7	0	10307.7	0	0	1	0	0	1	0	1	3	5	0	0	-2	0.0667873	0	2.13061	3.06433	-0.673345	4.36208	2.28544	4.47189	0	0	0	4.1444	0	0	11
20190312	3	9	0.76	20.61	68.3	81.14	25.74	14.22	上海	浦东新区监测站	浦东	2	19	5	多云	西北风	3	68.1304	8178.36	0	10307.7	0	0	1	0	0	1	0	1	3	5	0	0	-2	0.106333	0	2.65465	3.02578	-0.274437	4.39618	3.24805	4.22142	0	0	0	4.22391	0	0	11
20190312	3	10	0.68	21.38	69.25	67.92	22.08	9.75	上海	浦东张江	浦东	2	19	5	多云	西北风	3	64.8333	6072.87	0	10307.7	0	0	1	0	0	1	0	1	3	5	0	0	-2	0.0892209	0	2.27727	3.06246	-0.385662	4.21833	3.09467	4.17182	0	0	0	4.23772	0	0	11
20190313	3	1	0.92	48.5	42.04	51.21	23.38	20.79	上海	普陀	普陀	3	16	9	小雨	东南风	2	64.6667	5358.46	0	146.39	0	1	0	1	0	0	0	0	2	6	1	0	-4	0.0794525	0	3.03447	3.88156	-0.0833816	3.93593	3.15188	4.16925	0	0	0	3.73862	0	0	11
20190313	3	2	0.53	15.83	69.67	47.42	15.38	13.71	上海	十五厂	黄浦	3	16	9	小雨	东南风	2	66.9167	8400.07	1	43.28	0	1	0	1	0	0	0	0	2	6	1	0	-4	0.141365	0	2.61813	2.76191	-0.634878	3.85904	2.73307	4.20345	0	0	0	4.24377	0	0	11
20190313	3	3	0.69	47	34.25	43.67	19.17	21.25	上海	虹口	虹口	3	16	9	小雨	东南风	2	41.3333	10813.4	0	48.21	0	1	0	1	1	0	0	0	3	5	1	0	-2	0.119653	0	3.05636	3.85015	-0.371064	3.77666	2.95335	3.72167	0	0	0	3.53369	0	0	11
20190313	3	4	0.38	26.92	57.71	53	14.58	13.79	上海	徐汇上师大	徐汇	3	16	9	小雨	东南风	2	43.0417	12572.5	1	574.37	0	1	0	1	0	0	0	0	2	6	1	0	-4	0.0999515	0	2.62394	3.29287	-0.967584	3.97029	2.67965	3.76217	0	0	0	4.05543	0	0	11
20190313	3	6	0.74	22.68	57.96	48.79	13.13	11.88	上海	青浦淀山湖	青浦	3	16	8	小雨	东南风	2	37.4348	11928.4	1	1537.31	1	1	0	0	0	0	1	0	3	5	1	0	-2	0.114858	0	2.47486	3.12148	-0.301105	3.88753	2.5749	3.6226	0	0	0	4.05975	0	0	11
20190313	3	7	1.05	34.13	57.75	89.79	40	19.58	上海	静安监测站	静安	3	16	9	小雨	东南风	2	42.8333	7911.21	0	90.68	0	1	0	1	0	0	0	0	2	6	1	0	-4	0.0916232	0	2.97451	3.53018	0.0487901	4.49747	3.68888	3.75732	0	0	0	4.05612	0	0	11
20190313	3	8	1.12	36.96	48.33	105.75	24.5	16.38	上海	浦东川沙	浦东	3	15	8	小雨	东南风	3	0	10752.7	0	10307.7	0	1	0	0	0	0	0	0	1	7	1	0	-6	0.0389935	0	2.79606	3.60984	0.113329	4.66108	3.19867		0	0	0	3.87805	0	0	11
20190313	3	9	0.85	38.88	53.46	93.5	42.71	14	上海	浦东新区监测站	浦东	3	15	8	小雨	东南风	3	40.2917	8178.36	1	10307.7	0	1	0	1	0	0	0	0	2	6	1	0	-4	0.146488	0	2.63906	3.66048	-0.162519	4.53796	3.75443	3.69615	0	0	0	3.97893	0	0	11
20190313	3	10	1.28	36.65	56.52	107.65	43.09	21.3	上海	浦东张江	浦东	3	15	8	小雨	东南风	3	58.7083	6072.87	0	10307.7	0	1	0	0	0	0	0	0	1	7	1	0	-6	0.0275572	0	3.05871	3.60141	0.24686	4.67889	3.76329	4.07258	0	0	0	4.03459	0	0	11
20190314	3	1	1.7	55.46	40.75	71.73	30.71	33.5	上海	普陀	普陀	4	12	7	小雨	东南风	2	64.125	5358.46	0	146.39	0	1	0	1	0	0	0	0	2	6	1	0	-4	0.0794525	0	3.51155	4.01566	0.530628	4.27291	3.42459	4.16083	0	0	0	3.70746	0	0	11
20190314	3	2	1.03	36.57	57.7	57.43	22.22	18.13	上海	十五厂	黄浦	4	12	7	小雨	东南风	2	65.4545	8400.07	1	43.28	0	1	0	1	0	0	0	0	2	6	1	0	-4	0.141365	0	2.89757	3.59923	0.0295588	4.05057	3.10099	4.18135	0	0	0	4.05526	0	0	11
20190314	3	3	1.13	58.7	32.78	52.43	26.17	25.61	上海	虹口	虹口	4	12	7	小雨	东南风	3	58.2083	10813.4	0	48.21	0	1	0	1	1	0	0	0	3	5	1	0	-2	0.119653	0	3.24298	4.07244	0.122218	3.95948	3.26461	4.06403	0	0	0	3.48982	0	0	11
20190314	3	4	1.02	54.68	39.38	83.5	33.42	16.78	上海	徐汇上师大	徐汇	4	12	7	小雨	东南风	2	47.2917	12572.5	1	574.37	0	1	0	1	0	0	0	0	2	6	1	0	-4	0.0999515	0	2.82019	4.0015	0.0198026	4.42485	3.50915	3.85633	0	0	0	3.67326	0	0	11
20190314	3	6	0.86	41.5	44.08	93	31.29	23.71	上海	青浦淀山湖	青浦	4	11	6	小雨	东南风	2	46.6667	11928.4	1	1537.31	1	1	0	0	0	0	1	0	3	5	1	0	-2	0.114858	0	3.1659	3.72569	-0.150823	4.5326	3.4433	3.84303	0	0	0	3.78601	0	0	11
20190314	3	7	0.98	43.83	49.5	90.83	39.5	18.83	上海	静安监测站	静安	4	12	7	小雨	东南风	2	42.8333	7911.21	0	90.68	0	1	0	1	0	0	0	0	2	6	1	0	-4	0.0916232	0	2.93545	3.78032	-0.0202027	4.50899	3.6763	3.75732	0	0	0	3.90197	0	0	11
20190314	3	8	0.89	41.52	41.96	109.23	25.32	14.65	上海	浦东川沙	浦东	4	11	6	小雨	东南风	3	49.9167	10752.7	0	10307.7	0	1	0	0	0	0	0	0	1	7	1	0	-6	0.0389935	0	2.68444	3.72618	-0.116534	4.69346	3.23159	3.91036	0	0	0	3.73672	0	0	11
20190314	3	9	0.83	41.96	52.88	99.13	43.25	14.17	上海	浦东新区监测站	浦东	4	11	6	小雨	东南风	3	0	8178.36	1	10307.7	0	1	0	1	0	0	0	0	2	6	1	0	-4	0.146488	0	2.65113	3.73672	-0.18633	4.59643	3.767		0	0	0	3.96803	0	0	11
20190314	3	10	1.21	47.33	52.71	97.33	47.25	19.04	上海	浦东张江	浦东	4	11	6	小雨	东南风	3	45.4167	6072.87	0	10307.7	0	1	0	0	0	0	0	0	1	7	1	0	-6	0.0275572	0	2.94654	3.85714	0.19062	4.57811	3.85545	3.81588	0	0	0	3.96481	0	0	11
20190315	3	1	0.4	27.1	65.37	45.73	21.05	12.43	上海	普陀	普陀	5	19	7	多云	西北风	3	71.0417	5358.46	1	146.39	0	0	1	0	0	1	0	0	2	6	0	0	-4	0.21918	0	2.52011	3.29953	-0.916291	3.82275	3.0469	4.26327	0	0	0	4.18006	0	0	11
20190315	3	2	0.63	19.7	76.04	42.78	14.61	12.61	上海	十五厂	黄浦	5	19	7	多云	西北风	3	77.9583	8400.07	0	43.28	0	0	1	0	0	1	0	1	3	5	0	0	-2	0.123417	0	2.53449	2.98062	-0.462035	3.75607	2.68171	4.35617	0	0	0	4.33126	0	0	11
20190315	3	3	0.51	29.95	56.68	44.32	19.18	11.73	上海	虹口	虹口	5	19	7	多云	西北风	3	71.75	10813.4	0	48.21	0	0	0	0	0	1	0	1	2	6	0	0	-4	0.060307	0	2.46215	3.39953	-0.673345	3.79144	2.95387	4.27319	0	0	0	4.03742	0	0	11
20190315	3	4	0.43	24.09	66.35	55.26	16.78	8.65	上海	徐汇上师大	徐汇	5	19	7	多云	西北风	3	80.3478	12572.5	0	574.37	0	0	1	0	0	1	0	0	2	6	0	0	-4	0.105085	0	2.15756	3.1818	-0.84397	4.01205	2.82019	4.38636	0	0	0	4.19494	0	0	11
20190315	3	6	0.34	22.73	66.22	43.5	18.43	12.57	上海	青浦淀山湖	青浦	5	19	3	多云	西北风	3	57.2083	11928.4	0	1537.31	0	0	0	0	0	0	0	0	0	8	0	0	-8	0	0	2.53131	3.12369	-1.07881	3.77276	2.91398	4.0467	0	0	0	4.19298	0	0	11
20190315	3	7	1.28	31.95	60.33	87.57	29.71	25.1	上海	静安监测站	静安	5	19	7	多云	西北风	3	52.3913	7911.21	1	90.68	0	0	1	0	0	1	0	0	2	6	0	0	-4	0.156445	0	3.22287	3.46417	0.24686	4.47244	3.39148	3.95874	0	0	0	4.09983	0	0	11
20190315	3	8	1.48	35.26	57.96	83.65	15.52	21	上海	浦东川沙	浦东	5	19	4	多云	西北风	3	48.8696	10752.7	0	10307.7	0	0	1	0	0	1	0	1	3	5	0	0	-2	0.0667873	0	3.04452	3.56275	0.392042	4.42664	2.74213	3.88916	0	0	0	4.05975	0	0	11
20190315	3	9	1.23	36.81	64.95	76.87	28.87	24.48	上海	浦东新区监测站	浦东	5	19	4	多云	西北风	3	65.3333	8178.36	0	10307.7	0	0	1	0	0	1	0	1	3	5	0	0	-2	0.106333	0	3.19786	3.60577	0.207014	4.34212	3.3628	4.1795	0	0	0	4.17362	0	0	11
20190315	3	10	1.42	38	66.43	86.48	34.83	21.3	上海	浦东张江	浦东	5	19	4	多云	西北风	3	0	6072.87	0	10307.7	0	0	1	0	0	1	0	1	3	5	0	0	-2	0.0892209	0	3.05871	3.63759	0.350657	4.45991	3.55048		0	0	0	4.19615	0	0	11
20190316	3	1	1.6	59.5	38.77	101.82	42.7	40.77	上海	普陀	普陀	6	18	9	多云	东南风	2	68.875	5358.46	0	146.39	0	1	0	1	0	0	0	0	2	6	0	0	-4	0.0794525	0	3.70795	4.08598	0.470004	4.62321	3.7542	4.23229	0	0	0	3.65765	1	0	11
20190316	3	2	0.94	31.54	64.58	53.58	24.29	20.13	上海	十五厂	黄浦	6	18	9	多云	东南风	2	70.625	8400.07	1	43.28	0	1	0	1	0	0	0	0	2	6	0	0	-4	0.141365	0	3.00221	3.45126	-0.0618754	3.98118	3.19006	4.25738	0	0	0	4.1679	1	0	11
20190316	3	3	1.5	62.71	33.71	59.13	31.79	40.33	上海	虹口	虹口	6	18	9	多云	东南风	2	77.7391	10813.4	0	48.21	0	1	0	1	1	0	0	0	3	5	0	0	-2	0.119653	0	3.6971	4.13852	0.405465	4.07974	3.45915	4.35336	0	0	0	3.51779	1	0	11
20190316	3	4	1.34	58.17	40.83	78.88	34.04	28.54	上海	徐汇上师大	徐汇	6	18	9	多云	东南风	2	74.875	12572.5	1	574.37	0	1	0	1	0	0	0	0	2	6	0	0	-4	0.0999515	0	3.35131	4.06337	0.29267	4.36793	3.52754	4.31582	0	0	0	3.70942	1	0	11
20190316	3	6	1.24	60.08	42	76.54	33.63	32.17	上海	青浦淀山湖	青浦	6	19	6	多云	东南风	2	74.8333	11928.4	1	1537.31	1	1	0	0	0	0	1	0	3	5	0	0	-2	0.114858	0	3.47103	4.09568	0.215111	4.33781	3.51542	4.31526	0	0	0	3.73767	1	0	11
20190316	3	7	1.11	25.55	58.92	79.29	28.46	27.25	上海	静安监测站	静安	6	18	9	多云	东南风	2	44.8636	7911.21	0	90.68	0	1	0	1	0	0	0	0	2	6	0	0	-4	0.0916232	0	3.30505	3.24064	0.10436	4.37311	3.3485	3.80363	0	0	0	4.07618	1	0	11
20190316	3	8	1.11	39.96	48	85.21	17.13	21.21	上海	浦东川沙	浦东	6	18	7	多云	东南风	3	40.913	10752.7	0	10307.7	0	1	0	0	0	0	0	0	1	7	0	0	-6	0.0389935	0	3.05447	3.68788	0.10436	4.44512	2.84083	3.71145	0	0	0	3.8712	1	0	11
20190316	3	9	1.02	38.45	59.05	69.91	29.57	17.45	上海	浦东新区监测站	浦东	6	18	7	多云	东南风	3	42.6818	8178.36	1	10307.7	0	1	0	1	0	0	0	0	2	6	0	0	-4	0.146488	0	2.85934	3.64936	0.0198026	4.24721	3.38676	3.75377	0	0	0	4.07838	1	0	11
20190316	3	10	1.34	46.91	55.26	81.68	42.17	26.36	上海	浦东张江	浦东	6	18	7	多云	东南风	3	50	6072.87	0	10307.7	0	1	0	0	0	0	0	0	1	7	0	0	-6	0.0275572	0	3.27185	3.84823	0.29267	4.40281	3.74171	3.91202	0	0	0	4.01205	1	0	11
20190317	3	1	1.67	74.88	51.96	131.38	63	37.08	上海	普陀	普陀	7	21	11	阴	东北风	2	0	5358.46	0	146.39	0	0	0	0	1	0	0	1	2	6	0	0	-4	0.059059	0	3.61308	4.31589	0.512824	4.87809	4.14313		0	0	0	3.95047	1	0	11
20190317	3	2	0.95	58.54	54.17	76.96	37.75	19.75	上海	十五厂	黄浦	7	21	11	阴	东北风	2	43.3044	8400.07	0	43.28	0	0	0	0	1	0	0	1	2	6	0	0	-4	0.0654932	0	2.98315	4.06971	-0.0512933	4.34329	3.63099	3.76825	0	0	0	3.99213	1	0	11
20190317	3	3	1.49	59.25	40.42	72.83	41.42	40.04	上海	虹口	虹口	7	21	11	阴	东北风	2	68.381	10813.4	0	48.21	0	0	0	0	0	0	0	1	1	7	0	0	-6	0.0312723	0	3.68988	4.08177	0.398776	4.28813	3.72376	4.22509	0	0	0	3.69932	1	0	11
20190317	3	4	0.95	64.96	39.92	98.25	38.21	18.08	上海	徐汇上师大	徐汇	7	21	11	阴	东北风	2	65.087	12572.5	0	574.37	0	0	0	0	1	0	0	1	2	6	0	0	-4	0.0532043	0	2.89481	4.17377	-0.0512933	4.58752	3.6431	4.17572	0	0	0	3.68688	1	0	11
20190317	3	6	0.81	58.67	51.08	113.63	41.79	24.92	上海	青浦淀山湖	青浦	7	22	10	小雨	东南风	2	62.1304	11928.4	1	1537.31	1	1	0	0	0	0	1	0	3	5	1	0	-2	0.114858	0	3.21567	4.07193	-0.210721	4.73295	3.73266	4.12924	0	0	0	3.93339	1	0	11
20190317	3	7	0.77	43.08	76.18	144.88	72.5	28.23	上海	静安监测站	静安	7	21	11	阴	东北风	2	69.2174	7911.21	0	90.68	0	0	0	0	1	0	0	1	2	6	0	0	-4	0.0607289	0	3.34039	3.76306	-0.261365	4.97591	4.28359	4.23725	0	0	0	4.3331	1	0	11
20190317	3	8	0.87	44.78	72.3	175.64	52.04	23.22	上海	浦东川沙	浦东	7	21	10	阴	东北风	2	75.8261	10752.7	1	10307.7	0	0	0	0	1	0	0	0	1	7	0	0	-6	0.0929998	0	3.14501	3.80176	-0.139262	5.16844	3.95201	4.32844	0	0	0	4.28082	1	0	11
20190317	3	9	0.84	42.42	79.17	142.29	76.63	22.21	上海	浦东新区监测站	浦东	7	21	10	阴	东北风	2	51.75	8178.36	0	10307.7	0	0	0	0	1	0	0	0	1	7	0	0	-6	0.0563155	0	3.10054	3.74762	-0.174353	4.95787	4.33899	3.94642	0	0	0	4.3716	1	0	11
20190317	3	10	0.91	47.17	83.13	147.04	66.38	21.79	上海	浦东张江	浦东	7	21	10	阴	东北风	2	54.1667	6072.87	0	10307.7	0	0	0	0	1	0	0	0	1	7	0	0	-6	0.064668	0	3.08145	3.85376	-0.0943106	4.9907	4.1954	3.99207	0	0	0	4.42041	1	0	11
20190318	3	1	2	71.19	49.96	164.33	91.25	30.83	上海	普陀	普陀	1	14	9	小雨	东南风	2	64.5833	5358.46	0	146.39	0	1	0	1	0	0	0	0	2	6	1	0	-4	0.0794525	0	3.42849	4.26535	0.693147	5.10188	4.5136	4.16796	0	0	0	3.91122	0	0	12
20190318	3	2	0.96	35.58	71.63	87.75	42.71	12.5	上海	十五厂	黄浦	1	14	9	小雨	东南风	2	0	8400.07	1	43.28	0	1	0	1	0	0	0	0	2	6	1	0	-4	0.141365	0	2.52573	3.57178	-0.040822	4.47449	3.75443		0	0	0	4.27151	0	0	12
20190318	3	3	1.23	63.67	39.5	95.67	58.21	24.71	上海	虹口	虹口	1	14	9	小雨	东南风	2	63	10813.4	0	48.21	0	1	0	1	1	0	0	0	3	5	1	0	-2	0.119653	0	3.20721	4.15371	0.207014	4.5609	4.06406	4.14313	0	0	0	3.6763	0	0	12
20190318	3	4	1.38	68.71	39.96	110.88	57.63	17.46	上海	徐汇上师大	徐汇	1	14	9	小雨	东南风	2	63.875	12572.5	1	574.37	0	1	0	1	0	0	0	0	2	6	1	0	-4	0.0999515	0	2.85991	4.22989	0.322084	4.70845	4.05404	4.15693	0	0	0	3.68788	0	0	12
20190318	3	6	1	58.9	50.13	113.61	62.04	21.35	上海	青浦淀山湖	青浦	1	14	6	小雨	东南风	2	66.9583	11928.4	1	1537.31	1	1	0	0	0	0	1	0	3	5	1	0	-2	0.114858	0	3.06105	4.07584	0	4.73277	4.12778	4.20407	0	0	0	3.91462	0	0	12
20190318	3	7	0.69	28.48	81.57	128.73	65.39	20.83	上海	静安监测站	静安	1	14	9	小雨	东南风	2	58.4348	7911.21	0	90.68	0	1	0	1	0	0	0	0	2	6	1	0	-4	0.0916232	0	3.03639	3.3492	-0.371064	4.85772	4.18037	4.06791	0	0	0	4.40146	0	0	12
20190318	3	8	0.71	27.88	76.17	134.38	45.33	19.33	上海	浦东川沙	浦东	1	14	8	小雨	东南风	2	70.7826	10752.7	0	10307.7	0	1	0	0	0	0	0	0	1	7	1	0	-6	0.0389935	0	2.96166	3.32791	-0.34249	4.90067	3.81397	4.25961	0	0	0	4.33297	0	0	12
20190318	3	9	0.76	27.04	80.21	129.13	72.33	10.79	上海	浦东新区监测站	浦东	1	14	8	小雨	东南风	2	94.75	8178.36	1	10307.7	0	1	0	1	0	0	0	0	2	6	1	0	-4	0.146488	0	2.37862	3.29732	-0.274437	4.86082	4.28124	4.55124	0	0	0	4.38465	0	0	12
20190318	3	10	0.81	31.21	87.54	126.04	65.46	13.83	上海	浦东张江	浦东	1	14	8	小雨	东南风	2	64.875	6072.87	0	10307.7	0	1	0	0	0	0	0	0	1	7	1	0	-6	0.0275572	0	2.62684	3.44074	-0.210721	4.8366	4.18144	4.17246	0	0	0	4.4721	0	0	12
20190319	3	1	1.71	76.3	47.86	187.29	108.58	31.29	上海	普陀	普陀	2	19	13	小雨	东南风	3	63.7917	5358.46	0	146.39	0	1	0	1	0	0	0	0	2	6	1	0	-4	0.0794525	0	3.4433	4.33467	0.536493	5.23266	4.68749	4.15562	0	0	0	3.86828	0	0	12
20190319	3	2	1.15	46.75	91.04	163.67	86.92	15.5	上海	十五厂	黄浦	2	19	13	小雨	东南风	3	75.5833	8400.07	1	43.28	0	1	0	1	0	0	0	0	2	6	1	0	-4	0.141365	0	2.74084	3.84481	0.139762	5.09785	4.46499	4.32524	0	0	0	4.5113	0	0	12
20190319	3	3	1.96	78.52	39.43	163.5	117.52	35.87	上海	虹口	虹口	2	19	13	小雨	东南风	3	0	10813.4	0	48.21	0	1	0	1	1	0	0	0	3	5	1	0	-2	0.119653	0	3.5799	4.36335	0.672944	5.09681	4.76661		0	0	0	3.67453	0	0	12
20190319	3	4	1.68	82.29	54.63	173.92	112.96	23.25	上海	徐汇上师大	徐汇	2	19	13	小雨	东南风	3	81.875	12572.5	1	574.37	0	1	0	1	0	0	0	0	2	6	1	0	-4	0.0999515	0	3.14631	4.41025	0.518794	5.1586	4.72703	4.40519	0	0	0	4.00058	0	0	12
20190319	3	6	1.6	67.33	61.5	175.46	113.46	29.71	上海	青浦淀山湖	青浦	2	20	11	小雨	东南风	3	103.042	11928.4	1	1537.31	1	1	0	0	0	0	1	0	3	5	1	0	-2	0.114858	0	3.39148	4.20961	0.470004	5.16741	4.73145	4.63514	0	0	0	4.11904	0	0	12
20190319	3	7	0.75	37.65	78.88	128.74	53.52	12.71	上海	静安监测站	静安	2	19	13	小雨	东南风	3	117.13	7911.21	0	90.68	0	1	0	1	0	0	0	0	2	6	1	0	-4	0.0916232	0	2.54239	3.62833	-0.287682	4.85779	3.98006	4.76328	0	0	0	4.36793	0	0	12
20190319	3	8	0.7	35.92	75.54	139.33	33.96	12.5	上海	浦东川沙	浦东	2	19	12	小雨	东南风	3	104.792	10752.7	0	10307.7	0	1	0	0	0	0	0	0	1	7	1	0	-6	0.0389935	0	2.52573	3.58129	-0.356675	4.93685	3.52518	4.65198	0	0	0	4.32466	0	0	12
20190319	3	9	0.73	34.35	79.17	130.96	54.96	10.26	上海	浦东新区监测站	浦东	2	19	12	小雨	东南风	3	100.208	8178.36	1	10307.7	0	1	0	1	0	0	0	0	2	6	1	0	-4	0.146488	0	2.32825	3.5366	-0.314711	4.87489	4.00661	4.60725	0	0	0	4.3716	0	0	12
20190319	3	10	1.01	36.83	91.38	128.38	55.29	14.38	上海	浦东张江	浦东	2	19	12	小雨	东南风	3	127.542	6072.87	0	10307.7	0	1	0	0	0	0	0	0	1	7	1	0	-6	0.0275572	0	2.66584	3.60631	0.00995032	4.85499	4.01259	4.84845	0	0	0	4.51503	0	0	12
20190320	3	1	1.05	51.38	63.67	108.58	62.63	25.17	上海	普陀	普陀	3	25	11	雷阵雨	西南风	4	71.5	5358.46	0	146.39	1	0	0	0	0	0	1	0	2	6	2	0	-4	0.0475794	0	3.22565	3.93925	0.0487901	4.68749	4.13724	4.2697	0	0	0	4.15371	0	0	12
20190320	3	2	0.6	22.92	116	78.67	45.58	9.79	上海	十五厂	黄浦	3	25	11	雷阵雨	西南风	4	82.2083	8400.07	0	43.28	1	0	0	0	0	0	1	0	2	6	2	0	-4	0.0439337	0	2.28136	3.13201	-0.510826	4.36526	3.81947	4.40926	0	0	0	4.75359	0	0	12
20190320	3	3	0.72	36.54	68.17	73.39	55.42	10.71	上海	虹口	虹口	3	25	11	雷阵雨	西南风	4	84.8333	10813.4	1	48.21	1	0	1	0	0	0	1	0	3	5	2	0	-2	0.131328	0	2.37118	3.59841	-0.328504	4.29579	4.01494	4.44069	0	0	0	4.222	0	0	12
20190320	3	4	0.64	38.33	99	85.33	52.17	8.17	上海	徐汇上师大	徐汇	3	25	11	雷阵雨	西南风	4	0	12572.5	0	574.37	1	0	0	0	0	0	1	0	2	6	2	0	-4	0.0521569	0	2.10047	3.64623	-0.446287	4.44653	3.95451		0	0	0	4.59512	0	0	12
20190320	3	6	0.55	41.14	87.04	90.29	54.67	10.21	上海	青浦淀山湖	青浦	3	26	11	小雨	西南风	4	89.1304	11928.4	0	1537.31	0	0	0	0	0	0	0	0	0	8	1	0	-8	0	0	2.32337	3.71698	-0.597837	4.50303	4.00132	4.4901	0	0	0	4.46637	0	0	12
20190320	3	7	0.88	22.71	104	134.63	84.42	7.61	上海	静安监测站	静安	3	25	11	雷阵雨	西南风	4	93.7391	7911.21	0	90.68	1	0	0	0	0	0	1	0	2	6	2	0	-4	0.0465856	0	2.02946	3.12281	-0.127833	4.90253	4.4358	4.54052	0	0	0	4.64439	0	0	12
20190320	3	8	0.87	21.54	94.33	127.33	56.17	13.08	上海	浦东川沙	浦东	3	24	11	小雨	东南风	4	92.4583	10752.7	0	10307.7	0	1	0	0	0	0	0	0	1	7	1	0	-6	0.0389935	0	2.57108	3.06991	-0.139262	4.84678	4.02838	4.52676	0	0	0	4.5468	0	0	12
20190320	3	9	0.91	18.21	102.46	123.67	91.71	11.17	上海	浦东新区监测站	浦东	3	24	11	小雨	东南风	4	98.9583	8178.36	1	10307.7	0	1	0	1	0	0	0	0	2	6	1	0	-4	0.146488	0	2.41323	2.90197	-0.0943106	4.81762	4.51863	4.5947	0	0	0	4.62947	0	0	12
20190320	3	10	1	21.91	107.87	113.48	64.74	15.09	上海	浦东张江	浦东	3	24	11	小雨	东南风	4	95.1667	6072.87	0	10307.7	0	1	0	0	0	0	0	0	1	7	1	0	-6	0.0275572	0	2.71403	3.08694	0	4.73163	4.17038	4.55563	0	0	0	4.68093	0	0	12
20190321	3	1	0.45	24.39	67	38.95	26.17	16.61	上海	普陀	普陀	4	19	8	中雨	东北风	3	143.542	5358.46	0	146.39	0	0	0	0	1	0	0	1	2	6	2	0	-4	0.059059	0	2.81	3.19417	-0.798508	3.66228	3.26461	4.96663	0	0	0	4.20469	0	0	12
20190321	3	2	0.48	13.35	80.04	31	18.74	8.78	上海	十五厂	黄浦	4	19	8	中雨	东北风	3	120.417	8400.07	0	43.28	0	0	0	0	1	0	0	1	2	6	2	0	-4	0.0654932	0	2.17248	2.59152	-0.733969	3.43399	2.93066	4.79096	0	0	0	4.38253	0	0	12
20190321	3	3	0.45	29.17	46.65	32.48	17.65	8.3	上海	虹口	虹口	4	19	8	中雨	东北风	3	147.696	10813.4	0	48.21	0	0	0	0	0	0	0	1	1	7	2	0	-6	0.0312723	0	2.11626	3.37314	-0.798508	3.48062	2.87074	4.99516	0	0	0	3.84267	0	0	12
20190321	3	4	0.37	23.18	69.61	38.38	22.14	10.05	上海	徐汇上师大	徐汇	4	19	8	中雨	东北风	3	149.417	12572.5	0	574.37	0	0	0	0	1	0	0	1	2	6	2	0	-4	0.0532043	0	2.30757	3.14329	-0.994252	3.64754	3.09739	5.00674	0	0	0	4.24291	0	0	12
20190321	3	6	0.4	23.14	60.35	41.75	21.09	7.65	上海	青浦淀山湖	青浦	4	18	7	小雨	东北风	3	0	11928.4	1	1537.31	1	0	1	1	1	1	0	1	6	2	1	0	4	0.184996	0	2.03471	3.14156	-0.916291	3.7317	3.0488		0	0	0	4.10016	0	0	12
20190321	3	7	0.29	7.64	88.96	126.22	23.39	3.39	上海	静安监测站	静安	4	19	8	中雨	东北风	3	149.917	7911.21	0	90.68	0	0	0	0	1	0	0	1	2	6	2	0	-4	0.0607289	0	1.22083	2.0334	-1.23787	4.83803	3.15231	5.01008	0	0	0	4.48819	0	0	12
20190321	3	8	0.38	12.83	79.68	127.41	12.14	4.47	上海	浦东川沙	浦东	4	19	7	小雨	东北风	3	89.25	10752.7	1	10307.7	0	0	0	0	1	0	0	0	1	7	1	0	-6	0.0929998	0	1.49739	2.55179	-0.967584	4.84741	2.49651	4.49144	0	0	0	4.37802	0	0	12
20190321	3	9	0.53	15	89.92	81.31	26.31	6.38	上海	浦东新区监测站	浦东	4	19	7	小雨	东北风	3	94.9167	8178.36	0	10307.7	0	0	0	0	1	0	0	0	1	7	1	0	-6	0.0563155	0	1.85317	2.70805	-0.634878	4.39827	3.26995	4.553	0	0	0	4.49892	0	0	12
20190321	3	10	0.47	14.04	91.87	116.7	32.09	4.17	上海	浦东张江	浦东	4	19	7	小雨	东北风	3	91.087	6072.87	0	10307.7	0	0	0	0	1	0	0	0	1	7	1	0	-6	0.064668	0	1.42792	2.64191	-0.755023	4.75961	3.46854	4.51182	0	0	0	4.52037	0	0	12
20190322	3	1	0.74	41.29	40.82	54.27	30.41	17.91	上海	普陀	普陀	5	11	7	多云	东北风	3	91	5358.46	0	146.39	0	0	0	0	1	0	0	1	2	6	0	0	-4	0.059059	0	2.88536	3.72062	-0.301105	3.99397	3.41477	4.51086	0	0	0	3.70917	0	0	12
20190322	3	2	1.15	36.65	60.13	55.24	25.91	23.09	上海	十五厂	黄浦	5	11	7	多云	东北风	3	86.9167	8400.07	0	43.28	0	0	0	0	1	0	0	1	2	6	0	0	-4	0.0654932	0	3.1394	3.60141	0.139762	4.01169	3.25463	4.46495	0	0	0	4.09651	0	0	12
20190322	3	3	1.18	52.46	34.25	54.17	27.33	25.17	上海	虹口	虹口	5	11	7	多云	东北风	3	66.5417	10813.4	0	48.21	0	0	0	0	0	0	0	1	1	7	0	0	-6	0.0312723	0	3.22565	3.96005	0.165514	3.99213	3.30799	4.19783	0	0	0	3.53369	0	0	12
20190322	3	4	1.28	54.58	41.17	66.58	29.17	18.63	上海	徐汇上师大	徐汇	5	11	7	多云	东北风	3	77.1667	12572.5	0	574.37	0	0	0	0	1	0	0	1	2	6	0	0	-4	0.0532043	0	2.92477	3.99967	0.24686	4.1984	3.37314	4.34597	0	0	0	3.71771	0	0	12
20190322	3	6	0.97	55.17	47.83	54.29	26.25	17.58	上海	青浦淀山湖	青浦	5	11	5	多云	东北风	3	75.75	11928.4	1	1537.31	1	0	1	1	1	1	0	1	6	2	0	0	4	0.184996	0	2.86676	4.01042	-0.0304592	3.99434	3.26767	4.32744	0	0	0	3.86765	0	0	12
20190322	3	7	0.41	18.26	72.64	74.63	29.54	8.08	上海	静安监测站	静安	5	11	7	多云	东北风	3	0	7911.21	0	90.68	0	0	0	0	1	0	0	1	2	6	0	0	-4	0.0607289	0	2.08939	2.90471	-0.891598	4.31254	3.38575		0	0	0	4.28552	0	0	12
20190322	3	8	0.47	24.13	69.79	82.79	13.71	8.42	上海	浦东川沙	浦东	5	11	6	多云	东北风	4	80	10752.7	1	10307.7	0	0	0	0	1	0	0	0	1	7	0	0	-6	0.0929998	0	2.13061	3.18346	-0.755023	4.41631	2.61813	4.38203	0	0	0	4.24549	0	0	12
20190322	3	9	0.51	27.25	69.54	79	34.25	13.13	上海	浦东新区监测站	浦东	5	11	6	多云	东北风	4	114.792	8178.36	0	10307.7	0	0	0	0	1	0	0	0	1	7	0	0	-6	0.0563155	0	2.5749	3.30505	-0.673345	4.36945	3.53369	4.74312	0	0	0	4.2419	0	0	12
20190322	3	10	0.58	25.33	79.88	74.79	28.83	9.33	上海	浦东张江	浦东	5	11	6	多云	东北风	4	89.0833	6072.87	0	10307.7	0	0	0	0	1	0	0	0	1	7	0	0	-6	0.064668	0	2.23324	3.23199	-0.544727	4.31468	3.36142	4.48957	0	0	0	4.38053	0	0	12
20190323	3	1	0.42	18.5	64.46	27.92	15.33	14	上海	普陀	普陀	6	16	7	多云	东北风	2	122.667	5358.46	0	146.39	0	0	0	0	1	0	0	1	2	6	0	0	-4	0.059059	0	2.63906	2.91777	-0.867501	3.32934	2.72981	4.80947	0	0	0	4.16604	1	0	12
20190323	3	2	0.67	10.71	84.25	29.26	16.29	10.92	上海	十五厂	黄浦	6	16	7	多云	东北风	2	90.9565	8400.07	0	43.28	0	0	0	0	1	0	0	1	2	6	0	0	-4	0.0654932	0	2.3906	2.37118	-0.400478	3.37622	2.79055	4.51038	0	0	0	4.43379	1	0	12
20190323	3	3	0.51	22.04	57.58	33.91	17.04	11.83	上海	虹口	虹口	6	16	7	多云	东北风	2	41.5652	10813.4	0	48.21	0	0	0	0	0	0	0	1	1	7	0	0	-6	0.0312723	0	2.47064	3.09286	-0.673345	3.52371	2.83556	3.72726	0	0	0	4.05318	1	0	12
20190323	3	4	0.43	18.71	75.33	32.79	13.67	5.63	上海	徐汇上师大	徐汇	6	16	7	多云	东北风	2	36.3478	12572.5	0	574.37	0	0	0	0	1	0	0	1	2	6	0	0	-4	0.0532043	0	1.72811	2.92906	-0.84397	3.49012	2.6152	3.59313	0	0	0	4.32188	1	0	12
20190323	3	6	0.3	25.96	75.21	32.58	13.29	8.46	上海	青浦淀山湖	青浦	6	16	5	多云	东北风	2	34.4783	11928.4	1	1537.31	1	0	1	1	1	1	0	1	6	2	0	0	4	0.184996	0	2.13535	3.25656	-1.20397	3.4837	2.58701	3.54033	0	0	0	4.32028	1	0	12
20190323	3	7	0.54	20.46	67.13	87.17	29.71	8.46	上海	静安监测站	静安	6	16	7	多云	东北风	2	39.8571	7911.21	0	90.68	0	0	0	0	1	0	0	1	2	6	0	0	-4	0.0607289	0	2.13535	3.01847	-0.616186	4.46786	3.39148	3.6853	0	0	0	4.20663	1	0	12
20190323	3	8	0.5	26.7	59.14	85.46	15.5	8.91	上海	浦东川沙	浦东	6	16	5	多云	东北风	2	0	10752.7	1	10307.7	0	0	0	0	1	0	0	0	1	7	0	0	-6	0.0929998	0	2.18717	3.28466	-0.693147	4.44805	2.74084		0	0	0	4.07991	1	0	12
20190323	3	9	0.57	24.79	67.58	89.71	30.79	10.33	上海	浦东新区监测站	浦东	6	16	5	多云	东北风	2	41.4783	8178.36	0	10307.7	0	0	0	0	1	0	0	0	1	7	0	0	-6	0.0563155	0	2.33505	3.21044	-0.562119	4.49658	3.42719	3.72517	0	0	0	4.21331	1	0	12
20190323	3	10	0.71	27.04	70.04	82.42	30.88	9.14	上海	浦东张江	浦东	6	16	5	多云	东北风	2	87.913	6072.87	0	10307.7	0	0	0	0	1	0	0	0	1	7	0	0	-6	0.064668	0	2.21266	3.29732	-0.34249	4.41183	3.43011	4.47635	0	0	0	4.24907	1	0	12
20190324	3	1	0.75	47.96	44.58	84.79	34.5	19.33	上海	普陀	普陀	7	15	10	小雨	东南风	2	88.8182	5358.46	0	146.39	0	1	0	1	0	0	0	0	2	6	1	0	-4	0.0794525	0	2.96166	3.87037	-0.287682	4.44018	3.54096	4.48659	0	0	0	3.79729	1	0	12
20190324	3	2	0.98	43.17	66.33	72.88	33.92	25.75	上海	十五厂	黄浦	7	15	10	小雨	东南风	2	63.8461	8400.07	1	43.28	0	1	0	1	0	0	0	0	2	6	1	0	-4	0.141365	0	3.24843	3.76515	-0.0202027	4.28881	3.524	4.15648	0	0	0	4.19464	1	0	12
20190324	3	3	1.59	56.58	38.67	78.79	42.13	30.29	上海	虹口	虹口	7	15	10	小雨	东南风	2	82.6087	10813.4	0	48.21	0	1	0	1	1	0	0	0	3	5	1	0	-2	0.119653	0	3.41082	4.03566	0.463734	4.36679	3.74076	4.41411	0	0	0	3.65506	1	0	12
20190324	3	4	1.89	66.5	42.25	98.5	46.13	25.96	上海	徐汇上师大	徐汇	7	15	10	小雨	东南风	2	49.6364	12572.5	1	574.37	0	1	0	1	0	0	0	0	2	6	1	0	-4	0.0999515	0	3.25656	4.1972	0.636577	4.59006	3.83146	3.90472	0	0	0	3.7436	1	0	12
20190324	3	6	1.46	64.33	49.54	92.04	43.33	30.5	上海	青浦淀山湖	青浦	7	15	9	小雨	东南风	3	50.3478	11928.4	1	1537.31	1	1	0	0	0	0	1	0	3	5	1	0	-2	0.114858	0	3.41773	4.16403	0.378436	4.52222	3.76885	3.91895	0	0	0	3.90278	1	0	12
20190324	3	7	0.71	34.88	66	106.58	39.46	12.33	上海	静安监测站	静安	7	15	10	小雨	东南风	2	49.6667	7911.21	0	90.68	0	1	0	1	0	0	0	0	2	6	1	0	-4	0.0916232	0	2.51204	3.55191	-0.34249	4.6689	3.67529	3.90533	0	0	0	4.18965	1	0	12
20190324	3	8	0.7	43.2	55.83	123	27.57	12.7	上海	浦东川沙	浦东	7	15	9	小雨	东南风	3	56.8333	10752.7	0	10307.7	0	1	0	0	0	0	0	0	1	7	1	0	-6	0.0389935	0	2.5416	3.76584	-0.356675	4.81218	3.31673	4.04012	0	0	0	4.02231	1	0	12
20190324	3	9	0.75	39.54	64.04	112.88	43.29	11.08	上海	浦东新区监测站	浦东	7	15	9	小雨	东南风	3	0	8178.36	1	10307.7	0	1	0	1	0	0	0	0	2	6	1	0	-4	0.146488	0	2.40514	3.67731	-0.287682	4.72633	3.76792		0	0	0	4.15951	1	0	12
20190324	3	10	0.86	37.95	69.65	105.45	37.75	12.36	上海	浦东张江	浦东	7	15	9	小雨	东南风	3	51.125	6072.87	0	10307.7	0	1	0	0	0	0	0	0	1	7	1	0	-6	0.0275572	0	2.51447	3.63627	-0.150823	4.65824	3.63099	3.93427	0	0	0	4.24348	1	0	12
20190325	3	1	0.68	49	44	88.96	41.83	19.7	上海	普陀	普陀	1	15	10	小雨	西南风	1	62.4583	5358.46	0	146.39	1	0	0	0	0	0	1	0	2	6	1	0	-4	0.0475794	0	2.98062	3.89182	-0.385662	4.48819	3.73361	4.1345	0	0	0	3.78419	0	0	13
20190325	3	2	1.18	45.88	65.54	109.42	47.63	24.5	上海	十五厂	黄浦	1	15	10	小雨	西南风	1	66.5833	8400.07	0	43.28	1	0	0	0	0	0	1	0	2	6	1	0	-4	0.0439337	0	3.19867	3.82603	0.165514	4.69519	3.86346	4.19845	0	0	0	4.18266	0	0	13
20190325	3	3	1.6	74.92	35.75	96	54.75	29.13	上海	虹口	虹口	1	15	10	小雨	西南风	1	64.875	10813.4	1	48.21	1	0	1	0	0	0	1	0	3	5	1	0	-2	0.131328	0	3.37177	4.31642	0.470004	4.56435	4.00278	4.17246	0	0	0	3.57655	0	0	13
20190325	3	4	1.43	65.29	46.38	121.08	54.17	27.83	上海	徐汇上师大	徐汇	1	15	10	小雨	西南风	1	62.6667	12572.5	0	574.37	1	0	0	0	0	0	1	0	2	6	1	0	-4	0.0521569	0	3.32611	4.17884	0.357674	4.79645	3.99213	4.13783	0	0	0	3.83687	0	0	13
20190325	3	6	1.28	61.86	51.48	142.48	52.39	33.7	上海	青浦淀山湖	青浦	1	16	6	小雨	西南风	2	31.25	11928.4	0	1537.31	0	0	0	0	0	0	0	0	0	8	1	0	-8	0	0	3.5175	4.12487	0.24686	4.9592	3.95872	3.44202	0	0	0	3.94119	0	0	13
20190325	3	7	1.14	33.57	74.43	122.6	49.09	18.57	上海	静安监测站	静安	1	15	10	小雨	西南风	1	34.9167	7911.21	0	90.68	1	0	0	0	0	0	1	0	2	6	1	0	-4	0.0465856	0	2.92155	3.51363	0.131028	4.80893	3.89366	3.55297	0	0	0	4.30986	0	0	13
20190325	3	8	1.4	40.42	60.55	125.75	33.04	21.68	上海	浦东川沙	浦东	1	15	7	小雨	东南风	2	34.6667	10752.7	0	10307.7	0	1	0	0	0	0	0	0	1	7	1	0	-6	0.0389935	0	3.07639	3.69932	0.336472	4.8343	3.49772	3.54578	0	0	0	4.10347	0	0	13
20190325	3	9	1	37.46	73.13	119.5	50.17	16.92	上海	浦东新区监测站	浦东	1	15	7	小雨	东南风	2	36.2083	8178.36	1	10307.7	0	1	0	1	0	0	0	0	2	6	1	0	-4	0.146488	0	2.8285	3.62327	0	4.78332	3.91542	3.58929	0	0	0	4.29224	0	0	13
20190325	3	10	1.24	38.88	81.5	118.46	47.83	20.67	上海	浦东张江	浦东	1	15	7	小雨	东南风	2	0	6072.87	0	10307.7	0	1	0	0	0	0	0	0	1	7	1	0	-6	0.0275572	0	3.02868	3.66048	0.215111	4.77458	3.86765		0	0	0	4.4006	0	0	13
20190326	3	1	1.05	34	66.54	195.67	46.46	28.5	上海	普陀	普陀	2	22	13	多云	西南风	2	35.8333	5358.46	0	146.39	1	0	0	0	0	0	1	0	2	6	0	0	-4	0.0475794	0	3.3499	3.52636	0.0487901	5.27643	3.83859	3.57888	0	0	0	4.1978	0	0	13
20190326	3	2	0.59	24.83	79.42	55.5	22.63	16.29	上海	十五厂	黄浦	2	22	13	多云	西南风	2	67.7083	8400.07	0	43.28	1	0	0	0	0	0	1	0	2	6	0	0	-4	0.0439337	0	2.79055	3.21205	-0.527633	4.01638	3.11928	4.21521	0	0	0	4.37475	0	0	13
20190326	3	3	0.5	36.2	53.95	50.79	28.62	14.24	上海	虹口	虹口	2	22	13	多云	西南风	2	67.5833	10813.4	1	48.21	1	0	1	0	0	0	1	0	3	5	0	0	-2	0.131328	0	2.65605	3.58906	-0.693147	3.9277	3.35411	4.21336	0	0	0	3.98806	0	0	13
20190326	3	4	0.48	35.42	66.92	65.79	21.33	10.21	上海	徐汇上师大	徐汇	2	22	13	多云	西南风	2	69.75	12572.5	0	574.37	1	0	0	0	0	0	1	0	2	6	0	0	-4	0.0521569	0	2.32337	3.56728	-0.733969	4.18647	3.06011	4.24492	0	0	0	4.2035	0	0	13
20190326	3	6	0.38	29.67	74.75	52.79	19.42	14.17	上海	青浦淀山湖	青浦	2	22	11	多云	东南风	2	65.5	11928.4	1	1537.31	1	1	0	0	0	0	1	0	3	5	0	0	-2	0.114858	0	2.65113	3.39014	-0.967584	3.96632	2.9663	4.18205	0	0	0	4.31415	0	0	13
20190326	3	7	0.92	38.5	78.5	148.77	51.95	16.05	上海	静安监测站	静安	2	22	13	多云	西南风	2	67.5833	7911.21	0	90.68	1	0	0	0	0	0	1	0	2	6	0	0	-4	0.0465856	0	2.77571	3.65066	-0.0833816	5.0024	3.95028	4.21336	0	0	0	4.3631	0	0	13
20190326	3	8	0.85	39.79	81.04	139.21	31.08	16.75	上海	浦东川沙	浦东	2	22	12	多云	西南风	2	61.4583	10752.7	0	10307.7	1	0	0	1	0	0	1	0	3	5	0	0	-2	0.0973085	0	2.8184	3.68362	-0.162519	4.93598	3.43656	4.11836	0	0	0	4.39494	0	0	13
20190326	3	9	0.76	41.13	78.17	139.61	54.48	13.09	上海	浦东新区监测站	浦东	2	22	12	多云	西南风	2	67.2083	8178.36	0	10307.7	1	0	0	0	0	0	1	0	2	6	0	0	-4	0.0390061	0	2.57185	3.71674	-0.274437	4.93885	3.99783	4.2078	0	0	0	4.35889	0	0	13
20190326	3	10	1.19	46.42	84.83	136.71	49.33	19.04	上海	浦东张江	浦东	2	22	12	多云	西南风	2	76.4583	6072.87	1	10307.7	1	0	0	1	0	0	1	0	3	5	0	0	-2	0.202315	0	2.94654	3.83773	0.173953	4.91786	3.89853	4.33675	0	0	0	4.44065	0	0	13
20190327	3	1	1.61	50.79	53.54	129.13	56.33	43.33	上海	普陀	普陀	3	19	11	小雨	东南风	2	0	5358.46	0	146.39	0	1	0	1	0	0	0	0	2	6	1	0	-4	0.0794525	0	3.76885	3.9277	0.476234	4.86082	4.03123		0	0	0	3.98043	0	0	13
20190327	3	2	0.68	33.42	74.29	77.25	30.83	19.46	上海	十五厂	黄浦	3	19	11	小雨	东南风	2	71.5417	8400.07	1	43.28	0	1	0	1	0	0	0	0	2	6	1	0	-4	0.141365	0	2.96836	3.50915	-0.385662	4.34705	3.42849	4.27028	0	0	0	4.30798	0	0	13
20190327	3	3	0.71	49.38	50.71	57.33	29.38	21.71	上海	虹口	虹口	3	19	11	小雨	东南风	2	78.8333	10813.4	0	48.21	0	1	0	1	1	0	0	0	3	5	1	0	-2	0.119653	0	3.07777	3.89955	-0.34249	4.04882	3.38031	4.36734	0	0	0	3.92612	0	0	13
20190327	3	4	0.6	46.21	57.96	95.83	32.38	14.58	上海	徐汇上师大	徐汇	3	19	11	小雨	东南风	2	84.4091	12572.5	1	574.37	0	1	0	1	0	0	0	0	2	6	1	0	-4	0.0999515	0	2.67965	3.8332	-0.510826	4.56258	3.47754	4.43568	0	0	0	4.05975	0	0	13
20190327	3	6	0.59	46.13	56.13	93.3	39.33	24.17	上海	青浦淀山湖	青浦	3	20	11	小雨	东南风	2	82.1667	11928.4	1	1537.31	1	1	0	0	0	0	1	0	3	5	1	0	-2	0.114858	0	3.18511	3.83146	-0.527633	4.53582	3.67199	4.40875	0	0	0	4.02767	0	0	13
20190327	3	7	0.98	49.85	72.33	186.29	74.08	14.46	上海	静安监测站	静安	3	19	11	小雨	东南风	2	77.4762	7911.21	0	90.68	0	1	0	1	0	0	0	0	2	6	1	0	-4	0.0916232	0	2.67139	3.90902	-0.0202027	5.2273	4.30515	4.34997	0	0	0	4.28124	0	0	13
20190327	3	8	0.94	44.29	72.75	180.42	49.17	14.63	上海	浦东川沙	浦东	3	19	10	小雨	东南风	2	70.087	10752.7	0	10307.7	0	1	0	0	0	0	0	0	1	7	1	0	-6	0.0389935	0	2.68307	3.79076	-0.0618754	5.19529	3.89528	4.24974	0	0	0	4.28703	0	0	13
20190327	3	9	0.89	45.25	74.42	172.04	75.5	13.25	上海	浦东新区监测站	浦东	3	19	10	小雨	东南风	2	79.8333	8178.36	1	10307.7	0	1	0	1	0	0	0	0	2	6	1	0	-4	0.146488	0	2.584	3.8122	-0.116534	5.14773	4.32413	4.37994	0	0	0	4.30972	0	0	13
20190327	3	10	1.07	53.52	71.61	177.96	74.57	16.96	上海	浦东张江	浦东	3	19	10	小雨	东南风	2	82.2917	6072.87	0	10307.7	0	1	0	0	0	0	0	0	1	7	1	0	-6	0.0275572	0	2.83086	3.98006	0.0676587	5.18156	4.31174	4.41027	0	0	0	4.27123	0	0	13
20190328	3	1	0.89	35.7	46.52	56.13	26.04	21.83	上海	普陀	普陀	4	17	12	小雨	东北风	2	86.25	5358.46	0	146.39	0	0	0	0	1	0	0	1	2	6	1	0	-4	0.059059	0	3.08329	3.57515	-0.116534	4.02767	3.25963	4.45725	0	0	0	3.83988	0	0	13
20190328	3	2	0.38	14.22	78.36	30.94	17	12.96	上海	十五厂	黄浦	4	17	12	小雨	东北风	2	0	8400.07	0	43.28	0	0	0	0	1	0	0	1	2	6	1	0	-4	0.0654932	0	2.56187	2.65465	-0.967584	3.43205	2.83321		0	0	0	4.36131	0	0	13
20190328	3	3	0.51	39.09	47.91	30.22	16.7	12.52	上海	虹口	虹口	4	17	12	小雨	东北风	2	105.348	10813.4	0	48.21	0	0	0	0	0	0	0	1	1	7	1	0	-6	0.0312723	0	2.52733	3.66587	-0.673345	3.4085	2.81541	4.65727	0	0	0	3.86932	0	0	13
20190328	3	4	0.46	23.87	66.96	34.91	18.41	9.91	上海	徐汇上师大	徐汇	4	17	12	小雨	东北风	2	86.4762	12572.5	0	574.37	0	0	0	0	1	0	0	1	2	6	1	0	-4	0.0532043	0	2.29354	3.17262	-0.776529	3.55277	2.91289	4.45987	0	0	0	4.2041	0	0	13
20190328	3	6	0.25	19.83	74.13	36.04	12.96	8.87	上海	青浦淀山湖	青浦	4	17	11	小雨	东北风	2	88.1667	11928.4	1	1537.31	1	0	1	1	1	1	0	1	6	2	1	0	4	0.184996	0	2.18267	2.9872	-1.38629	3.58463	2.56187	4.47923	0	0	0	4.30582	0	0	13
20190328	3	7	0.4	26.61	76.78	125.65	35.13	7.91	上海	静安监测站	静安	4	17	12	小雨	东北风	2	87.375	7911.21	0	90.68	0	0	0	0	1	0	0	1	2	6	1	0	-4	0.0607289	0	2.06813	3.28129	-0.916291	4.8335	3.55906	4.47021	0	0	0	4.34094	0	0	13
20190328	3	8	0.48	22.04	77.55	128.36	19.09	9.68	上海	浦东川沙	浦东	4	17	11	小雨	东北风	2	84.3333	10752.7	1	10307.7	0	0	0	0	1	0	0	0	1	7	1	0	-6	0.0929998	0	2.27006	3.09286	-0.733969	4.85484	2.94916	4.43478	0	0	0	4.35092	0	0	13
20190328	3	9	0.52	17.65	84.39	121.17	35.26	9.09	上海	浦东新区监测站	浦东	4	17	11	小雨	东北风	2	137.625	8178.36	0	10307.7	0	0	0	0	1	0	0	0	1	7	1	0	-6	0.0563155	0	2.20718	2.87074	-0.653926	4.79719	3.56275	4.92453	0	0	0	4.43545	0	0	13
20190328	3	10	0.42	25.57	83.43	123.22	34.35	8.48	上海	浦东张江	浦东	4	17	11	小雨	东北风	2	50.875	6072.87	0	10307.7	0	0	0	0	1	0	0	0	1	7	1	0	-6	0.064668	0	2.13771	3.24142	-0.867501	4.81397	3.5366	3.92937	0	0	0	4.42401	0	0	13
20190329	3	1	1.02	50.67	37.04	76.71	35.33	24.71	上海	普陀	普陀	5	19	12	多云	东南风	2	51	5358.46	0	146.39	0	1	0	1	0	0	0	0	2	6	0	0	-4	0.0794525	0	3.20721	3.92533	0.0198026	4.34003	3.56473	3.93183	0	0	0	3.612	0	0	13
20190329	3	2	1.4	31.29	63.5	56	32.38	32.17	上海	十五厂	黄浦	5	19	12	多云	东南风	2	57.9167	8400.07	1	43.28	0	1	0	1	0	0	0	0	2	6	0	0	-4	0.141365	0	3.47103	3.4433	0.336472	4.02535	3.47754	4.05901	0	0	0	4.15104	0	0	13
20190329	3	3	1.64	57	32.88	60.43	37.42	34.71	上海	虹口	虹口	5	19	12	多云	东南风	2	0	10813.4	0	48.21	0	1	0	1	1	0	0	0	3	5	0	0	-2	0.119653	0	3.54703	4.04305	0.494696	4.10149	3.62221		0	0	0	3.49286	0	0	13
20190329	3	4	1.54	48.38	45.29	73.67	35.46	23.08	上海	徐汇上师大	徐汇	5	19	12	多云	东南风	2	49.9583	12572.5	1	574.37	0	1	0	1	0	0	0	0	2	6	0	0	-4	0.0999515	0	3.13897	3.87909	0.431782	4.2996	3.56841	3.91119	0	0	0	3.81309	0	0	13
20190329	3	6	1.3	43.75	48.54	56.75	34.92	22.42	上海	青浦淀山湖	青浦	5	19	10	多云	东南风	2	97.5217	11928.4	1	1537.31	1	1	0	0	0	0	1	0	3	5	0	0	-2	0.114858	0	3.10995	3.77849	0.262364	4.03866	3.55306	4.58007	0	0	0	3.88239	0	0	13
20190329	3	7	0.69	37.43	62.21	98.46	36.92	17.46	上海	静安监测站	静安	5	19	12	多云	东南风	2	94.875	7911.21	0	90.68	0	1	0	1	0	0	0	0	2	6	0	0	-4	0.0916232	0	2.85991	3.62247	-0.371064	4.58965	3.60875	4.55256	0	0	0	4.13052	0	0	13
20190329	3	8	0.6	31.71	60.54	102.17	20.46	14.75	上海	浦东川沙	浦东	5	19	10	多云	东南风	2	96.2174	10752.7	0	10307.7	0	1	0	0	0	0	0	0	1	7	0	0	-6	0.0389935	0	2.69124	3.45663	-0.510826	4.62664	3.01847	4.56661	0	0	0	4.1033	0	0	13
20190329	3	9	0.7	29.83	65.83	90.33	36.5	14.96	上海	浦东新区监测站	浦东	5	19	10	多云	东南风	2	93.5417	8178.36	1	10307.7	0	1	0	1	0	0	0	0	2	6	0	0	-4	0.146488	0	2.70538	3.39551	-0.356675	4.50347	3.59731	4.53841	0	0	0	4.18708	0	0	13
20190329	3	10	0.64	33.13	72.21	91.75	36.58	18.29	上海	浦东张江	浦东	5	19	10	多云	东南风	2	92.1667	6072.87	0	10307.7	0	1	0	0	0	0	0	0	1	7	0	0	-6	0.0275572	0	2.90635	3.50044	-0.446287	4.51907	3.5995	4.5236	0	0	0	4.27958	0	0	13
20190330	3	1	0.4	15.75	67.13	40.57	15.52	13.42	上海	普陀	普陀	6	20	9	阴	西北风	3	63.9583	5358.46	1	146.39	0	0	1	0	0	1	0	0	2	6	0	0	-4	0.21918	0	2.59675	2.75684	-0.916291	3.70303	2.74213	4.15823	0	0	0	4.20663	1	0	13
20190330	3	2	0.38	9.79	80.13	31.17	18	11.5	上海	十五厂	黄浦	6	20	9	阴	西北风	3	53.75	8400.07	0	43.28	0	0	1	0	0	1	0	1	3	5	0	0	-2	0.123417	0	2.44235	2.28136	-0.967584	3.43946	2.89037	3.98434	0	0	0	4.38365	1	0	13
20190330	3	3	0.5	32.38	57.83	29.83	15.13	8.13	上海	虹口	虹口	6	20	9	阴	西北风	3	73.1667	10813.4	0	48.21	0	0	0	0	0	1	0	1	2	6	0	0	-4	0.060307	0	2.09556	3.47754	-0.693147	3.39551	2.71668	4.29274	0	0	0	4.05751	1	0	13
20190330	3	4	0.44	21.83	70.25	44.67	17.67	8.67	上海	徐汇上师大	徐汇	6	20	9	阴	西北风	3	0	12572.5	0	574.37	0	0	1	0	0	1	0	0	2	6	0	0	-4	0.105085	0	2.15987	3.08329	-0.820981	3.7993	2.87187		0	0	0	4.25206	1	0	13
20190330	3	6	0.28	17	75.17	26.79	14.92	6.33	上海	青浦淀山湖	青浦	6	20	8	阴	西北风	3	72.1739	11928.4	0	1537.31	0	0	0	0	0	0	0	0	0	8	0	0	-8	0	0	1.8453	2.83321	-1.27297	3.28803	2.7027	4.27908	0	0	0	4.31975	1	0	13
20190330	3	7	0.31	20.88	73.88	77.33	20.83	7.88	上海	静安监测站	静安	6	20	9	阴	西北风	3	118.667	7911.21	1	90.68	0	0	1	0	0	1	0	0	2	6	0	0	-4	0.156445	0	2.06433	3.03879	-1.17118	4.34808	3.03639	4.77632	0	0	0	4.30244	1	0	13
20190330	3	8	0.2	21.25	73.58	78.54	8.75	8.83	上海	浦东川沙	浦东	6	20	8	阴	西北风	3	115.583	10752.7	0	10307.7	0	0	1	0	0	1	0	1	3	5	0	0	-2	0.0667873	0	2.17815	3.05636	-1.60944	4.36361	2.16905	4.74999	0	0	0	4.29837	1	0	13
20190330	3	9	0.45	17.54	81	76.71	23.33	8.58	上海	浦东新区监测站	浦东	6	20	8	阴	西北风	3	115.083	8178.36	0	10307.7	0	0	1	0	0	1	0	1	3	5	0	0	-2	0.106333	0	2.14943	2.86448	-0.798508	4.34003	3.14974	4.74565	0	0	0	4.39445	1	0	13
20190330	3	10	0.35	24.13	83.17	72.75	29.33	8	上海	浦东张江	浦东	6	20	8	阴	西北风	3	116.956	6072.87	0	10307.7	0	0	1	0	0	1	0	1	3	5	0	0	-2	0.0892209	0	2.07944	3.18346	-1.04982	4.28703	3.37861	4.7618	0	0	0	4.42089	1	0	13
20190331	3	1	0.57	35.74	46.83	46.61	20.52	17.13	上海	普陀	普陀	7	15	8	晴	东北风	2	52.6522	5358.46	0	146.39	0	0	0	0	1	0	0	1	2	6	0	0	-4	0.059059	0	2.84083	3.57627	-0.562119	3.84182	3.0214	3.96371	0	0	0	3.84652	1	0	13
20190331	3	2	0.49	17.88	73.08	34.08	13.75	14.71	上海	十五厂	黄浦	7	15	8	晴	东北风	3	34.1364	8400.07	0	43.28	0	0	0	0	1	0	0	1	2	6	0	0	-4	0.0654932	0	2.68853	2.88368	-0.71335	3.52871	2.62104	3.53036	0	0	0	4.29155	1	0	13
20190331	3	3	0.6	51.38	43.75	30.33	17.96	14.54	上海	虹口	虹口	7	15	8	晴	东北风	3	31.7391	10813.4	0	48.21	0	0	0	0	0	0	0	1	1	7	0	0	-6	0.0312723	0	2.6769	3.93925	-0.510826	3.41214	2.88815	3.45755	0	0	0	3.77849	1	0	13
20190331	3	4	0.71	31.74	62.67	34.71	14.13	10.29	上海	徐汇上师大	徐汇	7	15	8	晴	东北风	3	35.3182	12572.5	0	574.37	0	0	0	0	1	0	0	1	2	6	0	0	-4	0.0532043	0	2.33117	3.45758	-0.34249	3.54703	2.6483	3.5644	0	0	0	4.13788	1	0	13
20190331	3	6	0.4	32.63	60.46	26.5	12.83	10.88	上海	青浦淀山湖	青浦	7	15	4	晴	东北风	2	0	11928.4	1	1537.31	1	0	1	1	1	1	0	1	6	2	0	0	4	0.184996	0	2.38693	3.48523	-0.916291	3.27714	2.55179		0	0	0	4.10198	1	0	13
20190331	3	7	0.65	26.25	69.63	83.63	26.79	16.75	上海	静安监测站	静安	7	15	8	晴	东北风	3	34.6522	7911.21	0	90.68	0	0	0	0	1	0	0	1	2	6	0	0	-4	0.0607289	0	2.8184	3.26767	-0.430783	4.4264	3.28803	3.54536	0	0	0	4.2432	1	0	13
20190331	3	8	0.5	25.25	73.88	82.71	12.63	15.46	上海	浦东川沙	浦东	7	14	5	晴	东北风	3	88.0435	10752.7	1	10307.7	0	0	0	0	1	0	0	0	1	7	0	0	-6	0.0929998	0	2.73826	3.22883	-0.693147	4.41534	2.53607	4.47783	0	0	0	4.30244	1	0	13
20190331	3	9	0.72	30.58	69.33	78.25	32.25	16.79	上海	浦东新区监测站	浦东	7	14	5	晴	东北风	3	89.4545	8178.36	0	10307.7	0	0	0	0	1	0	0	0	1	7	0	0	-6	0.0563155	0	2.82078	3.42035	-0.328504	4.35991	3.47352	4.49373	0	0	0	4.23888	1	0	13
20190331	3	10	0.76	32.25	78.04	78.92	27.58	16.88	上海	浦东张江	浦东	7	14	5	晴	东北风	3	85.8696	6072.87	0	10307.7	0	0	0	0	1	0	0	0	1	7	0	0	-6	0.064668	0	2.82613	3.47352	-0.274437	4.36843	3.31709	4.45283	0	0	0	4.35722	1	0	13
20190401	4	1	0.61	33.17	92.5	58.75	23.96	7.21	上海	普陀	普陀	1	17	9	多云	东南风	2	86.8261	5358.46	0	146.39	0	1	0	1	0	0	0	0	2	6	0	0	-4	0.0794525	0	1.97547	3.50165	-0.494296	4.07329	3.17639	4.46391	0	0	0	4.52721	0	0	14
20190401	4	2	0.68	53	95.13	55.17	23.92	7.13	上海	十五厂	黄浦	1	17	9	多云	东南风	2	62.75	8400.07	1	43.28	0	1	0	1	0	0	0	0	2	6	0	0	-4	0.141365	0	1.96431	3.97029	-0.385662	4.01042	3.17472	4.13916	0	0	0	4.55524	0	0	14
20190401	4	3	0.59	43.78	97.65	49.35	23.36	9.52	上海	虹口	虹口	1	17	9	多云	东南风	2	54.2917	10813.4	0	48.21	0	1	0	1	1	0	0	0	3	5	0	0	-2	0.119653	0	2.25339	3.77918	-0.527633	3.89894	3.15103	3.99437	0	0	0	4.58139	0	0	14
20190401	4	4	0.62	43.26	94.83	52.26	26.87	6.04	上海	徐汇上师大	徐汇	1	17	9	多云	东南风	2	57.7917	12572.5	1	574.37	0	1	0	1	0	0	0	0	2	6	0	0	-4	0.0999515	0	1.7984	3.76723	-0.478036	3.95623	3.29101	4.05685	0	0	0	4.55209	0	0	14
20190401	4	5	0.49	47.54	100.71	60.71	26	5.13	上海	杨浦四漂	杨浦	1	17	9	多云	东南风	3	62.1667	14220.6	1	1161.3	0	1	0	1	1	0	0	0	3	5	0	0	-2	0.154768	0	1.63511	3.86157	-0.71335	4.10611	3.2581	4.12982	0	0	0	4.61225	0	0	14
20190401	4	6	0.61	46.13	79.46	50.58	28.5	8.63	上海	青浦淀山湖	青浦	1	17	6	阴	东南风	2	0	11928.4	1	1537.31	1	1	0	0	0	0	1	0	3	5	0	0	-2	0.114858	0	2.15524	3.83146	-0.494296	3.92356	3.3499		0	0	0	4.37525	0	0	14
20190401	4	7	0.68	38.13	101.17	59.88	23.54	7.17	上海	静安监测站	静安	1	17	9	多云	东南风	2	54.25	7911.21	0	90.68	0	1	0	1	0	0	0	0	2	6	0	0	-4	0.0916232	0	1.96991	3.641	-0.385662	4.09234	3.1587	3.9936	0	0	0	4.6168	0	0	14
20190401	4	8	0.72	38.75	90.96	56.67	25.75	8.79	上海	浦东川沙	浦东	1	16	8	阴	东南风	3	74.4167	10752.7	0	10307.7	0	1	0	0	0	0	0	0	1	7	0	0	-6	0.0389935	0	2.17361	3.65713	-0.328504	4.03724	3.24843	4.30968	0	0	0	4.51042	0	0	14
20190401	4	9	0.45	40.67	83.54	56.88	22.57	7.25	上海	浦东新区监测站	浦东	1	16	8	阴	东南风	3	76.4167	8178.36	1	10307.7	0	1	0	1	0	0	0	0	2	6	0	0	-4	0.146488	0	1.981	3.70549	-0.798508	4.04094	3.11662	4.3362	0	0	0	4.42533	0	0	14
20190401	4	10	0.59	51.33	77.08	68.58	25.54	6.38	上海	浦东张江	浦东	1	16	8	阴	东南风	3	70.6667	6072.87	0	10307.7	0	1	0	0	0	0	0	0	1	7	0	0	-6	0.0275572	0	1.85317	3.93828	-0.527633	4.228	3.24025	4.25797	0	0	0	4.34484	0	0	14
20190402	4	1	0.73	40.33	94.13	66	29.5	8.38	上海	普陀	普陀	2	17	12	阴	东南风	2	71.0833	5358.46	0	146.39	0	1	0	1	0	0	0	0	2	6	0	0	-4	0.0794525	0	2.12585	3.6971	-0.314711	4.18965	3.38439	4.26385	0	0	0	4.54468	0	0	14
20190402	4	2	0.8	55.96	99.33	57.5	30.04	6.75	上海	十五厂	黄浦	2	17	12	阴	东南风	3	38.2917	8400.07	1	43.28	0	1	0	1	0	0	0	0	2	6	0	0	-4	0.141365	0	1.90954	4.02464	-0.223144	4.05178	3.40253	3.64523	0	0	0	4.59845	0	0	14
20190402	4	4	0.83	52.08	94.54	59.46	32.33	9.04	上海	徐汇上师大	徐汇	2	17	12	阴	东南风	3	35.5	12572.5	1	574.37	0	1	0	1	0	0	0	0	2	6	0	0	-4	0.0999515	0	2.20166	3.95278	-0.18633	4.0853	3.476	3.56953	0	0	0	4.54902	0	0	14
20190402	4	5	0.55	54.67	101.33	63.88	31.54	4.67	上海	杨浦四漂	杨浦	2	17	12	阴	东南风	3	31.9583	14220.6	1	1161.3	0	1	0	1	1	0	0	0	3	5	0	0	-2	0.154768	0	1.54116	4.00132	-0.597837	4.15701	3.45126	3.46443	0	0	0	4.61838	0	0	14
20190402	4	6	0.7	46.92	84.58	55.04	32.54	7.75	上海	青浦淀山湖	青浦	2	16	11	阴	东南风	2	43.4167	11928.4	1	1537.31	1	1	0	0	0	0	1	0	3	5	0	0	-2	0.114858	0	2.04769	3.84844	-0.356675	4.00806	3.48247	3.77084	0	0	0	4.4377	0	0	14
20190402	4	7	0.77	42	102.96	67.04	29.17	7	上海	静安监测站	静安	2	17	12	阴	东南风	3	0	7911.21	0	90.68	0	1	0	1	0	0	0	0	2	6	0	0	-4	0.0916232	0	1.94591	3.73767	-0.261365	4.20529	3.37314		0	0	0	4.63434	0	0	14
20190402	4	8	0.77	40.79	101.25	67.92	30.88	9.17	上海	浦东川沙	浦东	2	16	11	阴	东南风	3	31.5417	10752.7	0	10307.7	0	1	0	0	0	0	0	0	1	7	0	0	-6	0.0389935	0	2.21594	3.70844	-0.261365	4.21833	3.43011	3.45131	0	0	0	4.61759	0	0	14
20190402	4	9	0.51	42.63	87.38	62.29	28.43	7.21	上海	浦东新区监测站	浦东	2	16	11	阴	东南风	3	63.5833	8178.36	1	10307.7	0	1	0	1	0	0	0	0	2	6	0	0	-4	0.146488	0	1.97547	3.75256	-0.673345	4.1318	3.34745	4.15235	0	0	0	4.47027	0	0	14
20190402	4	10	0.63	43.21	94.04	62.96	29.33	6.83	上海	浦东张江	浦东	2	16	11	阴	东南风	3	64.5417	6072.87	0	10307.7	0	1	0	0	0	0	0	0	1	7	0	0	-6	0.0275572	0	1.92132	3.76607	-0.462035	4.1425	3.37861	4.16731	0	0	0	4.54372	0	0	14
20190403	4	1	0.85	61.75	54.25	75.81	49.83	7	上海	普陀	普陀	3	18	11	多云	东南风	2	63.125	5358.46	0	146.39	0	1	0	1	0	0	0	0	2	6	0	0	-4	0.0794525	0	1.94591	4.12309	-0.162519	4.32823	3.90862	4.14512	0	0	0	3.9936	0	0	14
20190403	4	2	0.89	75.29	58.04	67.91	47.87	7.92	上海	十五厂	黄浦	3	18	11	多云	东南风	2	61.25	8400.07	1	43.28	0	1	0	1	0	0	0	0	2	6	0	0	-4	0.141365	0	2.06939	4.32135	-0.116534	4.21818	3.86849	4.11496	0	0	0	4.06113	0	0	14
20190403	4	3	0.64	47.4	88.8	41.6	36	8.8	上海	虹口	虹口	3	18	11	多云	东南风	2	43.1739	10813.4	0	48.21	0	1	0	1	1	0	0	0	3	5	0	0	-2	0.119653	0	2.17475	3.85862	-0.446287	3.7281	3.58352	3.76524	0	0	0	4.48639	0	0	14
20190403	4	4	0.9	72.42	48.21	71.32	54.25	7.79	上海	徐汇上师大	徐汇	3	18	11	多云	东南风	2	35.75	12572.5	1	574.37	0	1	0	1	0	0	0	0	2	6	0	0	-4	0.0999515	0	2.05284	4.28248	-0.105361	4.26718	3.9936	3.57655	0	0	0	3.87557	0	0	14
20190403	4	5	0.64	64.33	69.75	63.23	45.71	5.38	上海	杨浦四漂	杨浦	3	18	11	多云	东南风	2	37.1667	14220.6	1	1161.3	0	1	0	1	1	0	0	0	3	5	0	0	-2	0.154768	0	1.68269	4.16403	-0.446287	4.14678	3.82232	3.61541	0	0	0	4.24492	0	0	14
20190403	4	6	0.85	66.25	52.42	75.2	70.29	13.63	上海	青浦淀山湖	青浦	3	18	9	多云	东南风	2	36.3333	11928.4	1	1537.31	1	1	0	0	0	0	1	0	3	5	0	0	-2	0.114858	0	2.61227	4.19344	-0.162519	4.32015	4.25263	3.59273	0	0	0	3.95929	0	0	14
20190403	4	7	0.86	61.04	63.22	72.39	48.39	8	上海	静安监测站	静安	3	18	11	多云	东南风	2	0	7911.21	0	90.68	0	1	0	1	0	0	0	0	2	6	0	0	-4	0.0916232	0	2.07944	4.11153	-0.150823	4.28207	3.87929		0	0	0	4.14662	0	0	14
20190403	4	8	0.81	54.88	66.75	53.3	44.17	11	上海	浦东川沙	浦东	3	18	7	多云	东南风	2	31.875	10752.7	0	10307.7	0	1	0	0	0	0	0	0	1	7	0	0	-6	0.0389935	0	2.3979	4.00515	-0.210721	3.97594	3.78805	3.46182	0	0	0	4.20095	0	0	14
20190403	4	9	0.59	55.63	51.3	65.5	43.7	7.96	上海	浦东新区监测站	浦东	3	18	7	多云	东南风	2	66.125	8178.36	1	10307.7	0	1	0	1	0	0	0	0	2	6	0	0	-4	0.146488	0	2.07443	4.01872	-0.527633	4.18205	3.77735	4.19155	0	0	0	3.93769	0	0	14
20190403	4	10	0.72	63.29	59.38	68.96	47.5	8.04	上海	浦东张江	浦东	3	18	7	多云	东南风	2	66.2083	6072.87	0	10307.7	0	1	0	0	0	0	0	0	1	7	0	0	-6	0.0275572	0	2.08443	4.14773	-0.328504	4.23353	3.86073	4.19281	0	0	0	4.08396	0	0	14
20190404	4	1	0.72	30.75	87.08	46.62	38	3.96	上海	普陀	普陀	4	17	13	小雨	东南风	2	63.9167	5358.46	0	146.39	0	1	0	1	0	0	0	0	2	6	1	0	-4	0.0794525	0	1.37624	3.42589	-0.328504	3.84203	3.63759	4.15758	0	0	0	4.46683	0	0	14
20190404	4	2	0.7	45	88.58	47.47	38.75	5.25	上海	十五厂	黄浦	4	17	13	小雨	东南风	2	63.6667	8400.07	1	43.28	0	1	0	1	0	0	0	0	2	6	1	0	-4	0.141365	0	1.65823	3.80666	-0.356675	3.8601	3.65713	4.15366	0	0	0	4.48391	0	0	14
20190404	4	3	0.58	38.78	93.3	44	37.04	6.78	上海	虹口	虹口	4	17	13	小雨	东南风	2	52.9583	10813.4	0	48.21	0	1	0	1	1	0	0	0	3	5	1	0	-2	0.119653	0	1.91398	3.6579	-0.544727	3.78419	3.612	3.9695	0	0	0	4.53582	0	0	14
20190404	4	4	0.72	37.29	86.08	39.6	39.79	4.96	上海	徐汇上师大	徐汇	4	17	13	小雨	东南风	2	50.0833	12572.5	1	574.37	0	1	0	1	0	0	0	0	2	6	1	0	-4	0.0999515	0	1.60141	3.61873	-0.328504	3.67883	3.68362	3.91369	0	0	0	4.45528	0	0	14
20190404	4	5	0.52	45.38	95.29	49.17	40.79	3.42	上海	杨浦四漂	杨浦	4	17	13	小雨	东南风	3	45.7826	14220.6	1	1161.3	0	1	0	1	1	0	0	0	3	5	1	0	-2	0.154768	0	1.22964	3.81507	-0.653926	3.89528	3.70844	3.8239	0	0	0	4.55692	0	0	14
20190404	4	6	0.69	39.29	55.13	0	46.21	6	上海	青浦淀山湖	青浦	4	17	11	小雨	东南风	2	48.9565	11928.4	1	1537.31	1	1	0	0	0	0	1	0	3	5	1	0	-2	0.114858	0	1.79176	3.67097	-0.371064		3.8332	3.89093	0	0	0	4.00969	0	0	14
20190404	4	7	0.69	34.42	91.33	44.4	37.5	5.13	上海	静安监测站	静安	4	17	13	小雨	东南风	2	53.5833	7911.21	0	90.68	0	1	0	1	0	0	0	0	2	6	1	0	-4	0.0916232	0	1.63511	3.53864	-0.371064	3.79324	3.62434	3.98124	0	0	0	4.51448	0	0	14
20190404	4	8	0.74	38.74	92.75	42.33	39.87	8.5	上海	浦东川沙	浦东	4	17	11	小雨	东南风	3	48.7083	10752.7	0	10307.7	0	1	0	0	0	0	0	0	1	7	1	0	-6	0.0389935	0	2.14007	3.65687	-0.301105	3.7455	3.68562	3.88585	0	0	0	4.52991	0	0	14
20190404	4	9	0.45	30.58	78.46	48.25	37.46	6.42	上海	浦东新区监测站	浦东	4	17	11	小雨	东南风	3	53.1667	8178.36	1	10307.7	0	1	0	1	0	0	0	0	2	6	1	0	-4	0.146488	0	1.85942	3.42035	-0.798508	3.8764	3.62327	3.97343	0	0	0	4.36259	0	0	14
20190404	4	10	0.58	33.75	86.1	46.86	37	5.2	上海	浦东张江	浦东	4	17	11	小雨	东南风	3	52.5	6072.87	0	10307.7	0	1	0	0	0	0	0	0	1	7	1	0	-6	0.0275572	0	1.64866	3.51898	-0.544727	3.84716	3.61092	3.96081	0	0	0	4.45551	0	0	14
20190405	4	1	0.93	44.85	79.24	105.6	66.7	7.5	上海	普陀	普陀	5	23	14	晴	西南风	2	52.0833	5358.46	0	146.39	1	0	0	0	0	0	1	0	2	6	0	0	-4	0.0475794	0	2.0149	3.80332	-0.0725707	4.65966	4.2002	3.95284	0	0	0	4.37248	0	1	14
20190405	4	2	0.81	51.5	47.08	71	58.17	7.42	上海	十五厂	黄浦	5	23	14	晴	西南风	2	59.2083	8400.07	0	43.28	1	0	0	0	0	0	1	0	2	6	0	0	-4	0.0439337	0	2.00418	3.94158	-0.210721	4.26268	4.06337	4.08106	0	0	0	3.85185	0	1	14
20190405	4	3	0.7	53.63	96.79	78.67	63.42	8.92	上海	虹口	虹口	5	23	14	晴	西南风	2	58.375	10813.4	1	48.21	1	0	1	0	0	0	1	0	3	5	0	0	-2	0.131328	0	2.1883	3.98211	-0.356675	4.36526	4.14978	4.06689	0	0	0	4.57254	0	1	14
20190405	4	4	0.95	48.25	97.46	86.44	65.58	7.75	上海	徐汇上师大	徐汇	5	23	14	晴	西南风	2	53.2917	12572.5	0	574.37	1	0	0	0	0	0	1	0	2	6	0	0	-4	0.0521569	0	2.04769	3.8764	-0.0512933	4.45945	4.18327	3.97578	0	0	0	4.57944	0	1	14
20190405	4	5	0.79	56.38	106	89.5	69.17	6.88	上海	杨浦四漂	杨浦	5	23	14	晴	西南风	2	0	14220.6	1	1161.3	1	0	1	0	0	0	1	0	3	5	0	0	-2	0.0949621	0	1.92862	4.03211	-0.235722	4.49424	4.23657		0	0	0	4.66344	0	1	14
20190405	4	6	0.88	50.09	78.29	85.78	66.35	10.75	上海	青浦淀山湖	青浦	5	24	11	晴	西北风	2	55.625	11928.4	0	1537.31	0	0	0	0	0	0	0	0	0	8	0	0	-8	0	0	2.37491	3.91382	-0.127833	4.45179	4.19494	4.01863	0	0	0	4.36042	0	1	14
20190405	4	7	0.92	51.71	99.75	99.09	63.42	8.21	上海	静安监测站	静安	5	23	14	晴	西南风	2	57.2083	7911.21	0	90.68	1	0	0	0	0	0	1	0	2	6	0	0	-4	0.0465856	0	2.10535	3.94565	-0.0833816	4.59603	4.14978	4.0467	0	0	0	4.60267	0	1	14
20190405	4	8	1.01	51.17	108.17	85.33	67.67	12.25	上海	浦东川沙	浦东	5	23	11	晴	西南风	2	53.4583	10752.7	0	10307.7	1	0	0	1	0	0	1	0	3	5	0	0	-2	0.0973085	0	2.50553	3.93515	0.00995032	4.44653	4.21464	3.9789	0	0	0	4.6837	0	1	14
20190405	4	9	0.71	37.13	93.33	79	63.42	12	上海	浦东新区监测站	浦东	5	23	11	晴	西南风	2	58.6667	8178.36	0	10307.7	1	0	0	0	0	0	1	0	2	6	0	0	-4	0.0390061	0	2.48491	3.61443	-0.34249	4.36945	4.14978	4.07187	0	0	0	4.53614	0	1	14
20190405	4	10	0.86	45.07	135.64	84.69	71.14	5.93	上海	浦东张江	浦东	5	23	11	晴	西南风	2	58.5417	6072.87	1	10307.7	1	0	0	1	0	0	1	0	3	5	0	0	-2	0.202315	0	1.78002	3.80822	-0.150823	4.439	4.26465	4.06974	0	0	0	4.91	0	1	14
20190406	4	1	0.9	37.5	108.75	70	54.75	7.5	上海	普陀	普陀	6	26	15	多云	西南风	2	55.9583	5358.46	0	146.39	1	0	0	0	0	0	1	0	2	6	0	0	-4	0.0475794	0	2.0149	3.62434	-0.105361	4.2485	4.00278	4.02461	0	0	0	4.68905	1	1	14
20190406	4	2	0.77	39.64	144.71	56.14	40.36	8.29	上海	十五厂	黄浦	6	26	15	多云	西南风	2	56.625	8400.07	0	43.28	1	0	0	0	0	0	1	0	2	6	0	0	-4	0.0439337	0	2.11505	3.67984	-0.261365	4.02785	3.69784	4.03645	0	0	0	4.97473	1	1	14
20190406	4	3	0.68	53.29	110.92	54	56.25	8.17	上海	虹口	虹口	6	26	15	多云	西南风	2	70.9167	10813.4	1	48.21	1	0	1	0	0	0	1	0	3	5	0	0	-2	0.131328	0	2.10047	3.97575	-0.385662	3.98898	4.02981	4.26151	0	0	0	4.70881	1	1	14
20190406	4	4	1.02	54.08	101.92	54	63.21	7.71	上海	徐汇上师大	徐汇	6	26	15	多云	西南风	2	67.1304	12572.5	0	574.37	1	0	0	0	0	0	1	0	2	6	0	0	-4	0.0521569	0	2.04252	3.99046	0.0198026	3.98898	4.14646	4.20664	0	0	0	4.62419	1	1	14
20190406	4	5	0.72	58.33	118.13	57.5	63.88	6.08	上海	杨浦四漂	杨浦	6	26	15	多云	西南风	2	51.6	14220.6	1	1161.3	1	0	1	0	0	0	1	0	3	5	0	0	-2	0.0949621	0	1.805	4.06612	-0.328504	4.05178	4.15701	3.94352	0	0	0	4.77179	1	1	14
20190406	4	6	0.87	44.29	91.83	59.88	64.67	12.08	上海	青浦淀山湖	青浦	6	26	12	多云	西南风	2	75.25	11928.4	0	1537.31	0	0	0	0	0	0	0	0	0	8	0	0	-8	0	0	2.49155	3.79076	-0.139262	4.09234	4.1693	4.32082	0	0	0	4.51994	1	1	14
20190406	4	7	0.9	52.75	113.96	65.17	57.83	8.79	上海	静安监测站	静安	6	26	15	多云	西南风	2	64.75	7911.21	0	90.68	1	0	0	0	0	0	1	0	2	6	0	0	-4	0.0465856	0	2.17361	3.96556	-0.105361	4.177	4.05751	4.17053	0	0	0	4.73585	1	1	14
20190406	4	8	0.99	44.96	119.75	51	69.17	11.58	上海	浦东川沙	浦东	6	26	13	多云	南风	3	94.5833	10752.7	0	10307.7	0	0	0	0	0	0	1	0	1	7	0	0	-6	0.0148671	0	2.44928	3.80577	-0.0100503	3.93183	4.23657	4.54948	0	0	0	4.78541	1	1	14
20190406	4	9	0.69	38.5	99.88	59.63	59.58	12.38	上海	浦东新区监测站	浦东	6	26	13	多云	南风	3	69.1304	8178.36	1	10307.7	0	0	0	1	0	0	1	0	2	6	0	0	-4	0.138192	0	2.51608	3.65066	0.371064	4.08816	4.08732	4.23599	0	0	0	4.60397	1	1	14
20190406	4	10	0.82	40.15	116.65	63.59	55.5	5.5	上海	浦东张江	浦东	6	26	13	多云	南风	3	62.0833	6072.87	0	10307.7	0	0	0	0	0	0	1	0	1	7	0	0	-6	0.0161086	0	1.70475	3.69262	-0.198451	4.15246	4.01638	4.12848	0	0	0	4.75918	1	1	14
20190407	4	1	1.36	54.6	134.8	178	134.4	11.2	上海	普陀	普陀	7	29	16	晴	西南风	2	63.6522	5358.46	0	146.39	1	0	0	0	0	0	1	0	2	6	0	0	-4	0.0475794	0	2.41591	4.00003	0.307485	5.18178	4.90082	4.15343	0	0	0	4.90379	1	1	14
20190407	4	2	1	63.79	117.88	106.21	79.33	10.58	上海	十五厂	黄浦	7	29	16	晴	西南风	2	67.8333	8400.07	0	43.28	1	0	0	0	0	0	1	0	2	6	0	0	-4	0.0439337	0	2.35897	4.1556	0	4.66542	4.37362	4.21705	0	0	0	4.76967	1	1	14
20190407	4	3	0.82	56.88	115.92	90.55	78.08	11.13	上海	虹口	虹口	7	29	16	晴	西南风	2	54.5	10813.4	1	48.21	1	0	1	0	0	0	1	0	3	5	0	0	-2	0.131328	0	2.40964	4.04094	0.198451	4.5059	4.35773	3.9982	0	0	0	4.7529	1	1	14
20190407	4	4	1.18	53.42	117.38	100.36	84.29	10.5	上海	徐汇上师大	徐汇	7	29	16	晴	西南风	2	54.6667	12572.5	0	574.37	1	0	0	0	0	0	1	0	2	6	0	0	-4	0.0521569	0	2.35138	3.97819	0.165514	4.60876	4.43426	4.00125	0	0	0	4.76542	1	1	14
20190407	4	5	0.93	67.67	121.58	108.29	88.46	8.83	上海	杨浦四漂	杨浦	7	29	16	晴	西南风	2	53.6522	14220.6	1	1161.3	1	0	1	0	0	0	1	0	3	5	0	0	-2	0.0949621	0	2.17815	4.21464	-0.0725707	4.68481	4.48255	3.98252	0	0	0	4.80057	1	1	14
20190407	4	6	1.05	46.17	98.88	91.07	74.04	12.13	上海	青浦淀山湖	青浦	7	29	12	多云	西南风	2	56	11928.4	0	1537.31	0	0	0	0	0	0	0	0	0	8	0	0	-8	0	0	2.49568	3.83233	0.0487901	4.51163	4.30461	4.02535	0	0	0	4.59391	1	1	14
20190407	4	7	1.1	64.25	118.13	113.27	77.96	12.25	上海	静安监测站	静安	7	29	16	晴	西南风	2	57.3333	7911.21	0	90.68	1	0	0	0	0	0	1	0	2	6	0	0	-4	0.0465856	0	2.50553	4.16278	0.0953102	4.72977	4.3562	4.04888	0	0	0	4.77179	1	1	14
20190407	4	8	1.15	54.58	130.5	88.57	91.58	14.17	上海	浦东川沙	浦东	7	29	14	晴	西南风	2	64.4167	10752.7	0	10307.7	1	0	0	1	0	0	1	0	3	5	0	0	-2	0.0973085	0	2.65113	3.99967	0.139762	4.48379	4.51721	4.16537	0	0	0	4.87137	1	1	14
20190407	4	9	0.85	38.83	113.08	96.38	79.71	16.75	上海	浦东新区监测站	浦东	7	29	14	晴	西南风	2	53.2083	8178.36	0	10307.7	1	0	0	0	0	0	1	0	2	6	0	0	-4	0.0390061	0	2.8184	3.65919	-0.162519	4.5683	4.3784	3.97421	0	0	0	4.7281	1	1	14
20190407	4	10	0.96	51.42	127.37	111.75	85.21	6.58	上海	浦东张江	浦东	7	29	14	晴	西南风	2	56.1304	6072.87	1	10307.7	1	0	0	1	0	0	1	0	3	5	0	0	-2	0.202315	0	1.88403	3.94003	-0.040822	4.71626	4.44512	4.02768	0	0	0	4.8471	1	1	14
20190408	4	1	1.09	46	104.67	88.82	80.96	7.21	上海	普陀	普陀	1	26	17	小雨	东南风	3	53	5358.46	0	146.39	0	1	0	1	0	0	0	0	2	6	1	0	-4	0.0794525	0	1.97547	3.82864	0.0861777	4.48661	4.39396	3.97029	0	0	0	4.65081	0	0	15
20190408	4	2	0.9	57.71	106.67	82.56	76.38	9.04	上海	十五厂	黄浦	1	26	17	小雨	东南风	3	54.2	8400.07	1	43.28	0	1	0	1	0	0	0	0	2	6	1	0	-4	0.141365	0	2.20166	4.05543	0.305361	4.41353	4.33572	3.99268	0	0	0	4.66974	0	0	15
20190408	4	3	0.81	59.63	93.63	69.75	73.96	9.08	上海	虹口	虹口	1	26	17	小雨	东南风	3	90	10813.4	0	48.21	0	1	0	1	1	0	0	0	3	5	1	0	-2	0.119653	0	2.20607	4.08816	-0.210721	4.24492	4.30352	4.49981	0	0	0	4.53935	0	0	15
20190408	4	4	1.13	48.83	109.79	73.71	85.08	8.5	上海	徐汇上师大	徐汇	1	26	17	小雨	东南风	3	79.3333	12572.5	1	574.37	0	1	0	1	0	0	0	0	2	6	1	0	-4	0.0999515	0	2.14007	3.88835	0.122218	4.30014	4.44359	4.37366	0	0	0	4.69857	0	0	15
20190408	4	5	0.78	67	99.29	94.86	78.75	6.38	上海	杨浦四漂	杨浦	1	26	17	小雨	东南风	3	86.375	14220.6	1	1161.3	0	1	0	1	1	0	0	0	3	5	1	0	-2	0.154768	0	1.85317	4.20469	0.248461	4.5524	4.36628	4.4587	0	0	0	4.59804	0	0	15
20190408	4	6	1.05	44.96	109.71	63.44	93.21	8.92	上海	青浦淀山湖	青浦	1	26	17	小雨	东南风	3	91.375	11928.4	1	1537.31	1	1	0	0	0	0	1	0	3	5	1	0	-2	0.114858	0	2.1883	3.80577	0.24879	4.15009	4.53485	4.51497	0	0	0	4.69784	0	0	15
20190408	4	7	1.04	65.21	110.79	92.57	77.46	9.08	上海	静安监测站	静安	1	26	17	小雨	东南风	3	93.087	7911.21	0	90.68	0	1	0	1	0	0	0	0	2	6	1	0	-4	0.0916232	0	2.20607	4.17761	0.0392207	4.52797	4.34976	4.53353	0	0	0	4.70764	0	0	15
20190408	4	8	1.05	58.58	95.63	89	69.46	13.04	上海	浦东川沙	浦东	1	24	16	小雨	东南风	3	90.0435	10752.7	0	10307.7	0	1	0	0	0	0	0	0	1	7	1	0	-6	0.0389935	0	2.56802	4.07039	0.0487901	4.48864	4.24075	4.50029	0	0	0	4.56049	0	0	15
20190408	4	9	0.79	43.25	88	68.25	71.75	13.21	上海	浦东新区监测站	浦东	1	24	16	小雨	东南风	3	87.125	8178.36	1	10307.7	0	1	0	1	0	0	0	0	2	6	1	0	-4	0.146488	0	2.58097	3.767	0.235722	4.22318	4.27319	4.46734	0	0	0	4.47734	0	0	15
20190408	4	10	0.89	42.18	107.82	80.57	64.41	6.29	上海	浦东张江	浦东	1	24	16	小雨	东南风	3	91.0833	6072.87	0	10307.7	0	1	0	0	0	0	0	0	1	7	1	0	-6	0.0275572	0	1.83896	3.74195	-0.116534	4.38913	4.16527	4.51177	0	0	0	4.68046	0	0	15
20190409	4	1	0.93	24.08	77.13	52.1	36.04	3.54	上海	普陀	普陀	2	25	11	中雨	西南风	4	85.9167	5358.46	0	146.39	1	0	0	0	0	0	1	0	2	6	2	0	-4	0.0475794	0	1.26413	3.18138	-0.0725707	3.95316	3.58463	4.45338	0	0	0	4.34549	0	0	15
20190409	4	2	0.64	29.78	83.73	47.21	36.5	5	上海	十五厂	黄浦	2	25	11	中雨	西南风	4	95.5714	8400.07	0	43.28	1	0	0	0	0	0	1	0	2	6	2	0	-4	0.0439337	0	1.60944	3.39384	-0.446287	3.85461	3.59731	4.55987	0	0	0	4.4276	0	0	15
20190409	4	3	0.68	35.17	78.46	43.27	31.29	4.25	上海	虹口	虹口	2	25	11	中雨	西南风	4	75	10813.4	1	48.21	1	0	1	0	0	0	1	0	3	5	2	0	-2	0.131328	0	1.44692	3.56019	-0.385662	3.76746	3.4433	4.31749	0	0	0	4.36259	0	0	15
20190409	4	4	0.96	26.83	87.68	52.4	39.5	4.45	上海	徐汇上师大	徐汇	2	25	11	中雨	西南风	4	62.2857	12572.5	0	574.37	1	0	0	0	0	0	1	0	2	6	2	0	-4	0.0521569	0	1.4929	3.28952	-0.040822	3.95891	3.6763	4.13173	0	0	0	4.47369	0	0	15
20190409	4	5	0.67	36.46	86.92	49.75	40.04	2.63	上海	杨浦四漂	杨浦	2	25	11	中雨	西南风	4	78.3333	14220.6	1	1161.3	1	0	1	0	0	0	1	0	3	5	2	0	-2	0.0949621	0	0.966984	3.59622	-0.400478	3.90701	3.68988	4.36097	0	0	0	4.46499	0	0	15
20190409	4	6	0.84	19.42	85.21	47.43	35.26	5.63	上海	青浦淀山湖	青浦	2	26	10	中雨	西南风	3	88.7083	11928.4	0	1537.31	0	0	0	0	0	0	0	0	0	8	2	0	-8	0	0	1.72811	2.9663	-0.174353	3.85925	3.56275	4.48535	0	0	0	4.44512	0	0	15
20190409	4	7	0.85	30.36	87.5	45.5	37	5.32	上海	静安监测站	静安	2	25	11	中雨	西南风	4	87.5833	7911.21	0	90.68	1	0	0	0	0	0	1	0	2	6	2	0	-4	0.0465856	0	1.67147	3.41313	-0.162519	3.81771	3.61092	4.47259	0	0	0	4.47164	0	0	15
20190409	4	8	1.01	30.13	84.17	48.86	34.83	9.46	上海	浦东川沙	浦东	2	24	11	中雨	西南风	4	88.5417	10752.7	0	10307.7	1	0	0	1	0	0	1	0	3	5	2	0	-2	0.0973085	0	2.24707	3.40552	0.00995032	3.88896	3.55048	4.48347	0	0	0	4.43284	0	0	15
20190409	4	9	0.67	23.71	75.67	47.73	33.79	10.38	上海	浦东新区监测站	浦东	2	24	11	中雨	西南风	4	80.7083	8178.36	0	10307.7	1	0	0	0	0	0	1	0	2	6	2	0	-4	0.0390061	0	2.33988	3.1659	-0.400478	3.86556	3.52016	4.39084	0	0	0	4.32638	0	0	15
20190409	4	10	0.82	28.44	79.28	47.09	32.56	5.11	上海	浦东张江	浦东	2	24	11	中雨	西南风	4	93.7083	6072.87	1	10307.7	1	0	0	1	0	0	1	0	3	5	2	0	-2	0.202315	0	1.6312	3.3478	0.398451	3.85206	3.48308	4.54019	0	0	0	4.37299	0	0	15
20190410	4	1	0.78	31.29	66.21	26.5	19.25	2.92	上海	普陀	普陀	3	16	11	小雨	西北风	3	82.4167	5358.46	1	146.39	0	0	1	0	0	1	0	0	2	6	1	0	-4	0.21918	0	1.07158	3.4433	0.248461	3.27714	2.95751	4.41179	0	0	0	4.19283	0	0	15
20190410	4	2	0.67	30.29	74.75	25.09	20.33	4.29	上海	十五厂	黄浦	3	16	11	小雨	西北风	3	77.05	8400.07	0	43.28	0	0	1	0	0	1	0	1	3	5	1	0	-2	0.123417	0	1.45629	3.41082	-0.400478	3.22247	3.0121	4.34445	0	0	0	4.31415	0	0	15
20190410	4	3	0.48	36.21	72.83	22.56	17.33	3.92	上海	虹口	虹口	3	16	11	小雨	西北风	3	177.8	10813.4	0	48.21	0	0	0	0	0	1	0	1	2	6	1	0	-4	0.060307	0	1.36609	3.58934	-0.733969	3.11618	2.85244	5.18066	0	0	0	4.28813	0	0	15
20190410	4	4	0.84	34.58	72.46	25	24.75	3.92	上海	徐汇上师大	徐汇	3	16	11	小雨	西北风	3	116.125	12572.5	0	574.37	0	0	1	0	0	1	0	0	2	6	1	0	-4	0.105085	0	1.36609	3.54328	-0.174353	3.21888	3.20883	4.75467	0	0	0	4.28303	0	0	15
20190410	4	5	0.51	37.5	81.71	25.54	20.42	1.75	上海	杨浦四漂	杨浦	3	16	11	小雨	西北风	4	109.958	14220.6	0	1161.3	0	0	0	0	0	1	0	1	2	6	1	0	-4	0.0532761	0	0.559616	3.62434	-0.673345	3.24025	3.01651	4.7001	0	0	0	4.40318	0	0	15
20190410	4	6	0.77	21.88	73.17	17	29.92	4.71	上海	青浦淀山湖	青浦	3	15	10	小雨	西北风	3	122.083	11928.4	0	1537.31	0	0	0	0	0	0	0	0	0	8	1	0	-8	0	0	1.54969	3.08557	-0.261365	2.83321	3.39853	4.8047	0	0	0	4.29279	0	0	15
20190410	4	7	0.75	29.75	75.92	27.67	20.17	4.17	上海	静安监测站	静安	3	16	11	小雨	西北风	3	122.458	7911.21	1	90.68	0	0	1	0	0	1	0	0	2	6	1	0	-4	0.156445	0	1.42792	3.39283	-0.287682	3.32035	3.0042	4.80777	0	0	0	4.32968	0	0	15
20190410	4	8	0.69	22.09	79.23	22.78	18.67	7.77	上海	浦东川沙	浦东	3	17	10	小雨	西北风	4	108.667	10752.7	0	10307.7	0	0	1	0	0	1	0	1	3	5	1	0	-2	0.0667873	0	2.05027	3.09512	-0.371064	3.12588	2.92692	4.68829	0	0	0	4.37235	0	0	15
20190410	4	9	0.54	22.55	71.23	25.83	18.23	6.9	上海	浦东新区监测站	浦东	3	17	10	小雨	西北风	4	114.917	8178.36	0	10307.7	0	0	1	0	0	1	0	1	3	5	1	0	-2	0.106333	0	1.93152	3.11574	-0.616186	3.25154	2.90307	4.74421	0	0	0	4.26591	0	0	15
20190410	4	10	0.64	28	71.15	28.67	19.1	6	上海	浦东张江	浦东	3	17	10	小雨	西北风	4	126.792	6072.87	0	10307.7	0	0	1	0	0	1	0	1	3	5	1	0	-2	0.0892209	0	1.79176	3.3322	-0.446287	3.35585	2.94969	4.84255	0	0	0	4.26479	0	0	15
20190411	4	1	0.73	41.5	78.38	40.45	20.52	5.2	上海	普陀	普陀	4	15	9	小雨	东北风	2	110.417	5358.46	0	146.39	0	0	0	0	1	0	0	1	2	6	1	0	-4	0.059059	0	1.64866	3.72569	-0.314711	3.70007	3.0214	4.70426	0	0	0	4.36157	0	0	15
20190411	4	2	0.75	44.3	88.52	35.18	26.35	6.13	上海	十五厂	黄浦	4	15	9	小雨	东北风	2	120.632	8400.07	0	43.28	0	0	0	0	1	0	0	1	2	6	1	0	-4	0.0654932	0	1.81319	3.79098	-0.287682	3.56048	3.27147	4.79274	0	0	0	4.48323	0	0	15
20190411	4	3	0.45	46.14	93.1	30	19.29	5	上海	虹口	虹口	4	15	9	小雨	东北风	2	109.25	10813.4	0	48.21	0	0	0	0	0	0	0	1	1	7	1	0	-6	0.0312723	0	1.60944	3.83168	-0.798508	3.4012	2.95959	4.69364	0	0	0	4.53367	0	0	15
20190411	4	4	0.98	50.3	78.48	36.09	29.13	5.43	上海	徐汇上师大	徐汇	4	15	9	小雨	东北风	2	102.917	12572.5	0	574.37	0	0	0	0	1	0	0	1	2	6	1	0	-4	0.0532043	0	1.69194	3.918	-0.0202027	3.58602	3.37177	4.63392	0	0	0	4.36284	0	0	15
20190411	4	5	0.44	43.36	96.95	36.05	22.82	3.64	上海	杨浦四漂	杨浦	4	15	9	小雨	东北风	2	99	14220.6	0	1161.3	0	0	0	0	0	0	0	0	0	8	1	0	-8	0	0	1.29198	3.76954	-0.820981	3.58491	3.12764	4.59512	0	0	0	4.5742	0	0	15
20190411	4	6	0.7	39.22	78.57	34.72	29.83	6.04	上海	青浦淀山湖	青浦	4	15	6	小雨	东北风	2	113.875	11928.4	1	1537.31	1	0	1	1	1	1	0	1	6	2	1	0	4	0.184996	0	1.7984	3.66919	-0.356675	3.54732	3.39551	4.7351	0	0	0	4.36399	0	0	15
20190411	4	7	0.8	41.3	90.3	40.61	24.09	5.78	上海	静安监测站	静安	4	15	9	小雨	东北风	2	105.167	7911.21	0	90.68	0	0	0	0	1	0	0	1	2	6	1	0	-4	0.0607289	0	1.7544	3.72086	-0.223144	3.70401	3.1818	4.65555	0	0	0	4.50314	0	0	15
20190411	4	8	0.38	32.7	92.22	46.78	25.87	9.09	上海	浦东川沙	浦东	4	15	7	小雨	东北风	2	129	10752.7	1	10307.7	0	0	0	0	1	0	0	0	1	7	1	0	-6	0.0929998	0	2.20718	3.48738	-0.967584	3.84546	3.25308	4.85981	0	0	0	4.52418	0	0	15
20190411	4	9	0.51	35.74	82.74	31.48	25.91	8.74	上海	浦东新区监测站	浦东	4	15	7	小雨	东北风	2	106.25	8178.36	0	10307.7	0	0	0	0	1	0	0	0	1	7	1	0	-6	0.0563155	0	2.16791	3.57627	-0.673345	3.44935	3.25463	4.66579	0	0	0	4.4157	0	0	15
20190411	4	10	0.6	44.3	77.87	39.22	21.52	5.87	上海	浦东张江	浦东	4	15	7	小雨	东北风	2	93.4167	6072.87	0	10307.7	0	0	0	0	1	0	0	0	1	7	1	0	-6	0.064668	0	1.76985	3.79098	-0.510826	3.66919	3.06898	4.53707	0	0	0	4.35504	0	0	15
20190412	4	1	0.77	61.04	91.45	63.5	52	6.75	上海	普陀	普陀	5	19	12	晴	东南风	2	96.3333	5358.46	0	146.39	0	1	0	1	0	0	0	0	2	6	0	0	-4	0.0794525	0	1.90954	4.11153	-0.261365	4.15104	3.95124	4.56781	0	0	0	4.51579	0	0	15
20190412	4	2	0.89	68.58	82.67	58.1	54.08	8.25	上海	十五厂	黄浦	5	19	12	晴	东南风	2	87.1765	8400.07	1	43.28	0	1	0	1	0	0	0	0	2	6	0	0	-4	0.141365	0	2.11021	4.228	-0.116534	4.06217	3.99046	4.46793	0	0	0	4.41486	0	0	15
20190412	4	3	0.71	59.54	82.8	51	47.79	7.33	上海	虹口	虹口	5	19	12	晴	东南风	2	53.7917	10813.4	0	48.21	0	1	0	1	1	0	0	0	3	5	0	0	-2	0.119653	0	1.99198	4.08665	-0.34249	3.93183	3.86682	3.98512	0	0	0	4.41643	0	0	15
20190412	4	4	1.12	71.25	73.58	54.91	57.54	7.08	上海	徐汇上师大	徐汇	5	19	12	晴	东南风	2	54.6818	12572.5	1	574.37	0	1	0	1	0	0	0	0	2	6	0	0	-4	0.0999515	0	1.95727	4.26619	0.113329	4.0057	4.05248	4.00153	0	0	0	4.29837	0	0	15
20190412	4	5	0.68	67.58	88.29	52.94	53.54	5.96	上海	杨浦四漂	杨浦	5	19	12	晴	东南风	2	52.7917	14220.6	1	1161.3	0	1	0	1	1	0	0	0	3	5	0	0	-2	0.154768	0	1.78507	4.21331	-0.385662	3.96916	3.98043	3.96635	0	0	0	4.48063	0	0	15
20190412	4	6	0.85	51.5	77.68	63	65.64	12.61	上海	青浦淀山湖	青浦	5	19	8	晴	东南风	2	57.375	11928.4	1	1537.31	1	1	0	0	0	0	1	0	3	5	0	0	-2	0.114858	0	2.53449	3.94158	-0.162519	4.14313	4.18419	4.04961	0	0	0	4.3526	0	0	15
20190412	4	7	0.99	66.79	85.58	67.3	53.13	7.5	上海	静安监测站	静安	5	19	12	晴	东南风	2	57.5833	7911.21	0	90.68	0	1	0	1	0	0	0	0	2	6	0	0	-4	0.0916232	0	2.0149	4.20155	-0.0100503	4.20916	3.97274	4.05323	0	0	0	4.44945	0	0	15
20190412	4	8	0.56	54.88	87.33	64.38	50.67	11.42	上海	浦东川沙	浦东	5	19	10	晴	东南风	2	51.5417	10752.7	0	10307.7	0	1	0	0	0	0	0	0	1	7	0	0	-6	0.0389935	0	2.43537	4.00515	-0.579818	4.1648	3.92533	3.94239	0	0	0	4.46969	0	0	15
20190412	4	9	0.7	57.88	78.96	43.2	55	9.92	上海	浦东新区监测站	浦东	5	19	10	晴	东南风	2	53.3478	8178.36	1	10307.7	0	1	0	1	0	0	0	0	2	6	0	0	-4	0.146488	0	2.29455	4.05837	-0.356675	3.76584	4.00733	3.97683	0	0	0	4.36894	0	0	15
20190412	4	10	0.78	64.29	84.59	61.32	50.58	7.75	上海	浦东张江	浦东	5	19	10	晴	东南风	2	50.5833	6072.87	0	10307.7	0	1	0	0	0	0	0	0	1	7	0	0	-6	0.0275572	0	2.04769	4.1634	-0.248461	4.11611	3.92356	3.92362	0	0	0	4.43782	0	0	15
20190413	4	1	0.5	30.57	107.44	40.78	25.26	4.43	上海	普陀	普陀	6	20	14	多云	东南风	3	50.625	5358.46	0	146.39	0	1	0	1	0	0	0	0	2	6	0	0	-4	0.0794525	0	1.4884	3.42002	-0.693147	3.70819	3.22922	3.92445	0	0	0	4.67693	1	0	15
20190413	4	2	0.61	41.43	98.09	38.68	28.61	5.74	上海	十五厂	黄浦	6	20	14	多云	东南风	3	48.2778	8400.07	1	43.28	0	1	0	1	0	0	0	0	2	6	0	0	-4	0.141365	0	1.74746	3.72401	-0.494296	3.65532	3.35376	3.87697	0	0	0	4.58589	1	0	15
20190413	4	3	0.34	33.13	109.48	34.8	22.95	5.96	上海	虹口	虹口	6	20	14	多云	东南风	3	31.125	10813.4	0	48.21	0	1	0	1	1	0	0	0	3	5	0	0	-2	0.119653	0	1.78507	3.50044	-1.07881	3.54962	3.13332	3.43801	0	0	0	4.69574	1	0	15
20190413	4	4	0.9	38.73	100.3	40	28.1	5.05	上海	徐汇上师大	徐汇	6	20	14	多云	东南风	3	31.375	12572.5	1	574.37	0	1	0	1	0	0	0	0	2	6	0	0	-4	0.0999515	0	1.61939	3.65661	-0.105361	3.68888	3.33577	3.44601	0	0	0	4.60817	1	0	15
20190413	4	5	0.41	44.35	101.83	37.14	26.04	3.04	上海	杨浦四漂	杨浦	6	20	14	多云	东南风	3	29.25	14220.6	1	1161.3	0	1	0	1	1	0	0	0	3	5	0	0	-2	0.154768	0	1.11186	3.79211	-0.891598	3.61469	3.25963	3.37588	0	0	0	4.6233	1	0	15
20190413	4	6	0.64	30.48	106.87	33.95	27.13	6.22	上海	青浦淀山湖	青浦	6	20	11	多云	东南风	3	36.0833	11928.4	1	1537.31	1	1	0	0	0	0	1	0	3	5	0	0	-2	0.114858	0	1.82777	3.41707	-0.446287	3.52489	3.30064	3.58583	0	0	0	4.67161	1	0	15
20190413	4	7	0.78	37.39	106.71	42.58	26.57	5.17	上海	静安监测站	静安	6	20	14	多云	东南风	3	32.1667	7911.21	0	90.68	0	1	0	1	0	0	0	0	2	6	0	0	-4	0.0916232	0	1.64287	3.6214	-0.248461	3.75138	3.27978	3.47093	0	0	0	4.67011	1	0	15
20190413	4	8	0.31	26.74	109.13	36.3	25.91	9.3	上海	浦东川沙	浦东	6	20	12	多云	东南风	3	43.875	10752.7	0	10307.7	0	1	0	0	0	0	0	0	1	7	0	0	-6	0.0389935	0	2.23001	3.28616	-1.17118	3.59182	3.25463	3.78134	0	0	0	4.69254	1	0	15
20190413	4	9	0.42	25.74	97.29	34.76	28.35	7.35	上海	浦东新区监测站	浦东	6	20	12	多云	东南风	3	32.0833	8178.36	1	10307.7	0	1	0	1	0	0	0	0	2	6	0	0	-4	0.146488	0	1.9947	3.24805	-0.867501	3.54847	3.34463	3.46834	0	0	0	4.5777	1	0	15
20190413	4	10	0.53	27.39	103.82	37.55	25.17	5.43	上海	浦东张江	浦东	6	20	12	多云	东南风	3	29.6667	6072.87	0	10307.7	0	1	0	0	0	0	0	0	1	7	0	0	-6	0.0275572	0	1.69194	3.31018	-0.634878	3.62567	3.22565	3.39003	0	0	0	4.64266	1	0	15
20190414	4	1	0.71	42.61	73.52	52.31	45.26	5.09	上海	普陀	普陀	7	20	10	多云	东北风	3	29.1818	5358.46	0	146.39	0	0	0	0	1	0	0	1	2	6	0	0	-4	0.059059	0	1.62728	3.75209	-0.34249	3.95719	3.81242	3.37355	0	0	0	4.29756	1	0	15
20190414	4	2	0.69	45.77	74.62	56.86	40.67	6.14	上海	十五厂	黄浦	7	20	10	多云	东北风	3	31.75	8400.07	0	43.28	0	0	0	0	1	0	0	1	2	6	0	0	-4	0.0654932	0	1.81482	3.82363	-0.371064	4.04059	3.70549	3.45789	0	0	0	4.31241	1	0	15
20190414	4	3	0.58	45.83	75.39	49.92	41.35	6.35	上海	虹口	虹口	7	20	10	多云	东北风	3	39.1429	10813.4	0	48.21	0	0	0	0	0	0	0	1	1	7	0	0	-6	0.0312723	0	1.84845	3.82494	-0.544727	3.91042	3.72207	3.66722	0	0	0	4.32267	1	0	15
20190414	4	4	1.1	42.18	79.36	51.4	43.91	5.95	上海	徐汇上师大	徐汇	7	20	10	多云	东北风	3	40	12572.5	0	574.37	0	0	0	0	1	0	0	1	2	6	0	0	-4	0.0532043	0	1.78339	3.74195	0.0953102	3.93964	3.78214	3.68888	0	0	0	4.37399	1	0	15
20190414	4	5	0.61	54.35	74.3	51.6	46.7	4	上海	杨浦四漂	杨浦	7	20	10	多云	东北风	3	35.1364	14220.6	0	1161.3	0	0	0	0	0	0	0	0	0	8	0	0	-8	0	0	1.38629	3.99544	-0.494296	3.94352	3.84374	3.55924	0	0	0	4.30811	1	0	15
20190414	4	6	0.73	32.48	76	48.5	44.04	6.57	上海	青浦淀山湖	青浦	7	21	6	多云	东北风	2	42.6522	11928.4	1	1537.31	1	0	1	1	1	1	0	1	6	2	0	0	4	0.184996	0	1.88251	3.48062	-0.314711	3.88156	3.7851	3.75308	0	0	0	4.33073	1	0	15
20190414	4	7	1.04	47.61	84.78	55.94	43.74	5.91	上海	静安监测站	静安	7	20	10	多云	东北风	3	39.1818	7911.21	0	90.68	0	0	0	0	1	0	0	1	2	6	0	0	-4	0.0607289	0	1.77665	3.86304	0.0392207	4.02428	3.77826	3.66821	0	0	0	4.44006	1	0	15
20190414	4	8	0.56	46.87	72.52	60.13	51.65	11.26	上海	浦东川沙	浦东	7	20	7	多云	东北风	3	42.7826	10752.7	1	10307.7	0	0	0	0	1	0	0	0	1	7	0	0	-6	0.0929998	0	2.42126	3.84738	-0.579818	4.09651	3.94449	3.75613	0	0	0	4.28386	1	0	15
20190414	4	9	0.62	36.52	73.39	51.89	46.39	8.26	上海	浦东新区监测站	浦东	7	20	7	多云	东北风	3	41.4348	8178.36	0	10307.7	0	0	0	0	1	0	0	0	1	7	0	0	-6	0.0563155	0	2.11142	3.59786	-0.478036	3.94913	3.83708	3.72412	0	0	0	4.29579	1	0	15
20190414	4	10	0.74	36.57	73.57	54.09	44.17	6.35	上海	浦东张江	浦东	7	20	7	多云	东北风	3	44.3478	6072.87	0	10307.7	0	0	0	0	1	0	0	0	1	7	0	0	-6	0.064668	0	1.84845	3.59923	-0.301105	3.99065	3.78805	3.79206	0	0	0	4.29824	1	0	15
20190415	4	1	0.64	40.08	91.33	68.79	35.88	4.58	上海	普陀	普陀	1	20	13	多云	东南风	2	38.6087	5358.46	0	146.39	0	1	0	1	0	0	0	0	2	6	0	0	-4	0.0794525	0	1.5217	3.69088	-0.446287	4.23106	3.58018	3.65348	0	0	0	4.51448	0	0	16
20190415	4	2	0.51	45.58	96.63	67.31	32.96	5.96	上海	十五厂	黄浦	1	20	13	多云	东南风	2	39.3913	8400.07	1	43.28	0	1	0	1	0	0	0	0	2	6	0	0	-4	0.141365	0	1.78507	3.81947	-0.673345	4.20931	3.49529	3.67354	0	0	0	4.57089	0	0	16
20190415	4	3	0.5	50.92	89.92	57.4	32.42	5.96	上海	虹口	虹口	1	20	13	多云	东南风	2	71.625	10813.4	0	48.21	0	1	0	1	1	0	0	0	3	5	0	0	-2	0.119653	0	1.78507	3.93026	-0.693147	4.05004	3.47878	4.27144	0	0	0	4.49892	0	0	16
20190415	4	4	1.07	43.83	91.04	62	36.29	4.96	上海	徐汇上师大	徐汇	1	20	13	多云	东南风	2	74.25	12572.5	1	574.37	0	1	0	1	0	0	0	0	2	6	0	0	-4	0.0999515	0	1.60141	3.78032	0.0676587	4.12713	3.59154	4.30744	0	0	0	4.5113	0	0	16
20190415	4	5	0.47	55.38	90.63	64.53	33.58	3.88	上海	杨浦四漂	杨浦	1	20	13	多云	东南风	2	66.5417	14220.6	1	1161.3	0	1	0	1	1	0	0	0	3	5	0	0	-2	0.154768	0	1.35584	4.01422	-0.755023	4.16713	3.51393	4.19783	0	0	0	4.50679	0	0	16
20190415	4	6	0.72	32.88	98.96	53.31	40.5	5.63	上海	青浦淀山湖	青浦	1	21	11	多云	东南风	2	78.4583	11928.4	1	1537.31	1	1	0	0	0	0	1	0	3	5	0	0	-2	0.114858	0	1.72811	3.49286	-0.328504	3.97612	3.7013	4.36257	0	0	0	4.59472	0	0	16
20190415	4	7	1	45.58	106.75	64.94	33.5	5.58	上海	静安监测站	静安	1	20	13	多云	东南风	2	73.5	7911.21	0	90.68	0	1	0	1	0	0	0	0	2	6	0	0	-4	0.0916232	0	1.71919	3.81947	0	4.17346	3.51155	4.29729	0	0	0	4.67049	0	0	16
20190415	4	8	0.41	37.96	100.63	53.59	34.09	9.83	上海	浦东川沙	浦东	1	20	11	多云	东南风	2	88.7727	10752.7	0	10307.7	0	1	0	0	0	0	0	0	1	7	0	0	-6	0.0389935	0	2.28544	3.63653	-0.891598	3.98136	3.529	4.48608	0	0	0	4.61145	0	0	16
20190415	4	9	0.55	32.33	93.33	53.07	35.5	6.96	上海	浦东新区监测站	浦东	1	20	11	多云	东南风	2	73.3333	8178.36	1	10307.7	0	1	0	1	0	0	0	0	2	6	0	0	-4	0.146488	0	1.94018	3.476	-0.597837	3.97161	3.56953	4.29501	0	0	0	4.53614	0	0	16
20190415	4	10	0.58	34.72	100.39	75.67	27.78	5.33	上海	浦东张江	浦东	1	20	11	多云	东南风	2	70.25	6072.87	0	10307.7	0	1	0	0	0	0	0	0	1	7	0	0	-6	0.0275572	0	1.67335	3.54732	-0.544727	4.32638	3.32432	4.25206	0	0	0	4.60906	0	0	16
20190416	4	1	0.55	32	96.21	54.67	16.96	4.75	上海	普陀	普陀	2	19	13	小雨	东南风	3	75.2083	5358.46	0	146.39	0	1	0	1	0	0	0	0	2	6	1	0	-4	0.0794525	0	1.55814	3.46574	-0.597837	4.00132	2.83086	4.32026	0	0	0	4.56653	0	0	16
20190416	4	2	0.36	42.77	90.52	50.77	18.5	5.77	上海	十五厂	黄浦	2	19	13	小雨	东南风	3	70.5	8400.07	1	43.28	0	1	0	1	0	0	0	0	2	6	1	0	-4	0.141365	0	1.75267	3.75584	-1.02165	3.92731	2.91777	4.25561	0	0	0	4.50557	0	0	16
20190416	4	3	0.45	39.92	97.46	46.21	16.52	4.83	上海	虹口	虹口	2	19	13	小雨	东南风	3	43.8261	10813.4	0	48.21	0	1	0	1	1	0	0	0	3	5	1	0	-2	0.119653	0	1.57485	3.68688	-0.798508	3.8332	2.80457	3.78023	0	0	0	4.57944	0	0	16
20190416	4	4	0.9	41.23	97.21	48.43	20.32	5.23	上海	徐汇上师大	徐汇	2	19	13	小雨	东南风	3	45.7826	12572.5	1	574.37	0	1	0	1	0	0	0	0	2	6	1	0	-4	0.0999515	0	1.65441	3.71917	-0.105361	3.88012	3.01161	3.8239	0	0	0	4.57687	0	0	16
20190416	4	5	0.38	45.54	93	49.13	17.33	2.75	上海	杨浦四漂	杨浦	2	19	13	小雨	东南风	3	40.0435	14220.6	1	1161.3	0	1	0	1	1	0	0	0	3	5	1	0	-2	0.154768	0	1.0116	3.81859	-0.967584	3.89447	2.85244	3.68997	0	0	0	4.5326	0	0	16
20190416	4	6	0.65	32.71	98.54	46.58	17.79	7.25	上海	青浦淀山湖	青浦	2	19	10	小雨	东南风	3	45.8095	11928.4	1	1537.31	1	1	0	0	0	0	1	0	3	5	1	0	-2	0.114858	0	1.981	3.48768	-0.430783	3.84117	2.87864	3.82449	0	0	0	4.59046	0	0	16
20190416	4	7	0.88	37.95	103.83	57.74	19.27	5.19	上海	静安监测站	静安	2	19	13	小雨	东南风	3	42.7391	7911.21	0	90.68	0	1	0	1	0	0	0	0	2	6	1	0	-4	0.0916232	0	1.64673	3.63627	-0.127833	4.05595	2.95855	3.75511	0	0	0	4.64276	0	0	16
20190416	4	8	0.35	28.13	104	48.91	19.96	9.46	上海	浦东川沙	浦东	2	19	11	小雨	东南风	3	42.5652	10752.7	0	10307.7	0	1	0	0	0	0	0	0	1	7	1	0	-6	0.0389935	0	2.24707	3.33684	-1.04982	3.88998	2.99373	3.75104	0	0	0	4.64439	0	0	16
20190416	4	9	0.44	26.79	92.79	44.88	21.04	7.92	上海	浦东新区监测站	浦东	2	19	11	小雨	东南风	3	45.619	8178.36	1	10307.7	0	1	0	1	0	0	0	0	2	6	1	0	-4	0.146488	0	2.06939	3.28803	-0.820981	3.80399	3.04643	3.82032	0	0	0	4.53034	0	0	16
20190416	4	10	0.55	31.29	94.38	50.87	17.67	5.17	上海	浦东张江	浦东	2	19	11	小雨	东南风	3	42.4783	6072.87	0	10307.7	0	1	0	0	0	0	0	0	1	7	1	0	-6	0.0275572	0	1.64287	3.4433	-0.597837	3.92927	2.87187	3.74899	0	0	0	4.54733	0	0	16
20190417	4	1	0.75	43.88	91.63	64.28	47.67	4	上海	普陀	普陀	3	27	16	晴	东南风	2	43.1739	5358.46	0	146.39	0	1	0	1	0	0	0	0	2	6	0	0	-4	0.0794525	0	1.38629	3.78146	-0.287682	4.16325	3.8643	3.76524	0	0	0	4.51776	0	0	16
20190417	4	2	0.4	47.29	90.79	64.25	44.13	5.67	上海	十五厂	黄浦	3	27	16	晴	东南风	2	42.4348	8400.07	1	43.28	0	1	0	1	0	0	0	0	2	6	0	0	-4	0.141365	0	1.73519	3.8563	-0.916291	4.16278	3.78714	3.74797	0	0	0	4.50855	0	0	16
20190417	4	3	0.57	50.38	86.96	55.06	42.08	5	上海	虹口	虹口	3	27	16	晴	东南风	2	63.3913	10813.4	0	48.21	0	1	0	1	1	0	0	0	3	5	0	0	-2	0.119653	0	1.60944	3.91959	-0.562119	4.00842	3.73957	4.14933	0	0	0	4.46545	0	0	16
20190417	4	4	0.79	54.38	88.46	62	47.96	5.46	上海	徐汇上师大	徐汇	3	27	16	晴	东南风	2	57.95	12572.5	1	574.37	0	1	0	1	0	0	0	0	2	6	0	0	-4	0.0999515	0	1.69745	3.996	-0.235722	4.12713	3.87037	4.05958	0	0	0	4.48255	0	0	16
20190417	4	5	0.49	51.46	89.08	59.07	41.58	2.71	上海	杨浦四漂	杨浦	3	27	16	晴	东南风	2	58.5652	14220.6	1	1161.3	0	1	0	1	1	0	0	0	3	5	0	0	-2	0.154768	0	0.996949	3.9408	-0.71335	4.07872	3.72762	4.07014	0	0	0	4.48953	0	0	16
20190417	4	6	0.78	33.21	100.08	76.33	60.88	6.33	上海	青浦淀山湖	青浦	3	27	13	晴	东南风	2	61.0455	11928.4	1	1537.31	1	1	0	0	0	0	1	0	3	5	0	0	-2	0.114858	0	1.8453	3.50285	-0.248461	4.33507	4.1089	4.11162	0	0	0	4.60597	0	0	16
20190417	4	7	0.75	42.46	98.96	68.33	46	4.83	上海	静安监测站	静安	3	27	16	晴	东南风	2	65	7911.21	0	90.68	0	1	0	1	0	0	0	0	2	6	0	0	-4	0.0916232	0	1.57485	3.74856	-0.287682	4.22435	3.82864	4.17439	0	0	0	4.59472	0	0	16
20190417	4	8	0.38	29.91	98.13	55.4	34.96	8.67	上海	浦东川沙	浦东	3	27	14	晴	东南风	2	61.7391	10752.7	0	10307.7	0	1	0	0	0	0	0	0	1	7	0	0	-6	0.0389935	0	2.15987	3.39819	-0.967584	4.01458	3.5542	4.12292	0	0	0	4.58629	0	0	16
20190417	4	9	0.56	31.05	87.39	53.92	41.14	7.27	上海	浦东新区监测站	浦东	3	27	14	晴	东南风	2	61.7391	8178.36	1	10307.7	0	1	0	1	0	0	0	0	2	6	0	0	-4	0.146488	0	1.98376	3.4356	-0.579818	3.9875	3.71698	4.12292	0	0	0	4.47038	0	0	16
20190417	4	10	0.68	37	96.05	55.47	41.35	5.28	上海	浦东张江	浦东	3	27	14	晴	东南风	2	71.913	6072.87	0	10307.7	0	1	0	0	0	0	0	0	1	7	0	0	-6	0.0275572	0	1.66393	3.61092	-0.385662	4.01584	3.72207	4.27546	0	0	0	4.56487	0	0	16
20190418	4	1	0.84	44.54	124.38	78.72	45.71	5.71	上海	普陀	普陀	4	28	19	多云	东南风	3	64.4783	5358.46	0	146.39	0	1	0	1	0	0	0	0	2	6	0	0	-4	0.0794525	0	1.74222	3.79639	-0.174353	4.3659	3.82232	4.16633	0	0	0	4.82334	0	0	16
20190418	4	2	0.48	49.29	114.13	75.53	45.5	6.88	上海	十五厂	黄浦	4	28	19	多云	东南风	3	61.6087	8400.07	1	43.28	0	1	0	1	0	0	0	0	2	6	0	0	-4	0.141365	0	1.92862	3.89772	-0.733969	4.32453	3.81771	4.1208	0	0	0	4.73734	0	0	16
20190418	4	3	0.64	47.05	121.44	68.06	42.9	6.29	上海	虹口	虹口	4	28	19	多云	东南风	3	68.8333	10813.4	0	48.21	0	1	0	1	1	0	0	0	3	5	0	0	-2	0.119653	0	1.83896	3.85121	-0.446287	4.22039	3.75887	4.23169	0	0	0	4.79942	0	0	16
20190418	4	4	0.96	49.96	121.67	73.5	48.17	8.25	上海	徐汇上师大	徐汇	4	28	19	多云	东南风	3	63.25	12572.5	1	574.37	0	1	0	1	0	0	0	0	2	6	0	0	-4	0.0999515	0	2.11021	3.91122	-0.040822	4.29729	3.87474	4.1471	0	0	0	4.80131	0	0	16
20190418	4	5	0.59	54.32	114.65	71.94	48.43	8.5	上海	杨浦四漂	杨浦	4	28	19	多云	东南风	3	63.4583	14220.6	1	1161.3	0	1	0	1	1	0	0	0	3	5	0	0	-2	0.154768	0	2.14007	3.99489	-0.527633	4.27583	3.88012	4.15038	0	0	0	4.74188	0	0	16
20190418	4	6	0.82	39.88	124.08	73.25	47.08	8.71	上海	青浦淀山湖	青浦	4	28	17	多云	东南风	3	65.8333	11928.4	1	1537.31	1	1	0	0	0	0	1	0	3	5	0	0	-2	0.114858	0	2.16447	3.68587	-0.198451	4.29388	3.85185	4.18713	0	0	0	4.82093	0	0	16
20190418	4	7	0.86	45.21	129.67	80.84	44.5	6.63	上海	静安监测站	静安	4	28	19	多云	东南风	3	64	7911.21	0	90.68	0	1	0	1	0	0	0	0	2	6	0	0	-4	0.0916232	0	1.8916	3.81132	-0.150823	4.39247	3.79549	4.15888	0	0	0	4.86499	0	0	16
20190418	4	8	0.49	30.83	129.46	63.25	45.71	10.08	上海	浦东川沙	浦东	4	28	17	多云	东南风	3	66.6667	10752.7	0	10307.7	0	1	0	0	0	0	0	0	1	7	0	0	-6	0.0389935	0	2.31055	3.42849	-0.71335	4.1471	3.82232	4.19971	0	0	0	4.86337	0	0	16
20190418	4	9	0.64	29.92	118.88	65.47	46.21	7	上海	浦东新区监测站	浦东	4	28	17	多云	东南风	3	63.5	8178.36	1	10307.7	0	1	0	1	0	0	0	0	2	6	0	0	-4	0.146488	0	1.94591	3.39853	-0.446287	4.18159	3.8332	4.15104	0	0	0	4.77811	0	0	16
20190418	4	10	0.77	36.95	131.3	70.83	44.05	6.2	上海	浦东张江	浦东	4	28	17	多云	东南风	3	61.75	6072.87	0	10307.7	0	1	0	0	0	0	0	0	1	7	0	0	-6	0.0275572	0	1.82455	3.60957	-0.261365	4.26028	3.78533	4.12309	0	0	0	4.87748	0	0	16
20190419	4	1	0.77	46.76	63.95	55.06	45.29	3.48	上海	普陀	普陀	5	26	18	阴	东南风	3	61.875	5358.46	0	146.39	0	1	0	1	0	0	0	0	2	6	0	0	-4	0.0794525	0	1.24703	3.84503	-0.261365	4.00842	3.81309	4.12512	0	0	0	4.1581	0	0	16
20190419	4	2	0.41	48.38	59.77	56	50.31	5.31	上海	十五厂	黄浦	5	26	18	阴	东南风	3	64.7778	8400.07	1	43.28	0	1	0	1	0	0	0	0	2	6	0	0	-4	0.141365	0	1.66959	3.87909	-0.891598	4.02535	3.9182	4.17096	0	0	0	4.0905	0	0	16
20190419	4	3	0.31	51.96	60.39	44.86	42	6.09	上海	虹口	虹口	5	26	18	阴	东南风	3	51.6667	10813.4	0	48.21	0	1	0	1	1	0	0	0	3	5	0	0	-2	0.119653	0	1.80665	3.95047	-1.17118	3.80355	3.73767	3.94481	0	0	0	4.10082	0	0	16
20190419	4	4	0.88	45.48	69.83	47.6	44.57	4.83	上海	徐汇上师大	徐汇	5	26	18	阴	东南风	3	48.9091	12572.5	1	574.37	0	1	0	1	0	0	0	0	2	6	0	0	-4	0.0999515	0	1.57485	3.81727	-0.127833	3.86283	3.79706	3.88996	0	0	0	4.24606	0	0	16
20190419	4	5	0.53	63.48	57.87	48.62	45.48	2.78	上海	杨浦四漂	杨浦	5	26	18	阴	东南风	3	46.2083	14220.6	1	1161.3	0	1	0	1	1	0	0	0	3	5	0	0	-2	0.154768	0	1.02245	4.15072	-0.634878	3.88403	3.81727	3.83316	0	0	0	4.0582	0	0	16
20190419	4	6	0.83	45.76	63.22	58.29	49.95	6.05	上海	青浦淀山湖	青浦	5	29	18	阴	东南风	3	47.6087	11928.4	1	1537.31	1	1	0	0	0	0	1	0	3	5	0	0	-2	0.114858	0	1.80006	3.82341	-0.18633	4.06543	3.91102	3.86302	0	0	0	4.14662	0	0	16
20190419	4	7	0.78	47	77.3	57.81	44.91	4.74	上海	静安监测站	静安	5	26	18	阴	东南风	3	47.7917	7911.21	0	90.68	0	1	0	1	0	0	0	0	2	6	0	0	-4	0.0916232	0	1.55604	3.85015	-0.248461	4.05716	3.80466	3.86685	0	0	0	4.34769	0	0	16
20190419	4	8	0.42	40.65	68.26	41.29	39.91	10.7	上海	浦东川沙	浦东	5	27	18	小雨	东南风	3	46.5	10752.7	0	10307.7	0	1	0	0	0	0	0	0	1	7	1	0	-6	0.0389935	0	2.37024	3.705	-0.867501	3.72062	3.68663	3.83945	0	0	0	4.22332	0	0	16
20190419	4	9	0.56	34.35	65.52	40.45	43.65	6.39	上海	浦东新区监测站	浦东	5	27	18	小雨	东南风	3	53.7391	8178.36	1	10307.7	0	1	0	1	0	0	0	0	2	6	1	0	-4	0.146488	0	1.85473	3.5366	-0.579818	3.70007	3.7762	3.98414	0	0	0	4.18236	0	0	16
20190419	4	10	0.66	42.35	61.91	43.67	40.83	5.52	上海	浦东张江	浦东	5	27	18	小雨	东南风	3	47.4583	6072.87	0	10307.7	0	1	0	0	0	0	0	0	1	7	1	0	-6	0.0275572	0	1.70838	3.74597	-0.415515	3.77666	3.70942	3.85985	0	0	0	4.12568	0	0	16
20190420	4	1	0.6	19.95	68.45	31.55	15.82	2.68	上海	普陀	普陀	6	24	18	小雨	东南风	3	44.9583	5358.46	0	146.39	0	1	0	1	0	0	0	0	2	6	1	0	-4	0.0794525	0	0.985817	2.99323	-0.510826	3.45157	2.76128	3.80574	0	0	0	4.2261	1	0	16
20190420	4	2	0.33	32.5	71.83	36	19	5	上海	十五厂	黄浦	6	24	18	小雨	东南风	3	49.1667	8400.07	1	43.28	0	1	0	1	0	0	0	0	2	6	1	0	-4	0.141365	0	1.60944	3.48124	-1.10866	3.58352	2.94444	3.89522	0	0	0	4.2743	1	0	16
20190420	4	3	0.16	31.14	69	31.05	16.59	5.5	上海	虹口	虹口	6	24	18	小雨	东南风	3	66.25	10813.4	0	48.21	0	1	0	1	1	0	0	0	3	5	1	0	-2	0.119653	0	1.70475	3.43849	-1.83258	3.4356	2.8088	4.19344	0	0	0	4.23411	1	0	16
20190420	4	4	0.83	33.32	67.82	29.6	20.45	4.82	上海	徐汇上师大	徐汇	6	24	18	小雨	东南风	3	61.4583	12572.5	1	574.37	0	1	0	1	0	0	0	0	2	6	1	0	-4	0.0999515	0	1.57277	3.50616	-0.18633	3.38777	3.01798	4.11836	0	0	0	4.21686	1	0	16
20190420	4	5	0.41	45.23	62.91	32.21	20.32	2.45	上海	杨浦四漂	杨浦	6	24	18	小雨	东南风	3	59.4583	14220.6	1	1161.3	0	1	0	1	1	0	0	0	3	5	1	0	-2	0.154768	0	0.896088	3.81176	-0.891598	3.47228	3.01161	4.08528	0	0	0	4.14171	1	0	16
20190420	4	6	0.6	24.32	69.05	26	18.23	5.05	上海	青浦淀山湖	青浦	6	23	17	小雨	东南风	3	66.5	11928.4	1	1537.31	1	1	0	0	0	0	1	0	3	5	1	0	-2	0.114858	0	1.61939	3.1913	-0.510826	3.2581	2.90307	4.1972	0	0	0	4.23483	1	0	16
20190420	4	7	0.65	28.55	79.18	35.25	19.23	4.68	上海	静安监测站	静安	6	24	18	小雨	东南风	3	58.375	7911.21	0	90.68	0	1	0	1	0	0	0	0	2	6	1	0	-4	0.0916232	0	1.5433	3.35166	-0.430783	3.56247	2.95647	4.06689	0	0	0	4.37172	1	0	16
20190420	4	8	0.35	30.05	73	38.94	20.91	10.5	上海	浦东川沙	浦东	6	23	17	小雨	东南风	3	85.375	10752.7	0	10307.7	0	1	0	0	0	0	0	0	1	7	1	0	-6	0.0389935	0	2.35138	3.40286	-1.04982	3.66202	3.04023	4.44705	0	0	0	4.29046	1	0	16
20190420	4	9	0.46	21.41	69.55	30.06	19.73	6.59	上海	浦东新区监测站	浦东	6	23	17	小雨	东南风	3	64.0833	8178.36	1	10307.7	0	1	0	1	0	0	0	0	2	6	1	0	-4	0.146488	0	1.88555	3.06386	-0.776529	3.4032	2.98214	4.16018	0	0	0	4.24205	1	0	16
20190420	4	10	0.6	25.64	69.41	32.16	20.82	5.41	上海	浦东张江	浦东	6	23	17	小雨	东南风	3	51.6956	6072.87	0	10307.7	0	1	0	0	0	0	0	0	1	7	1	0	-6	0.0275572	0	1.68825	3.24415	-0.510826	3.47072	3.03591	3.94537	0	0	0	4.24003	1	0	16
20190421	4	1	0.71	32.33	41.04	38.57	24.67	2.33	上海	普陀	普陀	7	24	19	小雨	东南风	3	57.913	5358.46	0	146.39	0	1	0	1	0	0	0	0	2	6	1	0	-4	0.0794525	0	0.845868	3.476	-0.34249	3.65247	3.20559	4.05894	0	0	0	3.71455	1	0	16
20190421	4	2	0.45	42.63	43.57	36.68	26.29	4.92	上海	十五厂	黄浦	7	24	19	小雨	东南风	3	58.55	8400.07	1	43.28	0	1	0	1	0	0	0	0	2	6	1	0	-4	0.141365	0	1.59331	3.75256	-0.798508	3.60223	3.26919	4.06988	0	0	0	3.77437	1	0	16
20190421	4	3	0.51	41	41.46	36.83	24.54	4.46	上海	虹口	虹口	7	24	19	小雨	东南风	3	74.3333	10813.4	0	48.21	0	1	0	1	1	0	0	0	3	5	1	0	-2	0.119653	0	1.49515	3.71357	-0.673345	3.60631	3.2003	4.30856	0	0	0	3.72473	1	0	16
20190421	4	4	0.96	38.79	46.42	32.85	25.67	4.29	上海	徐汇上师大	徐汇	7	24	19	小雨	东南风	3	69.25	12572.5	1	574.37	0	1	0	1	0	0	0	0	2	6	1	0	-4	0.0999515	0	1.45629	3.65816	-0.040822	3.49195	3.24532	4.23772	0	0	0	3.83773	1	0	16
20190421	4	5	0.38	52.46	39.42	37.55	26.42	1.92	上海	杨浦四漂	杨浦	7	24	19	小雨	东南风	3	69.2273	14220.6	1	1161.3	0	1	0	1	1	0	0	0	3	5	1	0	-2	0.154768	0	0.652325	3.96005	-0.967584	3.62567	3.27412	4.2374	0	0	0	3.67427	1	0	16
20190421	4	6	0.62	33.96	47.96	32.05	27.08	4.71	上海	青浦淀山湖	青浦	7	24	18	小雨	东南风	3	75	11928.4	1	1537.31	1	1	0	0	0	0	1	0	3	5	1	0	-2	0.114858	0	1.54969	3.52518	-0.478036	3.4673	3.2988	4.31749	0	0	0	3.87037	1	0	16
20190421	4	7	0.7	41.54	52.58	42.63	27.96	4.29	上海	静安监测站	静安	7	24	19	小雨	东南风	3	68.6957	7911.21	0	90.68	0	1	0	1	0	0	0	0	2	6	1	0	-4	0.0916232	0	1.45629	3.72666	-0.356675	3.75256	3.33077	4.22969	0	0	0	3.96234	1	0	16
20190421	4	8	0.39	37.38	49.13	33.47	25.46	10.67	上海	浦东川沙	浦东	7	24	19	小雨	东南风	3	79.7917	10752.7	0	10307.7	0	1	0	0	0	0	0	0	1	7	1	0	-6	0.0389935	0	2.36744	3.62114	-0.941609	3.51065	3.23711	4.37942	0	0	0	3.89447	1	0	16
20190421	4	9	0.37	29.71	46.25	32.67	25.57	8.38	上海	浦东新区监测站	浦东	7	24	19	小雨	东南风	3	74	8178.36	1	10307.7	0	1	0	1	0	0	0	0	2	6	1	0	-4	0.146488	0	2.12585	3.39148	-0.994252	3.48646	3.24142	4.30407	0	0	0	3.83406	1	0	16
20190421	4	10	0.61	33.71	47.25	34.3	25.13	5.29	上海	浦东张江	浦东	7	24	19	小雨	东南风	3	71.625	6072.87	0	10307.7	0	1	0	0	0	0	0	0	1	7	1	0	-6	0.0275572	0	1.66582	3.51779	-0.494296	3.53515	3.22406	4.27144	0	0	0	3.85545	1	0	16
20190422	4	1	0.75	36.42	29.21	18.12	14.63	2	上海	普陀	普陀	1	22	19	小雨	东南风	3	68.2917	5358.46	0	146.39	0	1	0	1	0	0	0	0	2	6	1	0	-4	0.0794525	0	0.693147	3.59512	-0.287682	2.89702	2.68307	4.22379	0	0	0	3.37451	0	0	17
20190422	4	2	0.5	45.29	33.54	13.75	20.54	4.17	上海	十五厂	黄浦	1	22	19	小雨	东南风	3	72.6	8400.07	1	43.28	0	1	0	1	0	0	0	0	2	6	1	0	-4	0.141365	0	1.42792	3.81309	-0.693147	2.62104	3.02237	4.28497	0	0	0	3.51274	0	0	17
20190422	4	3	0.46	44.33	33.96	14.38	18.75	4.25	上海	虹口	虹口	1	22	19	小雨	东南风	3	63.1818	10813.4	0	48.21	0	1	0	1	1	0	0	0	3	5	1	0	-2	0.119653	0	1.44692	3.79166	-0.776529	2.66584	2.93119	4.14602	0	0	0	3.52518	0	0	17
20190422	4	4	1.07	41.96	31.42	24.67	20.25	3.96	上海	徐汇上师大	徐汇	1	22	19	小雨	东南风	3	69.6154	12572.5	1	574.37	0	1	0	1	0	0	0	0	2	6	1	0	-4	0.0999515	0	1.37624	3.73672	0.0676587	3.20559	3.00815	4.24299	0	0	0	3.44744	0	0	17
20190422	4	5	0.33	56	31.75	18.38	19.33	1	上海	杨浦四漂	杨浦	1	22	19	小雨	东南风	3	59.4348	14220.6	1	1161.3	0	1	0	1	1	0	0	0	3	5	1	0	-2	0.154768	0	0	4.02535	-1.10866	2.91126	2.96166	4.08488	0	0	0	3.45789	0	0	17
20190422	4	6	0.59	31.92	30.46	9	18.25	4	上海	青浦淀山湖	青浦	1	21	18	中雨	东南风	2	62.2174	11928.4	1	1537.31	1	1	0	0	0	0	1	0	3	5	2	0	-2	0.114858	0	1.38629	3.46323	-0.527633	2.19722	2.90417	4.13063	0	0	0	3.41641	0	0	17
20190422	4	7	0.7	46.33	42.25	25.09	19.13	4	上海	静安监测站	静安	1	22	19	小雨	东南风	3	64.0435	7911.21	0	90.68	0	1	0	1	0	0	0	0	2	6	1	0	-4	0.0916232	0	1.38629	3.83579	-0.356675	3.22247	2.95126	4.15956	0	0	0	3.7436	0	0	17
20190422	4	8	0.37	41.58	40.83	16.75	20.13	9.5	上海	浦东川沙	浦东	1	22	18	中雨	东南风	3	68.5	10752.7	0	10307.7	0	1	0	0	0	0	0	0	1	7	2	0	-6	0.0389935	0	2.25129	3.72762	-0.994252	2.8184	3.00221	4.22683	0	0	0	3.70942	0	0	17
20190422	4	9	0.35	39.08	33	20	21.83	7.25	上海	浦东新区监测站	浦东	1	22	18	中雨	东南风	3	64.087	8178.36	1	10307.7	0	1	0	1	0	0	0	0	2	6	2	0	-4	0.146488	0	1.981	3.66561	-1.04982	2.99573	3.08329	4.16024	0	0	0	3.49651	0	0	17
20190422	4	10	0.62	40	34.58	19.63	19.33	4.67	上海	浦东张江	浦东	1	22	18	中雨	东南风	3	56.8261	6072.87	0	10307.7	0	1	0	0	0	0	0	0	1	7	2	0	-6	0.0275572	0	1.54116	3.68888	-0.478036	2.97706	2.96166	4.04	0	0	0	3.54328	0	0	17
20190423	4	1	1.14	46.83	49.22	50.53	43.55	2.9	上海	普陀	普陀	2	27	19	多云	西北风	2	61.0435	5358.46	1	146.39	0	0	1	0	0	1	0	0	2	6	0	0	-4	0.21918	0	1.06471	3.84652	0.131028	3.92257	3.77391	4.11159	0	0	0	3.8963	0	0	17
20190423	4	2	0.97	54.21	49.08	40.63	44.74	4.57	上海	十五厂	黄浦	2	28	19	小雨	西北风	2	57.913	8400.07	0	43.28	0	0	1	0	0	1	0	1	3	5	1	0	-2	0.123417	0	1.51951	3.99287	-0.0304592	3.70451	3.80087	4.05894	0	0	0	3.89345	0	0	17
20190423	4	3	0.85	57.96	47.08	51.36	44.21	5.96	上海	虹口	虹口	2	28	19	小雨	西北风	2	33.1364	10813.4	0	48.21	0	0	0	0	0	1	0	1	2	6	1	0	-4	0.060307	0	1.78507	4.05975	-0.162519	3.93886	3.78895	3.50063	0	0	0	3.85185	0	0	17
20190423	4	4	1.28	55.88	44.39	45.5	47.65	4.65	上海	徐汇上师大	徐汇	2	28	19	小雨	西北风	2	32.6667	12572.5	0	574.37	0	0	1	0	0	1	0	0	2	6	1	0	-4	0.105085	0	1.53687	4.02321	0.24686	3.81771	3.86388	3.48636	0	0	0	3.79301	0	0	17
20190423	4	5	0.78	65.46	49	50.36	48.42	1.92	上海	杨浦四漂	杨浦	2	28	19	小雨	西北风	2	33.5	14220.6	0	1161.3	0	0	0	0	0	1	0	1	2	6	1	0	-4	0.0532761	0	0.652325	4.18144	-0.248461	3.9192	3.87991	3.51155	0	0	0	3.89182	0	0	17
20190423	4	6	1	39.46	47.25	35.45	40.08	5.13	上海	青浦淀山湖	青浦	2	28	19	小雨	西北风	2	33.1364	11928.4	0	1537.31	0	0	0	0	0	0	0	0	0	8	1	0	-8	0	0	1.63511	3.67529	0	3.56812	3.69088	3.50063	0	0	0	3.85545	0	0	17
20190423	4	7	1.1	57.52	51.83	58.35	46.83	4.43	上海	静安监测站	静安	2	28	19	小雨	西北风	2	35.4091	7911.21	1	90.68	0	0	1	0	0	1	0	0	2	6	1	0	-4	0.156445	0	1.4884	4.05213	0.0953102	4.06646	3.84652	3.56697	0	0	0	3.94797	0	0	17
20190423	4	8	0.96	65	39.54	62.17	51.75	11.67	上海	浦东川沙	浦东	2	28	19	小雨	东北风	2	29.8182	10752.7	1	10307.7	0	0	0	0	1	0	0	0	1	7	1	0	-6	0.0929998	0	2.45702	4.17439	-0.040822	4.12987	3.94642	3.39512	0	0	0	3.67731	0	0	17
20190423	4	9	0.77	42.75	58.04	49.23	43.5	8.96	上海	浦东新区监测站	浦东	2	28	19	小雨	东北风	2	35.7727	8178.36	0	10307.7	0	0	0	0	1	0	0	0	1	7	1	0	-6	0.0563155	0	2.19277	3.75537	-0.261365	3.8965	3.77276	3.57719	0	0	0	4.06113	0	0	17
20190423	4	10	1.06	52.71	50.17	59.42	43.63	5.46	上海	浦东张江	浦东	2	28	19	小雨	东北风	2	39.1818	6072.87	0	10307.7	0	0	0	0	1	0	0	0	1	7	1	0	-6	0.064668	0	1.69745	3.96481	0.0582689	4.08463	3.77574	3.66821	0	0	0	3.91542	0	0	17
20190424	4	1	1.77	92.43	28.42	0	106.46	6.48	上海	普陀	普陀	3	25	17	小雨	东北风	2	32.1364	5358.46	0	146.39	0	0	0	0	1	0	0	1	2	6	1	0	-4	0.059059	0	1.86872	4.52645	0.57098		4.66777	3.46999	0	0	0	3.34709	0	0	17
20190424	4	2	1.56	87.22	28.87	0	100.25	6.26	上海	十五厂	黄浦	3	25	17	小雨	东北风	2	34.9545	8400.07	0	43.28	0	0	0	0	1	0	0	1	2	6	1	0	-4	0.0654932	0	1.83418	4.46843	0.444686		4.60767	3.55405	0	0	0	3.3628	0	0	17
20190424	4	3	1.17	80.91	29.13	0	92.83	11.61	上海	虹口	虹口	3	25	17	小雨	东北风	2	39.9167	10813.4	0	48.21	0	0	0	0	0	0	0	1	1	7	1	0	-6	0.0312723	0	2.45187	4.39334	0.157004		4.53077	3.68679	0	0	0	3.37177	0	0	17
20190424	4	4	1.39	84.61	30.83	0	105.33	6.91	上海	徐汇上师大	徐汇	3	25	17	小雨	东北风	2	40.9167	12572.5	0	574.37	0	0	0	0	1	0	0	1	2	6	1	0	-4	0.0532043	0	1.93297	4.43805	0.329304		4.6571	3.71154	0	0	0	3.42849	0	0	17
20190424	4	5	1.06	96.73	28.86	0	96.68	6.18	上海	杨浦四漂	杨浦	3	25	17	小雨	东北风	2	37.5417	14220.6	0	1161.3	0	0	0	0	0	0	0	0	0	8	1	0	-8	0	0	1.82132	4.57192	0.0582689		4.57141	3.62545	0	0	0	3.36246	0	0	17
20190424	4	6	1.42	53.52	61.41	0	105.29	7.3	上海	青浦淀山湖	青浦	3	25	16	小雨	东北风	1	37.7917	11928.4	1	1537.31	1	0	1	1	1	1	0	1	6	2	1	0	4	0.184996	0	1.98787	3.98006	0.350657		4.65672	3.63209	0	0	0	4.11757	0	0	17
20190424	4	7	1.59	98.83	31.91	0	109.92	7.65	上海	静安监测站	静安	3	25	17	小雨	东北风	2	40.625	7911.21	0	90.68	0	0	0	0	1	0	0	1	2	6	1	0	-4	0.0607289	0	2.03471	4.5934	0.463734		4.69975	3.70438	0	0	0	3.46292	0	0	17
20190424	4	8	0.85	53.57	46.18	0	76.09	13.18	上海	浦东川沙	浦东	3	25	16	小雨	东北风	2	39.5833	10752.7	1	10307.7	0	0	0	0	1	0	0	0	1	7	1	0	-6	0.0929998	0	2.5787	3.98099	-0.162519		4.33192	3.67841	0	0	0	3.83255	0	0	17
20190424	4	9	1.1	71.64	30.38	93	90.45	10.1	上海	浦东新区监测站	浦东	3	25	16	小雨	东北风	2	43.2917	8178.36	0	10307.7	0	0	0	0	1	0	0	0	1	7	1	0	-6	0.0563155	0	2.31254	4.27165	0.0953102	4.5326	4.5048	3.76796	0	0	0	3.41378	0	0	17
20190424	4	10	1.27	68.26	44.89	113	86.42	8.91	上海	浦东张江	浦东	3	25	16	小雨	东北风	2	37.9583	6072.87	0	10307.7	0	0	0	0	1	0	0	0	1	7	1	0	-6	0.064668	0	2.18717	4.22332	0.239017	4.72739	4.45922	3.63649	0	0	0	3.80421	0	0	17
20190425	4	1	0.98	49.5	51.71	65.85	38.79	4.33	上海	普陀	普陀	4	25	14	小雨	东北风	2	37.375	5358.46	0	146.39	0	0	0	0	1	0	0	1	2	6	1	0	-4	0.059059	0	1.46557	3.90197	-0.0202027	4.18738	3.65816	3.621	0	0	0	3.94565	0	0	17
20190425	4	2	0.85	51.42	53.88	48.17	39.96	5.54	上海	十五厂	黄浦	4	25	14	小雨	东北风	2	38.0417	8400.07	0	43.28	0	0	0	0	1	0	0	1	2	6	1	0	-4	0.0654932	0	1.71199	3.94003	-0.162519	3.87474	3.68788	3.63868	0	0	0	3.98676	0	0	17
20190425	4	3	0.6	53.42	53.04	45.92	30	7.09	上海	虹口	虹口	4	25	14	小雨	东北风	2	24.7083	10813.4	0	48.21	0	0	0	0	0	0	0	1	1	7	1	0	-6	0.0312723	0	1.95869	3.97819	-0.510826	3.8269	3.4012	3.20714	0	0	0	3.97105	0	0	17
20190425	4	4	0.77	59.17	51.25	61.86	43.96	5.83	上海	徐汇上师大	徐汇	4	25	14	小雨	东北风	2	32.0417	12572.5	0	574.37	0	0	0	0	1	0	0	1	2	6	1	0	-4	0.0532043	0	1.76302	4.08041	-0.261365	4.12487	3.78328	3.46704	0	0	0	3.93672	0	0	17
20190425	4	5	0.88	55.75	64.46	43.57	46.55	3.15	上海	杨浦四漂	杨浦	4	25	14	小雨	东北风	2	30.0417	14220.6	0	1161.3	0	0	0	0	0	0	0	0	0	8	1	0	-8	0	0	1.1474	4.02088	-0.127833	3.77437	3.84053	3.40259	0	0	0	4.16604	0	0	17
20190425	4	6	0.9	31.88	75.17	0	52.17	6	上海	青浦淀山湖	青浦	4	25	13	小雨	东北风	2	31.25	11928.4	1	1537.31	1	0	1	1	1	1	0	1	6	2	1	0	4	0.184996	0	1.79176	3.46198	-0.105361		3.95451	3.44202	0	0	0	4.31975	0	0	17
20190425	4	7	0.77	58.21	61.88	80.09	42.08	5.63	上海	静安监测站	静安	4	25	14	小雨	东北风	2	32.5417	7911.21	0	90.68	0	0	0	0	1	0	0	1	2	6	1	0	-4	0.0607289	0	1.72811	4.06406	-0.261365	4.38315	3.73957	3.48252	0	0	0	4.1252	0	0	17
20190425	4	8	0.4	29.71	65	31.5	22.5	10.46	上海	浦东川沙	浦东	4	24	13	小雨	东北风	2	27.5417	10752.7	1	10307.7	0	0	0	0	1	0	0	0	1	7	1	0	-6	0.0929998	0	2.34756	3.39148	-0.916291	3.44999	3.11352	3.3157	0	0	0	4.17439	0	0	17
20190425	4	9	0.53	43.33	54.75	58.63	38.63	3	上海	浦东新区监测站	浦东	4	24	13	小雨	东北风	2	30.4167	8178.36	0	10307.7	0	0	0	0	1	0	0	0	1	7	1	0	-6	0.0563155	0	1.09861	3.76885	-0.634878	4.07125	3.65403	3.41499	0	0	0	4.00278	0	0	17
20190425	4	10	0.71	43.67	52.71	42.45	30.96	5.67	上海	浦东张江	浦东	4	24	13	小雨	东北风	2	29.4167	6072.87	0	10307.7	0	0	0	0	1	0	0	0	1	7	1	0	-6	0.064668	0	1.73519	3.77666	-0.34249	3.74833	3.4327	3.38156	0	0	0	3.96481	0	0	17
20190426	4	1	0.72	33.74	62.63	42.65	23.3	3.78	上海	普陀	普陀	5	18	12	晴	东北风	3	32.25	5358.46	0	146.39	0	0	0	0	1	0	0	1	2	6	0	0	-4	0.059059	0	1.32972	3.51868	-0.328504	3.75303	3.14845	3.47352	0	0	0	4.13724	0	0	17
20190426	4	2	0.67	34.42	72.46	36.3	24.71	4.25	上海	十五厂	黄浦	5	18	12	晴	东北风	3	29.7083	8400.07	0	43.28	0	0	0	0	1	0	0	1	2	6	0	0	-4	0.0654932	0	1.44692	3.53864	-0.400478	3.59182	3.20721	3.39143	0	0	0	4.28303	0	0	17
20190426	4	3	0.5	34.25	72.79	35.57	24.24	5.46	上海	虹口	虹口	5	18	12	晴	东北风	3	55.4091	10813.4	0	48.21	0	0	0	0	0	0	0	1	1	7	0	0	-6	0.0312723	0	1.69745	3.53369	-0.693147	3.5715	3.188	4.01474	0	0	0	4.28758	0	0	17
20190426	4	4	0.69	44.42	67.25	45.06	28.29	4.58	上海	徐汇上师大	徐汇	5	18	12	晴	东北风	3	52.3684	12572.5	0	574.37	0	0	0	0	1	0	0	1	2	6	0	0	-4	0.0532043	0	1.5217	3.79369	-0.371064	3.808	3.34251	3.9583	0	0	0	4.20842	0	0	17
20190426	4	5	0.9	36.14	76.67	40.11	22.67	2.38	上海	杨浦四漂	杨浦	5	18	12	晴	东北风	3	53.1429	14220.6	0	1161.3	0	0	0	0	0	0	0	0	0	8	0	0	-8	0	0	0.867101	3.5874	-0.105361	3.69163	3.12104	3.97298	0	0	0	4.33951	0	0	17
20190426	4	6	0.57	23.09	76.35	37.94	24.3	4.46	上海	青浦淀山湖	青浦	5	19	10	多云	东北风	3	56.2105	11928.4	1	1537.31	1	0	1	1	1	1	0	1	6	2	0	0	4	0.184996	0	1.49515	3.1394	-0.562119	3.63601	3.19048	4.0291	0	0	0	4.33533	0	0	17
20190426	4	7	0.56	44.38	77.04	49.29	25.17	4.46	上海	静安监测站	静安	5	18	12	晴	东北风	3	58.5714	7911.21	0	90.68	0	0	0	0	1	0	0	1	2	6	0	0	-4	0.0607289	0	1.49515	3.79279	-0.579818	3.89772	3.22565	4.07025	0	0	0	4.34432	0	0	17
20190426	4	8	0.34	23.47	82.59	40.15	24.6	15	上海	浦东川沙	浦东	5	18	10	晴	东北风	3	43.9	10752.7	1	10307.7	0	0	0	0	1	0	0	0	1	7	0	0	-6	0.0929998	0	2.70805	3.15572	-1.07881	3.69262	3.20275	3.78191	0	0	0	4.41389	0	0	17
20190426	4	9	0.53	27.71	74.25	38.82	29.04	3.67	上海	浦东新区监测站	浦东	5	18	10	晴	东北风	3	63	8178.36	0	10307.7	0	0	0	0	1	0	0	0	1	7	0	0	-6	0.0563155	0	1.30019	3.32179	-0.634878	3.65894	3.36867	4.14313	0	0	0	4.30744	0	0	17
20190426	4	10	0.56	26.67	73.17	37.58	23.08	4.96	上海	浦东张江	浦东	5	18	10	晴	东北风	3	63.7727	6072.87	0	10307.7	0	0	0	0	1	0	0	0	1	7	0	0	-6	0.064668	0	1.60141	3.28354	-0.579818	3.62647	3.13897	4.15533	0	0	0	4.29279	0	0	17
20190427	4	1	0.43	24.13	94.17	42.46	15.58	4.17	上海	普陀	普陀	6	18	15	小雨	东南风	3	53.8095	5358.46	0	146.39	0	1	0	1	0	0	0	0	2	6	1	0	-4	0.0794525	0	1.42792	3.18346	-0.84397	3.74856	2.74599	3.98545	0	0	0	4.5451	1	0	17
20190427	4	2	0.6	31.92	99.88	30.09	16.83	5	上海	十五厂	黄浦	6	18	15	小雨	东南风	3	56.9091	8400.07	1	43.28	0	1	0	1	0	0	0	0	2	6	1	0	-4	0.141365	0	1.60944	3.46323	-0.510826	3.40419	2.82316	4.04146	0	0	0	4.60397	1	0	17
20190427	4	3	0.58	30.08	93.54	33.7	15.38	6.13	上海	虹口	虹口	6	18	15	小雨	东南风	3	74	10813.4	0	48.21	0	1	0	1	1	0	0	0	3	5	1	0	-2	0.119653	0	1.81319	3.40386	-0.544727	3.5175	2.73307	4.30407	0	0	0	4.53839	1	0	17
20190427	4	4	0.6	31.54	103.29	33.54	14.04	4.67	上海	徐汇上师大	徐汇	6	18	15	小雨	东南风	3	0	12572.5	1	574.37	0	1	0	1	0	0	0	0	2	6	1	0	-4	0.0999515	0	1.54116	3.45126	-0.510826	3.51274	2.64191		0	0	0	4.63754	1	0	17
20190427	4	5	0.42	26.31	111.21	29.5	15.83	3.23	上海	杨浦四漂	杨浦	6	18	15	小雨	东南风	3	48	14220.6	1	1161.3	0	1	0	1	1	0	0	0	3	5	1	0	-2	0.154768	0	1.17248	3.26995	-0.867501	3.38439	2.76191	3.8712	0	0	0	4.71142	1	0	17
20190427	4	6	0.51	29.5	96.42	34.17	17.33	5.42	上海	青浦淀山湖	青浦	6	19	14	小雨	东南风	3	0	11928.4	1	1537.31	1	1	0	0	0	0	1	0	3	5	1	0	-2	0.114858	0	1.6901	3.38439	-0.673345	3.53135	2.85244		0	0	0	4.56871	1	0	17
20190427	4	7	0.43	33.71	106.92	40.08	15.54	4.67	上海	静安监测站	静安	6	18	15	小雨	东南风	3	0	7911.21	0	90.68	0	1	0	1	0	0	0	0	2	6	1	0	-4	0.0916232	0	1.54116	3.51779	-0.84397	3.69088	2.74342		0	0	0	4.67208	1	0	17
20190427	4	8	0.23	18.63	109.33	31.25	14.46	10.43	上海	浦东川沙	浦东	6	19	14	小雨	东南风	3	0	10752.7	0	10307.7	0	1	0	0	0	0	0	0	1	7	1	0	-6	0.0389935	0	2.34469	2.92477	-1.46968	3.44202	2.67139		0	0	0	4.69437	1	0	17
20190427	4	9	0.45	23.42	100.29	32.37	19.21	6	上海	浦东新区监测站	浦东	6	19	14	小雨	东南风	3	0	8178.36	1	10307.7	0	1	0	1	0	0	0	0	2	6	1	0	-4	0.146488	0	1.79176	3.15359	-0.798508	3.47723	2.95543		0	0	0	4.60807	1	0	17
20190427	4	10	0.51	26.21	92.46	34.08	15.88	4.96	上海	浦东张江	浦东	6	19	14	小雨	东南风	3	80	6072.87	0	10307.7	0	1	0	0	0	0	0	0	1	7	1	0	-6	0.0275572	0	1.60141	3.26614	-0.673345	3.52871	2.76506	4.38203	0	0	0	4.52678	1	0	17
20190428	4	1	0.63	40.63	55.33	39.35	29.17	3.21	上海	普陀	普陀	7	21	17	小雨	东南风	2	116.667	5358.46	0	146.39	0	1	0	1	0	0	0	0	2	6	1	0	-4	0.0794525	0	1.16627	3.70451	-0.462035	3.6725	3.37314	4.75932	0	0	0	4.01332	1	0	17
20190428	4	2	0.78	48.92	59.67	20.8	31.42	4.21	上海	十五厂	黄浦	7	21	17	小雨	东南风	2	143	8400.07	1	43.28	0	1	0	1	0	0	0	0	2	6	1	0	-4	0.141365	0	1.43746	3.89019	-0.248461	3.03495	3.44744	4.96284	0	0	0	4.08883	1	0	17
20190428	4	3	0.73	47.58	54.33	30.17	25.25	5.38	上海	虹口	虹口	7	21	17	小雨	东南风	2	62.0714	10813.4	0	48.21	0	1	0	1	1	0	0	0	3	5	1	0	-2	0.119653	0	1.68269	3.86241	-0.314711	3.40685	3.22883	4.12829	0	0	0	3.99508	1	0	17
20190428	4	4	0.83	49.75	60.25	27.86	31.54	4.29	上海	徐汇上师大	徐汇	7	21	17	小雨	东南风	2	60.8333	12572.5	1	574.37	0	1	0	1	0	0	0	0	2	6	1	0	-4	0.0999515	0	1.45629	3.90701	-0.18633	3.32719	3.45126	4.10814	0	0	0	4.0985	1	0	17
20190428	4	5	0.5	54	57.71	29.56	27.88	3.25	上海	杨浦四漂	杨浦	7	21	17	小雨	东南风	2	51.4615	14220.6	1	1161.3	0	1	0	1	1	0	0	0	3	5	1	0	-2	0.154768	0	1.17866	3.98898	-0.693147	3.38642	3.32791	3.94083	0	0	0	4.05543	1	0	17
20190428	4	6	0.7	32.75	76.67	27.5	40.5	6.21	上海	青浦淀山湖	青浦	7	21	16	小雨	东南风	2	70.7143	11928.4	1	1537.31	1	1	0	0	0	0	1	0	3	5	1	0	-2	0.114858	0	1.82616	3.4889	-0.356675	3.31419	3.7013	4.25865	0	0	0	4.33951	1	0	17
20190428	4	7	0.62	52.79	67.04	44	32.33	4.04	上海	静安监测站	静安	7	21	17	小雨	东南风	2	50.5714	7911.21	0	90.68	0	1	0	1	0	0	0	0	2	6	1	0	-4	0.0916232	0	1.39624	3.96632	-0.478036	3.78419	3.476	3.92339	0	0	0	4.20529	1	0	17
20190428	4	8	0.34	30.67	73.29	24.86	25.71	7.58	上海	浦东川沙	浦东	7	21	16	小雨	东南风	2	0	10752.7	0	10307.7	0	1	0	0	0	0	0	0	1	7	1	0	-6	0.0389935	0	2.02551	3.42329	-1.07881	3.21326	3.24688		0	0	0	4.29442	1	0	17
20190428	4	9	0.63	41.58	59.5	43.67	36.92	6.08	上海	浦东新区监测站	浦东	7	21	16	小雨	东南风	2	64.6	8178.36	1	10307.7	0	1	0	1	0	0	0	0	2	6	1	0	-4	0.146488	0	1.805	3.72762	-0.462035	3.77666	3.60875	4.16821	0	0	0	4.08598	1	0	17
20190428	4	10	0.67	40	60.79	31.12	26.92	5	上海	浦东张江	浦东	7	21	16	小雨	东南风	2	37.4286	6072.87	0	10307.7	0	1	0	0	0	0	0	0	1	7	1	0	-6	0.0275572	0	1.60944	3.68888	-0.400478	3.43785	3.29287	3.62244	0	0	0	4.10743	1	0	17
20190429	4	1	0.62	47.46	33.92	34	33.04	2.79	上海	普陀	普陀	1	20	15	中雨	西北风	2	59.25	5358.46	1	146.39	0	0	1	0	0	1	0	0	2	6	2	0	-4	0.21918	0	1.02604	3.85989	-0.478036	3.52636	3.49772	4.08177	0	0	0	3.524	0	0	18
20190429	4	2	0.87	60	34.38	17.5	37.79	4.88	上海	十五厂	黄浦	1	20	15	中雨	西北风	2	47.2727	8400.07	0	43.28	0	0	1	0	0	1	0	1	3	5	2	0	-2	0.123417	0	1.58515	4.09434	-0.139262	2.8622	3.63204	3.85593	0	0	0	3.53748	0	0	18
20190429	4	3	0.62	59	31.92	13.17	31.54	5.96	上海	虹口	虹口	1	20	15	中雨	西北风	2	41.5217	10813.4	0	48.21	0	0	0	0	0	1	0	1	2	6	2	0	-4	0.060307	0	1.78507	4.07754	-0.478036	2.57794	3.45126	3.72622	0	0	0	3.46323	0	0	18
20190429	4	4	0.92	59.21	31.21	6	41.17	4.58	上海	徐汇上师大	徐汇	1	20	15	中雨	西北风	2	38.15	12572.5	0	574.37	0	0	1	0	0	1	0	0	2	6	2	0	-4	0.105085	0	1.5217	4.08109	-0.0833816	1.79176	3.71771	3.64153	0	0	0	3.44074	0	0	18
20190429	4	5	0.46	66.42	36.79	11	31.33	3.21	上海	杨浦四漂	杨浦	1	20	15	中雨	西北风	2	38.3333	14220.6	0	1161.3	0	0	0	0	0	1	0	1	2	6	2	0	-4	0.0532761	0	1.16627	4.196	-0.776529	2.3979	3.44458	3.64632	0	0	0	3.60523	0	0	18
20190429	4	6	0.78	50.38	25.77	0	47.92	5.63	上海	青浦淀山湖	青浦	1	20	14	中雨	西北风	2	44.2941	11928.4	0	1537.31	0	0	0	0	0	0	0	0	0	8	2	0	-8	0	0	1.72811	3.91959	-0.248461		3.86953	3.79085	0	0	0	3.24921	0	0	18
20190429	4	7	0.6	64.67	43.42	58.5	35.63	4.21	上海	静安监测站	静安	1	20	15	中雨	西北风	2	40.6111	7911.21	1	90.68	0	0	1	0	0	1	0	0	2	6	2	0	-4	0.156445	0	1.43746	4.1693	-0.510826	4.06903	3.57319	3.70404	0	0	0	3.77092	0	0	18
20190429	4	8	0.33	43.04	41.92	9	32.58	9.17	上海	浦东川沙	浦东	1	20	14	中雨	西北风	2	40.4118	10752.7	0	10307.7	0	0	1	0	0	1	0	1	3	5	2	0	-2	0.0667873	0	2.21594	3.76213	-1.10866	2.19722	3.4837	3.69912	0	0	0	3.73576	0	0	18
20190429	4	9	0.62	49.42	38.46	31.33	36.55	7.5	上海	浦东新区监测站	浦东	1	20	14	中雨	西北风	2	46.2941	8178.36	0	10307.7	0	0	1	0	0	1	0	1	3	5	2	0	-2	0.106333	0	2.0149	3.90036	-0.478036	3.44458	3.59868	3.83501	0	0	0	3.64962	0	0	18
20190429	4	10	0.65	46.79	36.79	4	29.48	5.13	上海	浦东张江	浦东	1	20	14	中雨	西北风	2	40.8461	6072.87	0	10307.7	0	0	1	0	0	1	0	1	3	5	2	0	-2	0.0892209	0	1.63511	3.84567	-0.430783	1.38629	3.38371	3.70981	0	0	0	3.60523	0	0	18
20190430	4	1	0.64	37.75	59.41	32.26	21	2.67	上海	普陀	普陀	2	18	14	小雨	东北风	2	42.1176	5358.46	0	146.39	0	0	0	0	1	0	0	1	2	6	1	0	-4	0.059059	0	0.982078	3.63099	-0.446287	3.47383	3.04452	3.74047	0	0	0	4.08446	0	0	18
20190430	4	2	0.79	44.67	58.88	35.5	24.55	4.3	上海	十五厂	黄浦	2	18	14	小雨	东北风	2	39.25	8400.07	0	43.28	0	0	0	0	1	0	0	1	2	6	1	0	-4	0.0654932	0	1.45862	3.7993	-0.235722	3.56953	3.20071	3.66995	0	0	0	4.0755	0	0	18
20190430	4	3	0.78	49.08	50.54	35.27	20.61	5.58	上海	虹口	虹口	2	18	14	小雨	东北风	2	42.3333	10813.4	0	48.21	0	0	0	0	0	0	0	1	1	7	1	0	-6	0.0312723	0	1.71919	3.89345	-0.248461	3.56303	3.02578	3.74557	0	0	0	3.92277	0	0	18
20190430	4	4	0.79	43.13	60.7	47.25	24.95	4	上海	徐汇上师大	徐汇	2	18	14	小雨	东北风	2	33	12572.5	0	574.37	0	0	0	0	1	0	0	1	2	6	1	0	-4	0.0532043	0	1.38629	3.76422	-0.235722	3.85545	3.21687	3.49651	0	0	0	4.10594	0	0	18
20190430	4	5	0.43	47.5	65.29	27.88	20.29	2.42	上海	杨浦四漂	杨浦	2	18	14	小雨	东北风	2	34.9565	14220.6	0	1161.3	0	0	0	0	0	0	0	0	0	8	1	0	-8	0	0	0.883768	3.86073	-0.84397	3.32791	3.01013	3.5541	0	0	0	4.17884	0	0	18
20190430	4	6	0.7	24.83	70.79	50.67	31.83	4.33	上海	青浦淀山湖	青浦	2	18	12	小雨	东北风	2	35	11928.4	1	1537.31	1	0	1	1	1	1	0	1	6	2	1	0	4	0.184996	0	1.46557	3.21205	-0.356675	3.92533	3.46041	3.55535	0	0	0	4.25972	0	0	18
20190430	4	7	0.61	53.58	64.25	39.36	23.67	4.04	上海	静安监测站	静安	2	18	14	小雨	东北风	2	35.1667	7911.21	0	90.68	0	0	0	0	1	0	0	1	2	6	1	0	-4	0.0607289	0	1.39624	3.98118	-0.494296	3.67275	3.16421	3.5601	0	0	0	4.16278	0	0	18
20190430	4	8	0.3	26.79	78.29	28.62	20.67	8	上海	浦东川沙	浦东	2	18	13	小雨	东北风	2	36.4583	10752.7	1	10307.7	0	0	0	0	1	0	0	0	1	7	1	0	-6	0.0929998	0	2.07944	3.28803	-1.20397	3.35411	3.02868	3.59617	0	0	0	4.36042	0	0	18
20190430	4	9	0.57	34.92	64.38	36	27.38	6.58	上海	浦东新区监测站	浦东	2	18	13	小雨	东北风	2	40.7083	8178.36	0	10307.7	0	0	0	0	1	0	0	0	1	7	1	0	-6	0.0563155	0	1.88403	3.55306	-0.562119	3.58352	3.30981	3.70643	0	0	0	4.1648	0	0	18
20190430	4	10	0.59	32.88	61.67	33.38	20.92	4.88	上海	浦东张江	浦东	2	18	13	小雨	东北风	2	35.9167	6072.87	0	10307.7	0	0	0	0	1	0	0	0	1	7	1	0	-6	0.064668	0	1.58515	3.49286	-0.527633	3.50796	3.04071	3.5812	0	0	0	4.1218	0	0	18
20190501	5	1	1.05	54.13	92	94.05	59.63	6.13	上海	普陀	普陀	3	23	13	多云	西北风	3	35.6316	5358.46	1	146.39	0	0	1	0	0	1	0	0	2	6	0	0	-4	0.21918	0	1.81319	3.99139	0.0487901	4.54383	4.08816	3.57323	0	0	0	4.52179	0	1	18
20190501	5	2	0.97	47.83	78.43	76.67	60.83	7.13	上海	十五厂	黄浦	3	23	13	多云	西北风	3	36.0833	8400.07	0	43.28	0	0	1	0	0	1	0	1	3	5	0	0	-2	0.123417	0	1.96431	3.86765	-0.0304592	4.33951	4.10808	3.58583	0	0	0	4.36221	0	1	18
20190501	5	3	1.15	54.75	64.63	77.87	58.46	8.83	上海	虹口	虹口	3	23	13	多云	西北风	3	42.9	10813.4	0	48.21	0	0	0	0	0	1	0	1	2	6	0	0	-4	0.060307	0	2.17815	4.00278	0.139762	4.35504	4.06834	3.75887	0	0	0	4.16868	0	1	18
20190501	5	4	0.92	54.63	79.25	84.28	61.25	7.88	上海	徐汇上师大	徐汇	3	23	13	多云	西北风	3	27.8	12572.5	0	574.37	0	0	1	0	0	1	0	0	2	6	0	0	-4	0.105085	0	2.06433	4.00058	-0.0833816	4.43414	4.11496	3.32504	0	0	0	4.37261	0	1	18
20190501	5	5	0.91	64.88	71.83	80.38	62.63	7.08	上海	杨浦四漂	杨浦	3	23	13	多云	西北风	3	35.2222	14220.6	0	1161.3	0	0	0	0	0	1	0	1	2	6	0	0	-4	0.0532761	0	1.95727	4.17254	-0.0943106	4.38677	4.13724	3.56168	0	0	0	4.2743	0	1	18
20190501	5	6	0.86	31.04	90.71	81	55.54	6.92	上海	青浦淀山湖	青浦	3	24	9	多云	西北风	2	34.4286	11928.4	0	1537.31	0	0	0	0	0	0	0	0	0	8	0	0	-8	0	0	1.93442	3.43528	-0.150823	4.39445	4.0171	3.53889	0	0	0	4.50767	0	1	18
20190501	5	7	1	63.52	74.17	91	57.27	6.87	上海	静安监测站	静安	3	23	13	多云	西北风	3	35.125	7911.21	1	90.68	0	0	1	0	0	1	0	0	2	6	0	0	-4	0.156445	0	1.92716	4.15135	0	4.51086	4.04778	3.55891	0	0	0	4.30636	0	1	18
20190501	5	8	0.74	50.54	73.92	87.4	60.67	12.42	上海	浦东川沙	浦东	3	23	11	多云	西北风	3	31.625	10752.7	0	10307.7	0	0	1	0	0	1	0	1	3	5	0	0	-2	0.0667873	0	2.51931	3.92277	-0.301105	4.4705	4.10545	3.45395	0	0	0	4.30298	0	1	18
20190501	5	9	0.99	46.63	71.22	89.07	58.86	12.7	上海	浦东新区监测站	浦东	3	23	11	多云	西北风	3	47.9048	8178.36	0	10307.7	0	0	1	0	0	1	0	1	3	5	0	0	-2	0.106333	0	2.5416	3.84224	-0.0100503	4.48942	4.07516	3.86922	0	0	0	4.26577	0	1	18
20190501	5	10	1.04	51.54	92.78	97.43	59.71	9.5	上海	浦东张江	浦东	3	23	11	多云	西北风	3	31.7143	6072.87	0	10307.7	0	0	1	0	0	1	0	1	3	5	0	0	-2	0.0892209	0	2.25129	3.94236	0.0392207	4.57913	4.0895	3.45677	0	0	0	4.53023	0	1	18
20190502	5	1	0.72	60.67	63.26	102.5	30.63	6.13	上海	普陀	普陀	4	24	13	晴	东北风	2	49.3333	5358.46	0	146.39	0	0	0	0	1	0	0	1	2	6	0	0	-4	0.059059	0	1.81319	4.10545	-0.328504	4.62986	3.42198	3.8986	0	0	0	4.14725	0	1	18
20190502	5	2	0.73	55.75	73.75	81.33	32.38	6.88	上海	十五厂	黄浦	4	24	13	晴	东北风	2	36.0588	8400.07	0	43.28	0	0	0	0	1	0	0	1	2	6	0	0	-4	0.0654932	0	1.92862	4.02088	-0.314711	4.39851	3.47754	3.58515	0	0	0	4.30068	0	1	18
20190502	5	3	0.88	60.92	60.67	84.21	31.67	9.08	上海	虹口	虹口	4	24	13	晴	东北风	2	48	10813.4	0	48.21	0	0	0	0	0	0	0	1	1	7	0	0	-6	0.0312723	0	2.20607	4.10956	-0.127833	4.43331	3.45537	3.8712	0	0	0	4.10545	0	1	18
20190502	5	4	0.71	67.17	68.67	95.17	33.21	5.95	上海	徐汇上师大	徐汇	4	24	13	晴	东北风	2	31	12572.5	0	574.37	0	0	0	0	1	0	0	1	2	6	0	0	-4	0.0532043	0	1.78339	4.20723	-0.34249	4.55566	3.50285	3.43399	0	0	0	4.22931	0	1	18
20190502	5	5	0.52	63.67	76.79	91.5	32.33	6.25	上海	杨浦四漂	杨浦	4	24	13	晴	东北风	2	28.1667	14220.6	0	1161.3	0	0	0	0	0	0	0	0	0	8	0	0	-8	0	0	1.83258	4.15371	-0.653926	4.51634	3.476	3.33814	0	0	0	4.34107	0	1	18
20190502	5	6	0.66	47.71	74.58	91.64	35.64	8.33	上海	青浦淀山湖	青浦	4	25	11	晴	东北风	2	21	11928.4	1	1537.31	1	0	1	1	1	1	0	1	6	2	0	0	4	0.184996	0	2.11986	3.86514	-0.415515	4.51787	3.57347	3.04452	0	0	0	4.31187	0	1	18
20190502	5	7	0.75	54.46	78.75	104.13	31.96	6.5	上海	静安监测站	静安	4	24	13	晴	东北风	2	25.5	7911.21	0	90.68	0	0	0	0	1	0	0	1	2	6	0	0	-4	0.0607289	0	1.8718	3.99747	-0.287682	4.64564	3.46449	3.23868	0	0	0	4.36628	0	1	18
20190502	5	8	0.49	58.29	66.71	105.59	37.36	10.7	上海	浦东川沙	浦东	4	23	11	晴	东北风	2	0	10752.7	1	10307.7	0	0	0	0	1	0	0	0	1	7	0	0	-6	0.0929998	0	2.37024	4.06543	-0.71335	4.65956	3.6206		0	0	0	4.20036	0	1	18
20190502	5	9	0.66	51.29	77.25	90.75	31.25	10.17	上海	浦东新区监测站	浦东	4	23	11	晴	东北风	2	53.25	8178.36	0	10307.7	0	0	0	0	1	0	0	0	1	7	0	0	-6	0.0563155	0	2.31944	3.9375	-0.415515	4.50811	3.44202	3.975	0	0	0	4.34705	0	1	18
20190502	5	10	0.81	57.42	76.95	116.43	33.76	7.13	上海	浦东张江	浦东	4	23	11	晴	东北风	2	20	6072.87	0	10307.7	0	0	0	0	1	0	0	0	1	7	0	0	-6	0.064668	0	1.96431	4.05039	-0.210721	4.75729	3.51928	2.99573	0	0	0	4.34316	0	1	18
20190503	5	1	0.71	60.67	70.13	81	28.5	5.17	上海	普陀	普陀	5	27	15	阴	东南风	2	42.3333	5358.46	0	146.39	0	1	0	1	0	0	0	0	2	6	0	0	-4	0.0794525	0	1.64287	4.10545	-0.34249	4.39445	3.3499	3.74557	0	0	0	4.25035	0	1	18
20190503	5	2	0.65	66.79	73.54	63.33	29.79	6.54	上海	十五厂	黄浦	5	27	15	阴	东南风	2	21.5	8400.07	1	43.28	0	1	0	1	0	0	0	0	2	6	0	0	-4	0.141365	0	1.87794	4.20155	-0.430783	4.14836	3.39417	3.06805	0	0	0	4.29783	0	1	18
20190503	5	3	0.95	60.42	73.83	66.3	26.87	7.17	上海	虹口	虹口	5	27	15	阴	东南风	2	34.6316	10813.4	0	48.21	0	1	0	1	1	0	0	0	3	5	0	0	-2	0.119653	0	1.96991	4.10132	-0.0512933	4.19419	3.29101	3.54477	0	0	0	4.30176	0	1	18
20190503	5	4	0.65	80.13	64.33	81.17	29	5.13	上海	徐汇上师大	徐汇	5	27	15	阴	东南风	2	46.1429	12572.5	1	574.37	0	1	0	1	0	0	0	0	2	6	0	0	-4	0.0999515	0	1.63511	4.38365	-0.430783	4.39655	3.3673	3.83174	0	0	0	4.16403	0	1	18
20190503	5	5	0.51	82.26	69.54	73.65	34.43	6.54	上海	杨浦四漂	杨浦	5	27	15	阴	东南风	2	37.8	14220.6	1	1161.3	0	1	0	1	1	0	0	0	3	5	0	0	-2	0.154768	0	1.87794	4.40988	-0.673345	4.29932	3.53893	3.63231	0	0	0	4.2419	0	1	18
20190503	5	6	0.57	45.54	76.33	73.17	28.21	5.54	上海	青浦淀山湖	青浦	5	28	11	阴	东南风	2	47.1111	11928.4	1	1537.31	1	1	0	0	0	0	1	0	3	5	0	0	-2	0.114858	0	1.71199	3.81859	-0.562119	4.29279	3.33968	3.85251	0	0	0	4.33507	0	1	18
20190503	5	7	0.7	53.67	91.71	81.13	26.96	5.71	上海	静安监测站	静安	5	27	15	阴	东南风	2	35	7911.21	0	90.68	0	1	0	1	0	0	0	0	2	6	0	0	-4	0.0916232	0	1.74222	3.98285	-0.356675	4.39605	3.29435	3.55535	0	0	0	4.51863	0	1	18
20190503	5	8	0.43	60.92	71.33	81.52	33.71	10.63	上海	浦东川沙	浦东	5	27	12	阴	东风	2	64.1667	10752.7	0	10307.7	0	0	0	0	0	0	0	0	0	8	0	0	-8	0	0	2.36368	4.10956	-0.84397	4.40085	3.51779	4.16148	0	0	0	4.26732	0	1	18
20190503	5	9	0.55	52.5	83.88	65.5	27.71	8.13	上海	浦东新区监测站	浦东	5	27	12	阴	东风	2	41.5714	8178.36	0	10307.7	0	0	0	1	0	0	0	0	1	7	0	0	-6	0.122274	0	2.09556	3.96081	-0.597837	4.18205	3.32179	3.72741	0	0	0	4.42939	0	1	18
20190503	5	10	0.68	59.04	69.13	79.54	28.58	5.33	上海	浦东张江	浦东	5	27	12	阴	东风	2	35.6154	6072.87	0	10307.7	0	0	0	0	0	0	0	0	0	8	0	0	-8	0	0	1.67335	4.07822	-0.385662	4.37626	3.35271	3.57278	0	0	0	4.23599	0	1	18
20190504	5	1	0.6	36.79	114.92	66.96	30.25	7.33	上海	普陀	普陀	6	27	17	多云	东南风	2	44.5	5358.46	0	146.39	0	1	0	1	0	0	0	0	2	6	0	0	-4	0.0794525	0	1.99198	3.60523	-0.510826	4.2041	3.4095	3.79549	0	0	0	4.74424	1	1	18
20190504	5	2	0.65	54.13	98.88	55.52	36.17	6.88	上海	十五厂	黄浦	6	27	17	多云	东南风	2	36.3846	8400.07	1	43.28	0	1	0	1	0	0	0	0	2	6	0	0	-4	0.141365	0	1.92862	3.99139	-0.430783	4.01674	3.58823	3.59415	0	0	0	4.59391	1	1	18
20190504	5	3	0.83	59.13	96.58	62	30.58	7.42	上海	虹口	虹口	6	27	17	多云	东南风	2	92.0455	10813.4	0	48.21	0	1	0	1	1	0	0	0	3	5	0	0	-2	0.119653	0	2.00418	4.07974	-0.18633	4.12713	3.42035	4.52228	0	0	0	4.57037	1	1	18
20190504	5	4	0.65	64.88	99.46	64.38	31.96	5.96	上海	徐汇上师大	徐汇	6	27	17	多云	东南风	2	68.2222	12572.5	1	574.37	0	1	0	1	0	0	0	0	2	6	0	0	-4	0.0999515	0	1.78507	4.17254	-0.430783	4.1648	3.46449	4.22277	0	0	0	4.59976	1	1	18
20190504	5	5	0.53	73.63	88.63	68.71	39.13	7.75	上海	杨浦四漂	杨浦	6	27	17	多云	东南风	2	79	14220.6	1	1161.3	0	1	0	1	1	0	0	0	3	5	0	0	-2	0.154768	0	2.04769	4.29905	-0.634878	4.22989	3.66689	4.36945	0	0	0	4.48447	1	1	18
20190504	5	6	0.6	45.91	94.83	55.65	29.22	8.79	上海	青浦淀山湖	青浦	6	27	12	多云	东南风	3	86.8333	11928.4	1	1537.31	1	1	0	0	0	0	1	0	3	5	0	0	-2	0.114858	0	2.17361	3.82668	-0.510826	4.01908	3.37485	4.46399	0	0	0	4.55209	1	1	18
20190504	5	7	0.65	42.96	120.42	69.42	31.04	6.42	上海	静安监测站	静安	6	27	17	多云	东南风	2	76.2308	7911.21	0	90.68	0	1	0	1	0	0	0	0	2	6	0	0	-4	0.0916232	0	1.85942	3.76027	-0.430783	4.24017	3.43528	4.33377	0	0	0	4.79099	1	1	18
20190504	5	8	0.48	65.5	83.71	82.61	40.54	12.54	上海	浦东川沙	浦东	6	26	14	多云	东南风	2	75.8889	10752.7	0	10307.7	0	1	0	0	0	0	0	0	1	7	0	0	-6	0.0389935	0	2.52892	4.18205	-0.733969	4.41413	3.70229	4.32927	0	0	0	4.42736	1	1	18
20190504	5	9	0.58	46.33	105.46	63.3	34.75	8.38	上海	浦东新区监测站	浦东	6	26	14	多云	东南风	2	88.5909	8178.36	1	10307.7	0	1	0	1	0	0	0	0	2	6	0	0	-4	0.146488	0	2.12585	3.83579	-0.544727	4.14789	3.54818	4.48403	0	0	0	4.65833	1	1	18
20190504	5	10	0.77	59.38	102.35	75.96	40.42	6.21	上海	浦东张江	浦东	6	26	14	多云	东南风	2	71.3	6072.87	0	10307.7	0	1	0	0	0	0	0	0	1	7	0	0	-6	0.0275572	0	1.82616	4.08396	-0.261365	4.33021	3.69932	4.2669	0	0	0	4.6284	1	1	18
20190505	5	1	0.66	23.88	123.96	57.91	38.38	4.92	上海	普陀	普陀	7	27	16	阴	东南风	3	82.2857	5358.46	0	146.39	0	1	0	1	0	0	0	0	2	6	0	0	-4	0.0794525	0	1.59331	3.17304	-0.415515	4.05889	3.64754	4.4102	0	0	0	4.81996	1	0	18
20190505	5	2	0.63	27.71	123.96	42.71	41.58	6.13	上海	十五厂	黄浦	7	27	16	阴	东南风	3	90.7619	8400.07	1	43.28	0	1	0	1	0	0	0	0	2	6	0	0	-4	0.141365	0	1.81319	3.32179	-0.462035	3.75443	3.72762	4.50824	0	0	0	4.81996	1	0	18
20190505	5	3	0.71	30.83	124.29	50.15	34.83	7.38	上海	虹口	虹口	7	27	16	阴	东南风	3	76.375	10813.4	0	48.21	0	1	0	1	1	0	0	0	3	5	0	0	-2	0.119653	0	1.99877	3.42849	-0.34249	3.91502	3.55048	4.33566	0	0	0	4.82262	1	0	18
20190505	5	4	0.68	29.21	132.17	54.29	43.5	5.58	上海	徐汇上师大	徐汇	7	27	16	阴	东南风	3	65.875	12572.5	1	574.37	0	1	0	1	0	0	0	0	2	6	0	0	-4	0.0999515	0	1.71919	3.37451	-0.385662	3.99434	3.77276	4.18776	0	0	0	4.88409	1	0	18
20190505	5	5	0.5	35.5	123.79	49.94	44.54	6.33	上海	杨浦四漂	杨浦	7	27	16	阴	东南风	3	67.4167	14220.6	1	1161.3	0	1	0	1	1	0	0	0	3	5	0	0	-2	0.154768	0	1.8453	3.56953	-0.693147	3.91082	3.79639	4.21089	0	0	0	4.81859	1	0	18
20190505	5	6	0.69	26.42	121.54	49.12	37.29	5.71	上海	青浦淀山湖	青浦	7	27	13	阴	东南风	3	72.8333	11928.4	1	1537.31	1	1	0	0	0	0	1	0	3	5	0	0	-2	0.114858	0	1.74222	3.27412	-0.371064	3.89427	3.61873	4.28817	0	0	0	4.80024	1	0	18
20190505	5	7	0.66	24.79	132.5	68.86	38.38	5.63	上海	静安监测站	静安	7	27	16	阴	东南风	3	71.0417	7911.21	0	90.68	0	1	0	1	0	0	0	0	2	6	0	0	-4	0.0916232	0	1.72811	3.21044	-0.415515	4.23208	3.64754	4.26327	0	0	0	4.88658	1	0	18
20190505	5	8	0.4	26.58	131.63	49.75	41.77	10.58	上海	浦东川沙	浦东	7	27	14	阴	东南风	3	71.2727	10752.7	0	10307.7	0	1	0	0	0	0	0	0	1	7	0	0	-6	0.0389935	0	2.35897	3.28016	-0.916291	3.90701	3.73218	4.26651	0	0	0	4.87999	1	0	18
20190505	5	9	0.62	21.29	123.17	49.76	40.42	8.46	上海	浦东新区监测站	浦东	7	27	14	阴	东南风	3	76.9583	8178.36	1	10307.7	0	1	0	1	0	0	0	0	2	6	0	0	-4	0.146488	0	2.13535	3.05824	-0.478036	3.90721	3.69932	4.34326	0	0	0	4.81357	1	0	18
20190505	5	10	0.71	22.71	124.13	51.59	42.13	5.79	上海	浦东张江	浦东	7	27	14	阴	东南风	3	78	6072.87	0	10307.7	0	1	0	0	0	0	0	0	1	7	0	0	-6	0.0275572	0	1.75613	3.12281	-0.34249	3.94333	3.74076	4.35671	0	0	0	4.82133	1	0	18
20190506	5	1	0.48	18.58	94.33	45.36	21.54	4.67	上海	普陀	普陀	1	20	12	多云	东北风	3	70.4583	5358.46	0	146.39	0	0	0	0	1	0	0	1	2	6	0	0	-4	0.059059	0	1.54116	2.92209	-0.733969	3.81463	3.06991	4.25502	0	0	0	4.5468	0	0	19
20190506	5	2	0.49	22.38	98	42.35	26	7.38	上海	十五厂	黄浦	1	20	12	多云	东北风	3	83.4762	8400.07	0	43.28	0	0	0	0	1	0	0	1	2	6	0	0	-4	0.0654932	0	1.99877	3.10817	-0.71335	3.74597	3.2581	4.42456	0	0	0	4.58497	0	0	19
20190506	5	3	0.51	24.29	98.79	42.05	19.13	6.08	上海	虹口	虹口	1	20	12	多云	东北风	3	65.1818	10813.4	0	48.21	0	0	0	0	0	0	0	1	1	7	0	0	-6	0.0312723	0	1.805	3.19006	-0.673345	3.73886	2.95126	4.17718	0	0	0	4.593	0	0	19
20190506	5	4	0.54	31.33	100.88	41.42	25.33	6.67	上海	徐汇上师大	徐汇	1	20	12	多云	东北风	3	56.125	12572.5	0	574.37	0	0	0	0	1	0	0	1	2	6	0	0	-4	0.0532043	0	1.89762	3.44458	-0.616186	3.72376	3.23199	4.02758	0	0	0	4.61393	0	0	19
20190506	5	5	0.33	28.33	100.71	42.89	24.83	6.96	上海	杨浦四漂	杨浦	1	20	12	多云	东北风	4	57.6956	14220.6	0	1161.3	0	0	0	0	0	0	0	0	0	8	0	0	-8	0	0	1.94018	3.34392	-1.10866	3.75864	3.21205	4.05518	0	0	0	4.61225	0	0	19
20190506	5	6	0.6	18.25	100.79	44.9	25.88	6.33	上海	青浦淀山湖	青浦	1	20	11	多云	东北风	3	65.2917	11928.4	1	1537.31	1	0	1	1	1	1	0	1	6	2	0	0	4	0.184996	0	1.8453	2.90417	-0.510826	3.80444	3.25347	4.17886	0	0	0	4.61304	0	0	19
20190506	5	7	0.45	21.75	106.04	44.61	23.33	6.25	上海	静安监测站	静安	1	20	12	多云	东北风	3	62.3913	7911.21	0	90.68	0	0	0	0	1	0	0	1	2	6	0	0	-4	0.0607289	0	1.83258	3.07961	-0.798508	3.79796	3.14974	4.13343	0	0	0	4.66382	0	0	19
20190506	5	8	0.22	19.38	111.63	45	19.92	9.29	上海	浦东川沙	浦东	1	18	12	多云	东北风	4	61.4167	10752.7	1	10307.7	0	0	0	0	1	0	0	0	1	7	0	0	-6	0.0929998	0	2.22894	2.96424	-1.51413	3.80666	2.99172	4.11768	0	0	0	4.71519	0	0	19
20190506	5	9	0.45	18.58	98.5	39.91	20.71	7.79	上海	浦东新区监测站	浦东	1	18	12	多云	东北风	4	65.625	8178.36	0	10307.7	0	0	0	0	1	0	0	0	1	7	0	0	-6	0.0563155	0	2.05284	2.92209	-0.798508	3.68663	3.03062	4.18396	0	0	0	4.59006	0	0	19
20190506	5	10	0.5	20.08	97.25	45.95	24.04	5.42	上海	浦东张江	浦东	1	18	12	多云	东北风	4	65.4545	6072.87	0	10307.7	0	0	0	0	1	0	0	0	1	7	0	0	-6	0.064668	0	1.6901	2.99972	-0.693147	3.82755	3.17972	4.18135	0	0	0	4.57728	0	0	19
20190507	5	1	0.43	24.96	87.96	53.17	11.5	4.75	上海	普陀	普陀	2	20	15	阴	东北风	3	57.7917	5358.46	0	146.39	0	0	0	0	1	0	0	1	2	6	0	0	-4	0.059059	0	1.55814	3.21727	-0.84397	3.97349	2.44235	4.05685	0	0	0	4.47688	0	0	19
20190507	5	2	0.47	24.52	99.38	41.7	15.17	5.13	上海	十五厂	黄浦	2	20	15	阴	东北风	3	64.25	8400.07	0	43.28	0	0	0	0	1	0	0	1	2	6	0	0	-4	0.0654932	0	1.63511	3.19949	-0.755023	3.7305	2.71932	4.16278	0	0	0	4.59895	0	0	19
20190507	5	3	0.45	31.08	91.29	44.5	11.33	6.17	上海	虹口	虹口	2	20	15	阴	东北风	3	59.1667	10813.4	0	48.21	0	0	0	0	0	0	0	1	1	7	0	0	-6	0.0312723	0	1.8197	3.43656	-0.798508	3.79549	2.42745	4.08036	0	0	0	4.51404	0	0	19
20190507	5	4	0.41	31.17	100.5	45.68	13.91	4.35	上海	徐汇上师大	徐汇	2	20	15	阴	东北风	3	54.1739	12572.5	0	574.37	0	0	0	0	1	0	0	1	2	6	0	0	-4	0.0532043	0	1.47018	3.43946	-0.891598	3.82166	2.63261	3.9922	0	0	0	4.61016	0	0	19
20190507	5	5	0.29	28.21	100.79	47.13	13	5.38	上海	杨浦四漂	杨浦	2	20	15	阴	东北风	3	56.9583	14220.6	0	1161.3	0	0	0	0	0	0	0	0	0	8	0	0	-8	0	0	1.68269	3.33968	-1.23787	3.85291	2.56495	4.04232	0	0	0	4.61304	0	0	19
20190507	5	6	0.51	23.96	98.21	46.71	13.08	6.13	上海	青浦淀山湖	青浦	2	20	13	阴	东北风	3	62.3333	11928.4	1	1537.31	1	0	1	1	1	1	0	1	6	2	0	0	4	0.184996	0	1.81319	3.17639	-0.673345	3.84396	2.57108	4.1325	0	0	0	4.58711	0	0	19
20190507	5	7	0.44	29.04	100.54	52.33	13.08	4.88	上海	静安监测站	静安	2	20	15	阴	东北风	3	61.8333	7911.21	0	90.68	0	0	0	0	1	0	0	1	2	6	0	0	-4	0.0607289	0	1.58515	3.36867	-0.820981	3.95757	2.57108	4.12444	0	0	0	4.61056	0	0	19
20190507	5	8	0.2	22.92	107.54	49.08	10.63	7.5	上海	浦东川沙	浦东	2	19	13	阴	东北风	3	60.4348	10752.7	1	10307.7	0	0	0	0	1	0	0	0	1	7	0	0	-6	0.0929998	0	2.0149	3.13201	-1.60944	3.89345	2.36368	4.10156	0	0	0	4.67786	0	0	19
20190507	5	9	0.4	21.29	99.33	41.57	19.95	6.71	上海	浦东新区监测站	浦东	2	19	13	阴	东北风	3	62.4583	8178.36	0	10307.7	0	0	0	0	1	0	0	0	1	7	0	0	-6	0.0563155	0	1.9036	3.05824	-0.916291	3.72738	2.99323	4.1345	0	0	0	4.59845	0	0	19
20190507	5	10	0.5	21.38	96.21	52.21	11.96	4.83	上海	浦东张江	浦东	2	19	13	阴	东北风	3	71.6522	6072.87	0	10307.7	0	0	0	0	1	0	0	0	1	7	0	0	-6	0.064668	0	1.57485	3.06246	-0.693147	3.95527	2.48157	4.27182	0	0	0	4.56653	0	0	19
20190508	5	1	0.52	23.04	103.33	50.17	15.38	5	上海	普陀	普陀	3	21	16	多云	东南风	2	57.8261	5358.46	0	146.39	0	1	0	1	0	0	0	0	2	6	0	0	-4	0.0794525	0	1.60944	3.13723	-0.653926	3.91542	2.73307	4.05744	0	0	0	4.63793	0	0	19
20190508	5	2	0.55	28.92	104.5	36.63	18.46	5.5	上海	十五厂	黄浦	3	21	16	多云	东南风	2	68.625	8400.07	1	43.28	0	1	0	1	0	0	0	0	2	6	0	0	-4	0.141365	0	1.70475	3.36453	-0.597837	3.60087	2.91561	4.22866	0	0	0	4.64919	0	0	19
20190508	5	3	0.49	29.5	105.5	40.67	13.83	6.71	上海	虹口	虹口	3	21	16	多云	东南风	3	60.1739	10813.4	0	48.21	0	1	0	1	1	0	0	0	3	5	0	0	-2	0.119653	0	1.9036	3.38439	-0.71335	3.70549	2.62684	4.09724	0	0	0	4.65871	0	0	19
20190508	5	4	0.2	30.88	112.13	42.46	18.54	5.42	上海	徐汇上师大	徐汇	3	21	16	多云	东南风	2	50.7143	12572.5	1	574.37	0	1	0	1	0	0	0	0	2	6	0	0	-4	0.0999515	0	1.6901	3.43011	-1.60944	3.74856	2.91993	3.92621	0	0	0	4.71966	0	0	19
20190508	5	5	0.36	36.88	102.71	40.42	18.29	5.58	上海	杨浦四漂	杨浦	3	21	16	多云	东南风	3	52.5	14220.6	1	1161.3	0	1	0	1	1	0	0	0	3	5	0	0	-2	0.154768	0	1.71919	3.60767	-1.02165	3.69932	2.90635	3.96081	0	0	0	4.63191	0	0	19
20190508	5	6	0.55	41.67	79.32	41.08	15.82	5.83	上海	青浦淀山湖	青浦	3	22	12	多云	东南风	2	61.4118	11928.4	1	1537.31	1	1	0	0	0	0	1	0	3	5	0	0	-2	0.114858	0	1.76302	3.72978	-0.597837	3.71552	2.76128	4.1176	0	0	0	4.37349	0	0	19
20190508	5	7	0.48	27.88	113.04	55	16.92	5.38	上海	静安监测站	静安	3	21	16	多云	东南风	2	55.125	7911.21	0	90.68	0	1	0	1	0	0	0	0	2	6	0	0	-4	0.0916232	0	1.68269	3.32791	-0.733969	4.00733	2.8285	4.0096	0	0	0	4.72774	0	0	19
20190508	5	8	0.26	28.21	109.71	44.96	15.88	9	上海	浦东川沙	浦东	3	21	13	多云	东南风	3	54.9412	10752.7	0	10307.7	0	1	0	0	0	0	0	0	1	7	0	0	-6	0.0389935	0	2.19722	3.33968	-1.34707	3.80577	2.76506	4.00626	0	0	0	4.69784	0	0	19
20190508	5	9	0.46	26.21	102.5	47.77	15.26	7.91	上海	浦东新区监测站	浦东	3	21	13	多云	东南风	3	65.4286	8178.36	1	10307.7	0	1	0	1	0	0	0	0	2	6	0	0	-4	0.146488	0	2.06813	3.26614	-0.776529	3.8664	2.72523	4.18096	0	0	0	4.62986	0	0	19
20190508	5	10	0.55	24.79	104.54	45.17	19.04	5.04	上海	浦东张江	浦东	3	21	13	多云	东南风	3	50.5	6072.87	0	10307.7	0	1	0	0	0	0	0	0	1	7	0	0	-6	0.0275572	0	1.61741	3.21044	-0.597837	3.81043	2.94654	3.92197	0	0	0	4.64957	0	0	19
20190509	5	1	0.69	35.96	130.46	61.54	35.33	6.83	上海	普陀	普陀	4	25	17	多云	东南风	2	52.7647	5358.46	0	146.39	0	1	0	1	0	0	0	0	2	6	0	0	-4	0.0794525	0	1.92132	3.58241	-0.371064	4.11969	3.56473	3.96584	0	0	0	4.87107	0	0	19
20190509	5	2	0.71	42.92	124.83	50.79	36.29	7.88	上海	十五厂	黄浦	4	25	17	多云	东南风	2	55.5294	8400.07	1	43.28	0	1	0	1	0	0	0	0	2	6	0	0	-4	0.141365	0	2.06433	3.75934	-0.34249	3.9277	3.59154	4.01691	0	0	0	4.82695	0	0	19
20190509	5	3	0.7	45.63	122.92	52.21	33.21	9.96	上海	虹口	虹口	4	25	17	多云	东南风	2	46.3636	10813.4	0	48.21	0	1	0	1	1	0	0	0	3	5	0	0	-2	0.119653	0	2.29858	3.82057	-0.356675	3.95527	3.50285	3.83651	0	0	0	4.81153	0	0	19
20190509	5	4	0.38	47.63	130	57	38.42	7.29	上海	徐汇上师大	徐汇	4	25	17	多云	东南风	2	42.7647	12572.5	1	574.37	0	1	0	1	0	0	0	0	2	6	0	0	-4	0.0999515	0	1.9865	3.86346	-0.967584	4.04305	3.64858	3.75571	0	0	0	4.86753	0	0	19
20190509	5	5	0.54	49.96	124.58	56.7	37.96	8.29	上海	杨浦四漂	杨浦	4	25	17	多云	东南风	2	42.45	14220.6	1	1161.3	0	1	0	1	1	0	0	0	3	5	0	0	-2	0.154768	0	2.11505	3.91122	-0.616186	4.03777	3.63653	3.74833	0	0	0	4.82495	0	0	19
20190509	5	6	0.65	39.33	130.54	52.33	30.42	8.04	上海	青浦淀山湖	青浦	4	25	14	多云	东南风	2	43.1579	11928.4	1	1537.31	1	1	0	0	0	0	1	0	3	5	0	0	-2	0.114858	0	2.08443	3.67199	-0.430783	3.95757	3.4151	3.76487	0	0	0	4.87168	0	0	19
20190509	5	7	0.65	37.13	135.3	69.24	35.22	7.57	上海	静安监测站	静安	4	25	17	多云	东南风	2	43.6667	7911.21	0	90.68	0	1	0	1	0	0	0	0	2	6	0	0	-4	0.0916232	0	2.02419	3.61443	-0.430783	4.23758	3.56161	3.77659	0	0	0	4.90749	0	0	19
20190509	5	8	0.42	41.26	120.17	51.62	34.17	11.87	上海	浦东川沙	浦东	4	22	12	多云	东南风	2	47.75	10752.7	0	10307.7	0	1	0	0	0	0	0	0	1	7	0	0	-6	0.0389935	0	2.47401	3.71989	-0.867501	3.94391	3.53135	3.86598	0	0	0	4.78891	0	0	19
20190509	5	9	0.63	36.63	121.92	60.71	32.83	11.38	上海	浦东新区监测站	浦东	4	22	12	多云	东南风	2	47.6842	8178.36	1	10307.7	0	1	0	1	0	0	0	0	2	6	0	0	-4	0.146488	0	2.43186	3.60087	-0.462035	4.10611	3.49134	3.8646	0	0	0	4.80337	0	0	19
20190509	5	10	0.72	45.57	114.79	58.65	35.74	7.42	上海	浦东张江	浦东	4	22	12	多云	东南风	2	45.9048	6072.87	0	10307.7	0	1	0	0	0	0	0	0	1	7	0	0	-6	0.0275572	0	2.00418	3.81925	-0.328504	4.07159	3.57627	3.82657	0	0	0	4.7431	0	0	19
20190510	5	1	0.68	31.83	135.61	59.29	39.52	6.14	上海	普陀	普陀	5	27	17	晴	东南风	2	42.3913	5358.46	0	146.39	0	1	0	1	0	0	0	0	2	6	0	0	-4	0.0794525	0	1.81482	3.46041	-0.385662	4.08244	3.67681	3.74694	0	0	0	4.90978	0	0	19
20190510	5	2	0.64	34.83	125.26	52.15	39.22	6.7	上海	十五厂	黄浦	5	27	17	晴	东南风	2	46.55	8400.07	1	43.28	0	1	0	1	0	0	0	0	2	6	0	0	-4	0.141365	0	1.90211	3.55048	-0.446287	3.95412	3.66919	3.84053	0	0	0	4.83039	0	0	19
20190510	5	3	0.62	40.73	120.78	50.1	33.73	8.48	上海	虹口	虹口	5	27	17	晴	东南风	2	50.9167	10813.4	0	48.21	0	1	0	1	1	0	0	0	3	5	0	0	-2	0.119653	0	2.13771	3.70696	-0.478036	3.91402	3.51839	3.93019	0	0	0	4.79397	0	0	19
20190510	5	4	0.37	38.57	141.91	59.75	42.91	8.43	上海	徐汇上师大	徐汇	5	27	17	晴	东南风	2	41.8261	12572.5	1	574.37	0	1	0	1	0	0	0	0	2	6	0	0	-4	0.0999515	0	2.1318	3.65247	-0.994252	4.09017	3.7591	3.73352	0	0	0	4.95519	0	0	19
20190510	5	5	0.46	45.78	116.78	61.6	41.43	7.27	上海	杨浦四漂	杨浦	5	27	17	晴	东南风	2	44	14220.6	1	1161.3	0	1	0	1	1	0	0	0	3	5	0	0	-2	0.154768	0	1.98376	3.82385	-0.776529	4.12066	3.72401	3.78419	0	0	0	4.76029	0	0	19
20190510	5	6	0.68	30.83	146.91	54.74	35.78	6.7	上海	青浦淀山湖	青浦	5	27	14	晴	东南风	2	45.0909	11928.4	1	1537.31	1	1	0	0	0	0	1	0	3	5	0	0	-2	0.114858	0	1.90211	3.42849	-0.385662	4.00259	3.57739	3.80868	0	0	0	4.98982	0	0	19
20190510	5	7	0.56	31.57	141.22	65.79	37.87	6.83	上海	静安监测站	静安	5	27	17	晴	东南风	2	46.6667	7911.21	0	90.68	0	1	0	1	0	0	0	0	2	6	0	0	-4	0.0916232	0	1.92132	3.45221	-0.579818	4.18647	3.63416	3.84303	0	0	0	4.95032	0	0	19
20190510	5	8	0.3	29.78	119.87	48.15	33	12.13	上海	浦东川沙	浦东	5	27	15	晴	东南风	2	46.2917	10752.7	0	10307.7	0	1	0	0	0	0	0	0	1	7	0	0	-6	0.0389935	0	2.49568	3.39384	-1.20397	3.87432	3.49651	3.83496	0	0	0	4.78641	0	0	19
20190510	5	9	0.54	29.35	117.3	48.73	32.48	10.74	上海	浦东新区监测站	浦东	5	27	15	晴	东南风	2	49.5417	8178.36	1	10307.7	0	1	0	1	0	0	0	0	2	6	0	0	-4	0.146488	0	2.37398	3.37929	-0.616186	3.88629	3.48062	3.90281	0	0	0	4.76473	0	0	19
20190510	5	10	0.63	31.17	118.17	53.75	37.78	6.87	上海	浦东张江	浦东	5	27	15	晴	东南风	2	47.9167	6072.87	0	10307.7	0	1	0	0	0	0	0	0	1	7	0	0	-6	0.0275572	0	1.92716	3.43946	-0.462035	3.98434	3.63178	3.86946	0	0	0	4.77212	0	0	19
20190511	5	1	0.71	36.25	146	68.08	42.17	6.96	上海	普陀	普陀	6	29	19	多云	东南风	2	41.65	5358.46	0	146.39	0	1	0	1	0	0	0	0	2	6	0	0	-4	0.0794525	0	1.94018	3.59044	-0.34249	4.22068	3.74171	3.7293	0	0	0	4.98361	1	0	19
20190511	5	2	0.69	41.92	134.88	58.88	43.04	6.88	上海	十五厂	黄浦	6	29	19	多云	东南风	2	50.5	8400.07	1	43.28	0	1	0	1	0	0	0	0	2	6	0	0	-4	0.141365	0	1.92862	3.73576	-0.371064	4.0755	3.76213	3.92197	0	0	0	4.90439	1	0	19
20190511	5	3	0.86	46.79	135.25	61.86	40.83	8.38	上海	虹口	虹口	6	29	19	多云	东南风	2	48.1667	10813.4	0	48.21	0	1	0	1	1	0	0	0	3	5	0	0	-2	0.119653	0	2.12585	3.84567	-0.150823	4.12487	3.70942	3.87467	0	0	0	4.90712	1	0	19
20190511	5	4	0.48	46.33	142	66.11	46.33	12.08	上海	徐汇上师大	徐汇	6	29	19	多云	东南风	2	38.5417	12572.5	1	574.37	0	1	0	1	0	0	0	0	2	6	0	0	-4	0.0999515	0	2.49155	3.83579	-0.733969	4.19132	3.83579	3.65174	0	0	0	4.95583	1	0	19
20190511	5	5	0.53	54.58	125.83	64.48	44.58	7.54	上海	杨浦四漂	杨浦	6	29	19	多云	东南风	2	40.9583	14220.6	1	1161.3	0	1	0	1	1	0	0	0	3	5	0	0	-2	0.154768	0	2.02022	3.99967	-0.634878	4.16636	3.79729	3.71255	0	0	0	4.83493	1	0	19
20190511	5	6	0.7	35.61	137.38	61.75	43.35	7.58	上海	青浦淀山湖	青浦	6	29	17	多云	东南风	2	43.2083	11928.4	1	1537.31	1	1	0	0	0	0	1	0	3	5	0	0	-2	0.114858	0	2.02551	3.57263	-0.356675	4.12309	3.76931	3.76603	0	0	0	4.92275	1	0	19
20190511	5	7	0.6	36.5	151.46	70.17	41.75	7.08	上海	静安监测站	静安	6	29	19	多云	东南风	2	41.25	7911.21	0	90.68	0	1	0	1	0	0	0	0	2	6	0	0	-4	0.0916232	0	1.95727	3.59731	-0.510826	4.25092	3.7317	3.71965	0	0	0	5.02032	1	0	19
20190511	5	8	0.4	33	124.79	54.83	32.79	11.71	上海	浦东川沙	浦东	6	29	18	多云	东南风	3	42.5417	10752.7	0	10307.7	0	1	0	0	0	0	0	0	1	7	0	0	-6	0.0389935	0	2.46044	3.49651	-0.916291	4.00424	3.49012	3.75048	0	0	0	4.82663	1	0	19
20190511	5	9	0.6	38.92	123.92	56.71	36.25	10.25	上海	浦东新区监测站	浦东	6	29	18	多云	东南风	3	51.375	8178.36	1	10307.7	0	1	0	1	0	0	0	0	2	6	0	0	-4	0.146488	0	2.32728	3.66151	-0.510826	4.03795	3.59044	3.93915	0	0	0	4.81964	1	0	19
20190511	5	10	0.68	35.13	128.96	58.75	38.17	6.33	上海	浦东张江	浦东	6	29	18	多云	东南风	3	44.3333	6072.87	0	10307.7	0	1	0	0	0	0	0	0	1	7	0	0	-6	0.0275572	0	1.8453	3.55906	-0.385662	4.07329	3.64205	3.79174	0	0	0	4.8595	1	0	19
20190512	5	1	0.69	29.46	124.46	60.67	35	5.58	上海	普陀	普陀	7	28	19	小雨	东南风	3	45.6956	5358.46	0	146.39	0	1	0	1	0	0	0	0	2	6	1	0	-4	0.0794525	0	1.71919	3.38303	-0.371064	4.10545	3.55535	3.822	0	0	0	4.82398	1	0	19
20190512	5	2	0.63	35.17	115	48.18	36.63	6.21	上海	十五厂	黄浦	7	28	19	小雨	东南风	3	44.875	8400.07	1	43.28	0	1	0	1	0	0	0	0	2	6	1	0	-4	0.141365	0	1.82616	3.56019	-0.462035	3.87494	3.60087	3.80388	0	0	0	4.74493	1	0	19
20190512	5	3	0.81	34.96	127.25	52.91	31.42	7.67	上海	虹口	虹口	7	28	19	小雨	东南风	3	63.25	10813.4	0	48.21	0	1	0	1	1	0	0	0	3	5	1	0	-2	0.119653	0	2.03732	3.5542	-0.210721	3.96859	3.44744	4.1471	0	0	0	4.84615	1	0	19
20190512	5	4	0.45	36.75	120.42	59.26	39.42	7.75	上海	徐汇上师大	徐汇	7	28	19	小雨	东南风	3	61.2632	12572.5	1	574.37	0	1	0	1	0	0	0	0	2	6	1	0	-4	0.0999515	0	2.04769	3.60414	-0.798508	4.08193	3.67427	4.11518	0	0	0	4.79099	1	0	19
20190512	5	5	0.5	44.96	112.21	56.3	40.38	6.83	上海	杨浦四漂	杨浦	7	28	19	小雨	东南风	3	57.75	14220.6	1	1161.3	0	1	0	1	1	0	0	0	3	5	1	0	-2	0.154768	0	1.92132	3.80577	-0.693147	4.03069	3.69833	4.05612	0	0	0	4.72037	1	0	19
20190512	5	6	0.65	30.71	112.96	47.42	32.63	6.13	上海	青浦淀山湖	青浦	7	28	18	小雨	东南风	3	67.4167	11928.4	1	1537.31	1	1	0	0	0	0	1	0	3	5	1	0	-2	0.114858	0	1.81319	3.42459	-0.430783	3.85904	3.48523	4.21089	0	0	0	4.72703	1	0	19
20190512	5	7	0.58	30.38	129.58	61.65	36.58	5.96	上海	静安监测站	静安	7	28	19	小雨	东南风	3	63.3044	7911.21	0	90.68	0	1	0	1	0	0	0	0	2	6	1	0	-4	0.0916232	0	1.78507	3.41378	-0.544727	4.12147	3.5995	4.14795	0	0	0	4.8643	1	0	19
20190512	5	8	0.35	31.33	101.75	54.35	33.67	11.17	上海	浦东川沙	浦东	7	28	18	小雨	东南风	3	68.125	10752.7	0	10307.7	0	1	0	0	0	0	0	0	1	7	1	0	-6	0.0389935	0	2.41323	3.44458	-1.04982	3.99544	3.51661	4.22134	0	0	0	4.62252	1	0	19
20190512	5	9	0.55	29.96	110.38	52.54	31.58	10.13	上海	浦东新区监测站	浦东	7	28	18	小雨	东南风	3	67.1905	8178.36	1	10307.7	0	1	0	1	0	0	0	0	2	6	1	0	-4	0.146488	0	2.3155	3.39986	-0.597837	3.96157	3.45252	4.20753	0	0	0	4.70393	1	0	19
20190512	5	10	0.63	27.75	111.29	56.95	36.04	5.75	上海	浦东张江	浦东	7	28	18	小雨	东南风	3	57.6956	6072.87	0	10307.7	0	1	0	0	0	0	0	0	1	7	1	0	-6	0.0275572	0	1.7492	3.32324	-0.462035	4.04217	3.58463	4.05518	0	0	0	4.71214	1	0	19
20190513	5	1	0.68	28.33	89.5	50.24	24.25	6.54	上海	普陀	普陀	1	23	17	小雨	东南风	3	61.7083	5358.46	0	146.39	0	1	0	1	0	0	0	0	2	6	1	0	-4	0.0794525	0	1.87794	3.34392	-0.385662	3.91681	3.18842	4.12242	0	0	0	4.49424	0	0	20
20190513	5	2	0.61	37.29	82.33	43.64	24.71	5.92	上海	十五厂	黄浦	1	23	17	小雨	东南风	3	59.087	8400.07	1	43.28	0	1	0	1	0	0	0	0	2	6	1	0	-4	0.141365	0	1.77834	3.61873	-0.494296	3.77597	3.20721	4.07901	0	0	0	4.41074	0	0	20
20190513	5	3	0.78	36.96	96.5	35.18	22.38	7.08	上海	虹口	虹口	1	23	17	小雨	东南风	3	63.8095	10813.4	0	48.21	0	1	0	1	1	0	0	0	3	5	1	0	-2	0.119653	0	1.95727	3.60984	-0.248461	3.56048	3.10817	4.1559	0	0	0	4.56954	0	0	20
20190513	5	4	0.43	37.17	86.75	43.86	27.88	11.04	上海	徐汇上师大	徐汇	1	23	17	小雨	东南风	3	61.5385	12572.5	1	574.37	0	1	0	1	0	0	0	0	2	6	1	0	-4	0.0999515	0	2.40153	3.6155	-0.84397	3.781	3.32791	4.11966	0	0	0	4.46303	0	0	20
20190513	5	5	0.48	40.67	88.96	38.37	27.13	6.17	上海	杨浦四漂	杨浦	1	23	17	小雨	东南风	3	52.55	14220.6	1	1161.3	0	1	0	1	1	0	0	0	3	5	1	0	-2	0.154768	0	1.8197	3.70549	-0.733969	3.64728	3.30064	3.96177	0	0	0	4.48819	0	0	20
20190513	5	6	0.66	32.79	77.29	41.25	24.46	6.5	上海	青浦淀山湖	青浦	1	22	16	小雨	东南风	3	76.375	11928.4	1	1537.31	1	1	0	0	0	0	1	0	3	5	1	0	-2	0.114858	0	1.8718	3.49012	-0.415515	3.71965	3.19704	4.33566	0	0	0	4.34756	0	0	20
20190513	5	7	0.49	30	97.46	57.94	24.13	5.75	上海	静安监测站	静安	1	23	17	小雨	东南风	3	57.8	7911.21	0	90.68	0	1	0	1	0	0	0	0	2	6	1	0	-4	0.0916232	0	1.7492	3.4012	-0.71335	4.05941	3.18346	4.05699	0	0	0	4.57944	0	0	20
20190513	5	8	0.38	23.75	96.96	33.94	22.29	9.75	上海	浦东川沙	浦东	1	22	16	小雨	东南风	3	78.2632	10752.7	0	10307.7	0	1	0	0	0	0	0	0	1	7	1	0	-6	0.0389935	0	2.27727	3.16758	-0.967584	3.52459	3.10414	4.36008	0	0	0	4.5743	0	0	20
20190513	5	9	0.53	31.17	85.96	36.04	20.92	10	上海	浦东新区监测站	浦东	1	22	16	小雨	东南风	3	65.4211	8178.36	1	10307.7	0	1	0	1	0	0	0	0	2	6	1	0	-4	0.146488	0	2.30259	3.43946	-0.634878	3.58463	3.04071	4.18084	0	0	0	4.45388	0	0	20
20190513	5	10	0.62	28.46	89.21	39.4	27.46	5.79	上海	浦东张江	浦东	1	22	16	小雨	东南风	3	50.8	6072.87	0	10307.7	0	1	0	0	0	0	0	0	1	7	1	0	-6	0.0275572	0	1.75613	3.3485	-0.478036	3.67377	3.31273	3.9279	0	0	0	4.49099	0	0	20
20190514	5	1	0.69	22.25	85.25	29.83	18.79	3.25	上海	普陀	普陀	2	23	19	小雨	东南风	2	50.9545	5358.46	0	146.39	0	1	0	1	0	0	0	0	2	6	1	0	-4	0.0794525	0	1.17866	3.10234	-0.371064	3.39551	2.93332	3.93093	0	0	0	4.44559	0	0	20
20190514	5	2	0.68	28.38	90.13	24.89	23.95	5.04	上海	十五厂	黄浦	2	23	19	小雨	东风	2	56	8400.07	0	43.28	0	0	0	1	0	0	0	0	1	7	1	0	-6	0.119047	0	1.61741	3.34568	-0.385662	3.21447	3.17597	4.02535	0	0	0	4.50125	0	0	20
20190514	5	3	0.71	28.46	86.83	23.22	18.38	6.29	上海	虹口	虹口	2	23	19	小雨	东南风	2	77.375	10813.4	0	48.21	0	1	0	1	1	0	0	0	3	5	1	0	-2	0.119653	0	1.83896	3.3485	-0.34249	3.14501	2.91126	4.34866	0	0	0	4.46395	0	0	20
20190514	5	4	0.49	29.45	91.04	36.17	27.23	5.26	上海	徐汇上师大	徐汇	2	23	19	小雨	东风	2	83.6471	12572.5	1	574.37	0	0	0	1	0	0	0	0	1	7	1	0	-6	0.0795387	0	1.66013	3.38269	-0.71335	3.58823	3.30432	4.42661	0	0	0	4.5113	0	0	20
20190514	5	5	0.45	28.45	89.75	27.31	25.2	5.35	上海	杨浦四漂	杨浦	2	23	19	小雨	东风	2	71	14220.6	0	1161.3	0	0	0	1	1	0	0	0	2	6	1	0	-4	0.132229	0	1.6771	3.34815	-0.798508	3.30725	3.22684	4.26268	0	0	0	4.49703	0	0	20
20190514	5	6	0.65	26.25	88.67	26.94	20.92	4.83	上海	青浦淀山湖	青浦	2	24	17	小雨	东南风	2	88.2778	11928.4	1	1537.31	1	1	0	0	0	0	1	0	3	5	1	0	-2	0.114858	0	1.57485	3.26767	-0.430783	3.29361	3.04071	4.48049	0	0	0	4.48492	0	0	20
20190514	5	7	0.5	25.42	95	36.05	21.54	4.79	上海	静安监测站	静安	2	23	19	小雨	东风	2	71.5217	7911.21	0	90.68	0	0	0	1	0	0	0	0	1	7	1	0	-6	0.0717865	0	1.56653	3.23554	-0.693147	3.58491	3.06991	4.27	0	0	0	4.55388	0	0	20
20190514	5	8	0.31	18.04	105.38	22.92	15.67	8.54	上海	浦东川沙	浦东	2	23	17	小雨	东北风	2	79.4375	10752.7	1	10307.7	0	0	0	0	1	0	0	0	1	7	1	0	-6	0.0929998	0	2.14476	2.89259	-1.17118	3.13201	2.75175	4.37497	0	0	0	4.65757	0	0	20
20190514	5	9	0.51	19.38	92.08	24.71	17.92	9.33	上海	浦东新区监测站	浦东	2	23	17	小雨	东北风	2	78.7083	8178.36	0	10307.7	0	0	0	0	1	0	0	0	1	7	1	0	-6	0.0563155	0	2.23324	2.96424	-0.673345	3.20721	2.88592	4.36575	0	0	0	4.52266	0	0	20
20190514	5	10	0.58	21.83	93.17	29.56	21.25	4.83	上海	浦东张江	浦东	2	23	17	小雨	东北风	2	56.0417	6072.87	0	10307.7	0	0	0	0	1	0	0	0	1	7	1	0	-6	0.064668	0	1.57485	3.08329	-0.544727	3.38642	3.05636	4.0261	0	0	0	4.53443	0	0	20
20190515	5	1	0.69	21.96	58.04	24.5	17.17	2.58	上海	普陀	普陀	3	21	19	小雨	东南风	3	67.7917	5358.46	0	146.39	0	1	0	1	0	0	0	0	2	6	1	0	-4	0.0794525	0	0.947789	3.08922	-0.371064	3.19867	2.84316	4.21644	0	0	0	4.06113	0	0	20
20190515	5	2	0.67	30.58	58.29	23	24.71	4.33	上海	十五厂	黄浦	3	21	19	小雨	东南风	3	67.1667	8400.07	1	43.28	0	1	0	1	0	0	0	0	2	6	1	0	-4	0.141365	0	1.46557	3.42035	-0.400478	3.13549	3.20721	4.20718	0	0	0	4.06543	0	0	20
20190515	5	3	0.71	28.29	61.75	21.58	14.38	6.17	上海	虹口	虹口	3	21	19	小雨	东南风	3	61.4286	10813.4	0	48.21	0	1	0	1	1	0	0	0	3	5	1	0	-2	0.119653	0	1.8197	3.34251	-0.34249	3.07177	2.66584	4.11788	0	0	0	4.12309	0	0	20
20190515	5	4	0.48	35.33	52.71	25.13	25.54	4.46	上海	徐汇上师大	徐汇	3	21	19	小雨	东南风	3	61.2353	12572.5	1	574.37	0	1	0	1	0	0	0	0	2	6	1	0	-4	0.0999515	0	1.49515	3.56473	-0.733969	3.22406	3.24025	4.11472	0	0	0	3.96481	0	0	20
20190515	5	5	0.48	34.79	56.79	27.67	23.04	5.13	上海	杨浦四漂	杨浦	3	21	19	小雨	东南风	3	56.5909	14220.6	1	1161.3	0	1	0	1	1	0	0	0	3	5	1	0	-2	0.154768	0	1.63511	3.54933	-0.733969	3.32035	3.13723	4.03585	0	0	0	4.03936	0	0	20
20190515	5	6	0.63	26.58	51.83	17.2	21.21	4.63	上海	青浦淀山湖	青浦	3	21	19	中雨	东南风	3	66.2632	11928.4	1	1537.31	1	1	0	0	0	0	1	0	3	5	2	0	-2	0.114858	0	1.53256	3.28016	-0.462035	2.84491	3.05447	4.19363	0	0	0	3.94797	0	0	20
20190515	5	7	0.5	24.68	67.35	30.86	18.87	4.04	上海	静安监测站	静安	3	21	19	小雨	东南风	3	60.5	7911.21	0	90.68	0	1	0	1	0	0	0	0	2	6	1	0	-4	0.0916232	0	1.39624	3.20599	-0.693147	3.42946	2.93757	4.10264	0	0	0	4.2099	0	0	20
20190515	5	8	0.31	28.83	59.79	26.06	19.71	9.58	上海	浦东川沙	浦东	3	21	19	小雨	东南风	3	67.0526	10752.7	0	10307.7	0	1	0	0	0	0	0	0	1	7	1	0	-6	0.0389935	0	2.25968	3.36142	-1.17118	3.2604	2.98113	4.20548	0	0	0	4.09084	0	0	20
20190515	5	9	0.5	21.18	62.43	25.44	18.13	9.79	上海	浦东新区监测站	浦东	3	21	19	小雨	东南风	3	65.45	8178.36	1	10307.7	0	1	0	1	0	0	0	0	2	6	1	0	-4	0.146488	0	2.28136	3.05306	-0.693147	3.23632	2.89757	4.18129	0	0	0	4.13405	0	0	20
20190515	5	10	0.61	23.83	60.71	28.13	24	4.71	上海	浦东张江	浦东	3	21	19	小雨	东南风	3	53.95	6072.87	0	10307.7	0	1	0	0	0	0	0	0	1	7	1	0	-6	0.0275572	0	1.54969	3.17095	-0.494296	3.33684	3.17805	3.98806	0	0	0	4.10611	0	0	20
20190516	5	1	0.92	39.33	43	61.67	45.38	2.79	上海	普陀	普陀	4	23	20	小雨	东南风	2	54.5833	5358.46	0	146.39	0	1	0	1	0	0	0	0	2	6	1	0	-4	0.0794525	0	1.02604	3.67199	-0.0833816	4.1218	3.81507	3.99973	0	0	0	3.7612	0	0	20
20190516	5	2	0.81	43.54	48.46	0	45.04	4.63	上海	十五厂	黄浦	4	23	20	小雨	东南风	2	60.1053	8400.07	1	43.28	0	1	0	1	0	0	0	0	2	6	1	0	-4	0.141365	0	1.53256	3.77368	-0.210721		3.80755	4.0961	0	0	0	3.88074	0	0	20
20190516	5	3	0.87	47.88	43	46.2	40.29	7.29	上海	虹口	虹口	4	23	20	小雨	东南风	2	47.2778	10813.4	0	48.21	0	1	0	1	1	0	0	0	3	5	1	0	-2	0.119653	0	1.9865	3.8687	-0.139262	3.83298	3.6961	3.85604	0	0	0	3.7612	0	0	20
20190516	5	4	0.65	44.29	46.04	72	50.17	5.25	上海	徐汇上师大	徐汇	4	23	20	小雨	东南风	2	43.6364	12572.5	1	574.37	0	1	0	1	0	0	0	0	2	6	1	0	-4	0.0999515	0	1.65823	3.79076	-0.430783	4.27667	3.91542	3.77589	0	0	0	3.82951	0	0	20
20190516	5	5	0.6	48.92	43.33	0	43.33	5.17	上海	杨浦四漂	杨浦	4	23	20	小雨	东南风	2	42.0455	14220.6	1	1161.3	0	1	0	1	1	0	0	0	3	5	1	0	-2	0.154768	0	1.64287	3.89019	-0.510826		3.76885	3.73875	0	0	0	3.76885	0	0	20
20190516	5	6	0.82	29.22	66.61	0	52.35	5.13	上海	青浦淀山湖	青浦	4	24	20	小雨	东南风	2	43.3571	11928.4	1	1537.31	1	1	0	0	0	0	1	0	3	5	1	0	-2	0.114858	0	1.63511	3.37485	-0.198451		3.95795	3.76947	0	0	0	4.19885	0	0	20
20190516	5	7	0.73	41.13	54.08	66.38	45.79	4.21	上海	静安监测站	静安	4	23	20	小雨	东南风	2	40.9474	7911.21	0	90.68	0	1	0	1	0	0	0	0	2	6	1	0	-4	0.0916232	0	1.43746	3.71674	-0.314711	4.1954	3.82407	3.71229	0	0	0	3.99046	0	0	20
20190516	5	8	0.43	34.09	49.33	39	34.35	9.87	上海	浦东川沙	浦东	4	23	20	小雨	东南风	2	40.9375	10752.7	0	10307.7	0	1	0	0	0	0	0	0	1	7	1	0	-6	0.0389935	0	2.2895	3.529	-0.84397	3.66356	3.5366	3.71205	0	0	0	3.89853	0	0	20
20190516	5	9	0.62	35.83	47.38	44	37.88	11.29	上海	浦东新区监测站	浦东	4	23	20	小雨	东南风	2	50.6471	8178.36	1	10307.7	0	1	0	1	0	0	0	0	2	6	1	0	-4	0.146488	0	2.42392	3.57879	-0.478036	3.78419	3.63442	3.92488	0	0	0	3.8582	0	0	20
20190516	5	10	0.65	35.91	44.26	48	41.78	5	上海	浦东张江	浦东	4	23	20	小雨	东南风	2	37.1111	6072.87	0	10307.7	0	1	0	0	0	0	0	0	1	7	1	0	-6	0.0275572	0	1.60944	3.58102	-0.430783	3.8712	3.73242	3.61392	0	0	0	3.79008	0	0	20
20190517	5	1	0.87	33.71	50.29	38.87	19.67	2.75	上海	普陀	普陀	5	25	21	小雨	东南风	2	39.6956	5358.46	0	146.39	0	1	0	1	0	0	0	0	2	6	1	0	-4	0.0794525	0	1.0116	3.51779	-0.139262	3.66022	2.97909	3.68124	0	0	0	3.91781	0	0	20
20190517	5	2	0.76	38.96	44.88	28.27	23.13	4	上海	十五厂	黄浦	5	25	21	小雨	东南风	2	41.8667	8400.07	1	43.28	0	1	0	1	0	0	0	0	2	6	1	0	-4	0.141365	0	1.38629	3.66254	-0.274437	3.3418	3.14113	3.73449	0	0	0	3.80399	0	0	20
20190517	5	3	0.72	43.14	39.65	32.07	18.8	6.17	上海	虹口	虹口	5	25	21	小雨	东南风	2	37.2609	10813.4	0	48.21	0	1	0	1	1	0	0	0	3	5	1	0	-2	0.119653	0	1.8197	3.76445	-0.328504	3.46792	2.93386	3.61794	0	0	0	3.68009	0	0	20
20190517	5	4	0.62	39.71	50.71	37.63	25.38	4.92	上海	徐汇上师大	徐汇	5	25	21	小雨	东南风	2	36.7778	12572.5	1	574.37	0	1	0	1	0	0	0	0	2	6	1	0	-4	0.0999515	0	1.59331	3.6816	-0.478036	3.6278	3.23396	3.60489	0	0	0	3.92612	0	0	20
20190517	5	5	0.56	43	40	39.64	25.68	4.58	上海	杨浦四漂	杨浦	5	25	21	小雨	东南风	3	32.8333	14220.6	1	1161.3	0	1	0	1	1	0	0	0	3	5	1	0	-2	0.154768	0	1.5217	3.7612	-0.579818	3.67984	3.24571	3.49144	0	0	0	3.68888	0	0	20
20190517	5	6	0.68	21.06	56.71	16.67	22.65	4.41	上海	青浦淀山湖	青浦	5	25	20	小雨	东南风	2	45.6667	11928.4	1	1537.31	1	1	0	0	0	0	1	0	3	5	1	0	-2	0.114858	0	1.48387	3.04738	-0.385662	2.81361	3.12016	3.82137	0	0	0	4.03795	0	0	20
20190517	5	7	0.69	36.54	53.67	39.25	21.54	4.42	上海	静安监测站	静安	5	25	21	小雨	东南风	2	38.0769	7911.21	0	90.68	0	1	0	1	0	0	0	0	2	6	1	0	-4	0.0916232	0	1.48614	3.59841	-0.371064	3.66995	3.06991	3.63961	0	0	0	3.98285	0	0	20
20190517	5	8	0.4	32.58	47.25	27.18	22.54	9.63	上海	浦东川沙	浦东	5	25	21	小雨	东南风	3	35.4118	10752.7	0	10307.7	0	1	0	0	0	0	0	0	1	7	1	0	-6	0.0389935	0	2.26488	3.4837	-0.916291	3.30248	3.11529	3.56705	0	0	0	3.85545	0	0	20
20190517	5	9	0.59	31.46	46.71	32.27	18.96	11.67	上海	浦东新区监测站	浦东	5	25	21	小雨	东南风	3	42.619	8178.36	1	10307.7	0	1	0	1	0	0	0	0	2	6	1	0	-4	0.146488	0	2.45702	3.44872	-0.527633	3.47414	2.94233	3.7523	0	0	0	3.84396	0	0	20
20190517	5	10	0.38	31.38	48.09	40	26.71	4.88	上海	浦东张江	浦东	5	25	21	小雨	东南风	3	35.9167	6072.87	0	10307.7	0	1	0	0	0	0	0	0	1	7	1	0	-6	0.0275572	0	1.58515	3.44617	-0.967584	3.68888	3.28504	3.5812	0	0	0	3.87307	0	0	20
20190518	5	1	0.83	37.26	49.85	45.62	38.74	3.65	上海	普陀	普陀	6	28	19	阴	西北风	2	35.5714	5358.46	1	146.39	0	0	1	0	0	1	0	0	2	6	0	0	-4	0.21918	0	1.29473	3.61792	-0.18633	3.82035	3.65687	3.57154	0	0	0	3.90902	1	0	20
20190518	5	2	0.95	38.88	52	33.5	38.58	5	上海	十五厂	黄浦	6	28	19	阴	西北风	2	37.4444	8400.07	0	43.28	0	0	1	0	0	1	0	1	3	5	0	0	-2	0.123417	0	1.60944	3.66048	-0.0512933	3.51155	3.65273	3.62286	0	0	0	3.95124	1	0	20
20190518	5	3	0.59	42.63	43.04	32.13	34.67	6.54	上海	虹口	虹口	6	28	19	阴	西北风	2	27.0625	10813.4	0	48.21	0	0	0	0	0	1	0	1	2	6	0	0	-4	0.060307	0	1.87794	3.75256	-0.527633	3.46979	3.54587	3.29815	0	0	0	3.76213	1	0	20
20190518	5	4	0.9	39.92	53.86	37.69	45.33	6.38	上海	徐汇上师大	徐汇	6	28	19	阴	西北风	2	27.5	12572.5	0	574.37	0	0	1	0	0	1	0	0	2	6	0	0	-4	0.105085	0	1.85317	3.68688	-0.105361	3.62939	3.81397	3.31419	0	0	0	3.98639	1	0	20
20190518	5	5	0.78	47.46	46.38	38.12	37.92	6.04	上海	杨浦四漂	杨浦	6	28	19	阴	西北风	2	24.7895	14220.6	0	1161.3	0	0	0	0	0	1	0	1	2	6	0	0	-4	0.0532761	0	1.7984	3.85989	-0.248461	3.64074	3.63548	3.21042	0	0	0	3.83687	1	0	20
20190518	5	6	0.8	16.93	88.07	42.1	25.08	5.47	上海	青浦淀山湖	青浦	6	28	18	多云	西北风	2	32.375	11928.4	0	1537.31	0	0	0	0	0	0	0	0	0	8	0	0	-8	0	0	1.69928	2.82909	-0.223144	3.74005	3.22207	3.47739	0	0	0	4.47813	1	0	20
20190518	5	7	0.88	43.04	52.71	59.64	38.67	5.38	上海	静安监测站	静安	6	28	19	阴	西北风	2	34.3333	7911.21	1	90.68	0	0	1	0	0	1	0	0	2	6	0	0	-4	0.156445	0	1.68269	3.76213	-0.127833	4.08833	3.65506	3.53612	0	0	0	3.96481	1	0	20
20190518	5	8	0.65	40.29	45	38.36	39.76	11.71	上海	浦东川沙	浦东	6	28	18	阴	西北风	2	23.8	10752.7	0	10307.7	0	0	1	0	0	1	0	1	3	5	0	0	-2	0.0667873	0	2.46044	3.6961	-0.430783	3.64702	3.68286	3.16969	0	0	0	3.80666	1	0	20
20190518	5	9	0.83	36.92	50.63	34.64	36.33	13.5	上海	浦东新区监测站	浦东	6	28	18	阴	西北风	2	32.0714	8178.36	0	10307.7	0	0	1	0	0	1	0	1	3	5	0	0	-2	0.106333	0	2.60269	3.60875	-0.18633	3.54501	3.59264	3.46796	0	0	0	3.92454	1	0	20
20190518	5	10	0.61	41.46	49.14	41.38	39.83	6.33	上海	浦东张江	浦东	6	28	18	阴	西北风	2	30.375	6072.87	0	10307.7	0	0	1	0	0	1	0	1	3	5	0	0	-2	0.0892209	0	1.8453	3.72473	-0.494296	3.7228	3.68462	3.41362	0	0	0	3.89467	1	0	20
20190519	5	1	0.67	44.25	53.83	72.82	58.67	4.08	上海	普陀	普陀	7	26	18	小雨	东北风	2	27.7647	5358.46	0	146.39	0	0	0	0	1	0	0	1	2	6	1	0	-4	0.059059	0	1.4061	3.78986	-0.400478	4.28799	4.07193	3.32377	0	0	0	3.98583	1	0	20
20190519	5	2	0.89	49.43	51.13	67.5	59.63	5.71	上海	十五厂	黄浦	7	26	18	小雨	东北风	2	34.375	8400.07	0	43.28	0	0	0	0	1	0	0	1	2	6	1	0	-4	0.0654932	0	1.74222	3.90056	-0.116534	4.21213	4.08816	3.53733	0	0	0	3.93437	1	0	20
20190519	5	3	0.62	49.17	54.75	56.73	52.5	7.58	上海	虹口	虹口	7	26	18	小雨	东北风	2	69.7778	10813.4	0	48.21	0	0	0	0	0	0	0	1	1	7	1	0	-6	0.0312723	0	2.02551	3.89528	-0.478036	4.0383	3.96081	4.24532	0	0	0	4.00278	1	0	20
20190519	5	4	0.82	48	48.78	83.33	61.91	6.39	上海	徐汇上师大	徐汇	7	26	18	小雨	东北风	2	0	12572.5	0	574.37	0	0	0	0	1	0	0	1	2	6	1	0	-4	0.0532043	0	1.85473	3.8712	-0.198451	4.42281	4.12568		0	0	0	3.88732	1	0	20
20190519	5	5	0.68	53.38	51.92	66.08	57.88	6.5	上海	杨浦四漂	杨浦	7	26	18	小雨	东北风	2	57.2	14220.6	0	1161.3	0	0	0	0	0	0	0	0	0	8	1	0	-8	0	0	1.8718	3.97744	-0.385662	4.19087	4.05837	4.04655	0	0	0	3.9497	1	0	20
20190519	5	6	1.14	22.58	88.54	62.11	52.5	6.5	上海	青浦淀山湖	青浦	7	26	17	小雨	东北风	2	95	11928.4	1	1537.31	1	0	1	1	1	1	0	1	6	2	1	0	4	0.184996	0	1.8718	3.11706	0.131028	4.12891	3.96081	4.55388	0	0	0	4.48345	1	0	20
20190519	5	7	0.9	52.21	60.92	74.35	59.33	5.33	上海	静安监测站	静安	7	26	18	小雨	东北风	2	0	7911.21	0	90.68	0	0	0	0	1	0	0	1	2	6	1	0	-4	0.0607289	0	1.67335	3.95527	-0.105361	4.30878	4.08312		0	0	0	4.10956	1	0	20
20190519	5	8	0.53	38.25	48.75	61.67	50.63	11.79	上海	浦东川沙	浦东	7	26	17	小雨	东北风	2	0	10752.7	1	10307.7	0	0	0	0	1	0	0	0	1	7	1	0	-6	0.0929998	0	2.46725	3.64414	-0.634878	4.1218	3.92454		0	0	0	3.88671	1	0	20
20190519	5	9	0.73	43.13	50.46	67.56	56.08	13.5	上海	浦东新区监测站	浦东	7	26	17	小雨	东北风	2	69.7857	8178.36	0	10307.7	0	0	0	0	1	0	0	0	1	7	1	0	-6	0.0563155	0	2.60269	3.76422	-0.314711	4.21302	4.02678	4.24543	0	0	0	3.92118	1	0	20
20190519	5	10	0.48	42.38	46.54	73.45	60.38	6.04	上海	浦东张江	浦东	7	26	17	小雨	东北风	2	49	6072.87	0	10307.7	0	0	0	0	1	0	0	0	1	7	1	0	-6	0.064668	0	1.7984	3.74668	-0.733969	4.2966	4.10066	3.89182	0	0	0	3.84031	1	0	20
20190520	5	1	0.4	36.25	68.58	81.7	29.29	5.42	上海	普陀	普陀	1	24	16	晴	东北风	3	55	5358.46	0	146.39	0	0	0	0	1	0	0	1	2	6	0	0	-4	0.059059	0	1.6901	3.59044	-0.916291	4.40305	3.37725	4.00733	0	0	0	4.228	0	0	21
20190520	5	2	0.68	37.67	75.88	63.56	32.33	6.21	上海	十五厂	黄浦	1	24	16	晴	东北风	3	58.5	8400.07	0	43.28	0	0	0	0	1	0	0	1	2	6	0	0	-4	0.0654932	0	1.82616	3.62886	-0.385662	4.15198	3.476	4.06903	0	0	0	4.32915	0	0	21
20190520	5	3	0.4	40	71.38	63.33	12.13	7.38	上海	虹口	虹口	1	24	16	晴	东北风	3	36.2667	10813.4	0	48.21	0	0	0	0	0	0	0	1	1	7	0	0	-6	0.0312723	0	1.99877	3.68888	-0.916291	4.14836	2.49568	3.5909	0	0	0	4.26802	0	0	21
20190520	5	4	0.63	39.96	77.79	77.47	32.29	7.71	上海	徐汇上师大	徐汇	1	24	16	晴	东北风	3	34.1818	12572.5	0	574.37	0	0	0	0	1	0	0	1	2	6	0	0	-4	0.0532043	0	2.04252	3.68788	-0.462035	4.34989	3.47476	3.53169	0	0	0	4.35401	0	0	21
20190520	5	5	0.41	46.04	73.33	75.29	31.33	6.58	上海	杨浦四漂	杨浦	1	24	16	晴	东北风	3	33.2667	14220.6	0	1161.3	0	0	0	0	0	0	0	0	0	8	0	0	-8	0	0	1.88403	3.82951	-0.891598	4.32135	3.44458	3.50456	0	0	0	4.29497	0	0	21
20190520	5	6	0.75	28	95.5	68.13	25.21	7.58	上海	青浦淀山湖	青浦	1	24	13	晴	东北风	3	42.625	11928.4	1	1537.31	1	0	1	1	1	1	0	1	6	2	0	0	4	0.184996	0	2.02551	3.3322	-0.287682	4.22142	3.22724	3.75244	0	0	0	4.55913	0	0	21
20190520	5	7	0.63	42.96	80.42	77.41	29.83	6.38	上海	静安监测站	静安	1	24	16	晴	东北风	3	39.5455	7911.21	0	90.68	0	0	0	0	1	0	0	1	2	6	0	0	-4	0.0607289	0	1.85317	3.76027	-0.462035	4.34912	3.39551	3.67745	0	0	0	4.38726	0	0	21
20190520	5	8	0.38	28.71	80.5	72.41	29.5	10.33	上海	浦东川沙	浦东	1	24	14	晴	东北风	3	29.5	10752.7	1	10307.7	0	0	0	0	1	0	0	0	1	7	0	0	-6	0.0929998	0	2.33505	3.35725	-0.967584	4.28234	3.38439	3.38439	0	0	0	4.38826	0	0	21
20190520	5	9	0.55	28.04	80.96	61.29	32.71	9.71	上海	浦东新区监测站	浦东	1	24	14	晴	东北风	3	37.1875	8178.36	0	10307.7	0	0	0	0	1	0	0	0	1	7	0	0	-6	0.0563155	0	2.27316	3.33363	-0.597837	4.11562	3.48768	3.61597	0	0	0	4.39396	0	0	21
20190520	5	10	0.33	29.29	75.33	84.19	34.83	6.38	上海	浦东张江	浦东	1	24	14	晴	东北风	3	31.7273	6072.87	0	10307.7	0	0	0	0	1	0	0	0	1	7	0	0	-6	0.064668	0	1.85317	3.37725	-1.10866	4.43308	3.55048	3.45718	0	0	0	4.32188	0	0	21
20190521	5	1	0.41	47.13	106.33	89.54	32.21	7.92	上海	普陀	普陀	2	29	19	多云	西南风	2	32.7333	5358.46	0	146.39	1	0	0	0	0	0	1	0	2	6	0	0	-4	0.0475794	0	2.06939	3.85291	-0.891598	4.49469	3.47228	3.48839	0	0	0	4.66655	0	0	21
20190521	5	2	0.67	55	104.5	69.67	30.42	8.08	上海	十五厂	黄浦	2	29	19	多云	西南风	2	45.3333	8400.07	0	43.28	1	0	0	0	0	0	1	0	2	6	0	0	-4	0.0439337	0	2.08939	4.00733	-0.400478	4.24377	3.4151	3.81404	0	0	0	4.64919	0	0	21
20190521	5	3	0.51	55.17	108.08	78.08	26.27	10.83	上海	虹口	虹口	2	29	19	多云	南风	2	47.6429	10813.4	0	48.21	0	0	0	1	0	0	1	0	2	6	0	0	-4	0.0709877	0	2.38232	4.01042	-0.673345	4.35773	3.26843	3.86373	0	0	0	4.68287	0	0	21
20190521	5	4	0.65	49.42	115.38	80.17	30.5	8.54	上海	徐汇上师大	徐汇	2	29	19	多云	西南风	2	40.1667	12572.5	0	574.37	1	0	0	0	0	0	1	0	2	6	0	0	-4	0.0521569	0	2.14476	3.90036	-0.430783	4.38415	3.41773	3.69304	0	0	0	4.74823	0	0	21
20190521	5	5	0.47	66.04	104.54	81.75	35.63	8.83	上海	杨浦四漂	杨浦	2	29	19	多云	东南风	2	35.8667	14220.6	1	1161.3	0	1	0	1	1	0	0	0	3	5	0	0	-2	0.154768	0	2.17815	4.19026	-0.755023	4.40367	3.57319	3.57981	0	0	0	4.64957	0	0	21
20190521	5	6	0.69	40.5	120.79	71.54	26.08	9.75	上海	青浦淀山湖	青浦	2	29	15	多云	西南风	2	44	11928.4	0	1537.31	0	0	0	0	0	0	0	0	0	8	0	0	-8	0	0	2.27727	3.7013	-0.371064	4.27026	3.26117	3.78419	0	0	0	4.79405	0	0	21
20190521	5	7	0.7	57.08	115.92	95.75	30.67	8.29	上海	静安监测站	静安	2	29	19	多云	西南风	2	40.6471	7911.21	0	90.68	1	0	0	0	0	0	1	0	2	6	0	0	-4	0.0465856	0	2.11505	4.04445	-0.356675	4.56174	3.42329	3.70493	0	0	0	4.7529	0	0	21
20190521	5	8	0.43	46.08	108.96	78.46	35.33	13.46	上海	浦东川沙	浦东	2	29	16	多云	南风	2	42.5455	10752.7	0	10307.7	0	0	0	0	0	0	1	0	1	7	0	0	-6	0.0148671	0	2.59972	3.83038	-0.84397	4.36259	3.56473	3.75057	0	0	0	4.69098	0	0	21
20190521	5	9	0.6	46.83	110.17	76.5	30	6.54	上海	浦东新区监测站	浦东	2	29	16	多云	南风	2	52.8333	8178.36	1	10307.7	0	0	0	1	0	0	1	0	2	6	0	0	-4	0.138192	0	1.87794	3.84652	-0.510826	4.33729	3.4012	3.96714	0	0	0	4.70202	0	0	21
20190521	5	10	0.36	51.58	100.42	98.38	27.92	8.17	上海	浦东张江	浦东	2	29	16	多云	南风	2	42.6364	6072.87	0	10307.7	0	0	0	0	0	0	1	0	1	7	0	0	-6	0.0161086	0	2.10047	3.94313	-1.02165	4.58884	3.32934	3.75271	0	0	0	4.60936	0	0	21
20190522	5	1	0.48	42.88	143.21	91.63	41	8.5	上海	普陀	普陀	3	31	20	晴	东南风	2	36.8571	5358.46	0	146.39	0	1	0	1	0	0	0	0	2	6	0	0	-4	0.0794525	0	2.14007	3.75841	-0.733969	4.51776	3.71357	3.60705	0	0	0	4.96431	0	0	21
20190522	5	2	0.78	52.33	143.67	72.96	39.91	9.38	上海	十五厂	黄浦	3	31	20	晴	东南风	2	42.875	8400.07	1	43.28	0	1	0	1	0	0	0	0	2	6	0	0	-4	0.141365	0	2.23858	3.95757	-0.248461	4.28991	3.68663	3.75829	0	0	0	4.96752	0	0	21
20190522	5	3	0.72	51.5	140.04	79.67	43.77	11.46	上海	虹口	虹口	3	31	20	晴	东南风	2	84.6471	10813.4	0	48.21	0	1	0	1	1	0	0	0	3	5	0	0	-2	0.119653	0	2.43886	3.94158	-0.328504	4.37789	3.77895	4.43849	0	0	0	4.94193	0	0	21
20190522	5	4	0.81	46.71	153.35	84.55	41.27	10.04	上海	徐汇上师大	徐汇	3	31	20	晴	东南风	2	88	12572.5	1	574.37	0	1	0	1	0	0	0	0	2	6	0	0	-4	0.0999515	0	2.30658	3.84396	-0.210721	4.43734	3.72014	4.47734	0	0	0	5.03272	0	0	21
20190522	5	5	0.56	53.96	149.38	81.42	42.04	9.92	上海	杨浦四漂	杨浦	3	31	20	晴	东南风	2	62	14220.6	1	1161.3	0	1	0	1	1	0	0	0	3	5	0	0	-2	0.154768	0	2.29455	3.98824	-0.579818	4.39962	3.73862	4.12713	0	0	0	5.00649	0	0	21
20190522	5	6	0.89	48.83	150.14	82.96	46.25	13.33	上海	青浦淀山湖	青浦	3	31	16	晴	西南风	2	103.333	11928.4	0	1537.31	0	0	0	0	0	0	0	0	0	8	0	0	-8	0	0	2.59002	3.88835	-0.116534	4.41836	3.83406	4.63796	0	0	0	5.01157	0	0	21
20190522	5	7	0.78	50.79	151.58	97.26	40.83	9.25	上海	静安监测站	静安	3	31	20	晴	东南风	2	84.3333	7911.21	0	90.68	0	1	0	1	0	0	0	0	2	6	0	0	-4	0.0916232	0	2.22462	3.9277	-0.248461	4.57739	3.70942	4.43478	0	0	0	5.02111	0	0	21
20190522	5	8	0.54	39.29	160	81.54	46.63	14.04	上海	浦东川沙	浦东	3	31	18	晴	东南风	2	81.2222	10752.7	0	10307.7	0	1	0	0	0	0	0	0	1	7	0	0	-6	0.0389935	0	2.64191	3.67097	-0.616186	4.40109	3.84224	4.39719	0	0	0	5.07517	0	0	21
20190522	5	9	0.71	39.46	152.79	80.23	46.13	7.92	上海	浦东新区监测站	浦东	3	31	18	晴	东南风	2	79.9	8178.36	1	10307.7	0	1	0	1	0	0	0	0	2	6	0	0	-4	0.146488	0	2.06939	3.67529	-0.34249	4.3849	3.83146	4.38078	0	0	0	5.02906	0	0	21
20190522	5	10	0.49	47.5	147.38	94.79	39.75	9.38	上海	浦东张江	浦东	3	31	18	晴	东南风	2	75.8889	6072.87	0	10307.7	0	1	0	0	0	0	0	0	1	7	0	0	-6	0.0275572	0	2.23858	3.86073	-0.71335	4.55166	3.68261	4.32927	0	0	0	4.99301	0	0	21
20190523	5	1	0.53	51.6	179.08	106.75	59.19	10.33	上海	普陀	普陀	4	33	21	晴	西南风	2	85.3333	5358.46	0	146.39	1	0	0	0	0	0	1	0	2	6	0	0	-4	0.0475794	0	2.33505	3.94352	-0.634878	4.67049	4.08075	4.44656	0	0	0	5.18783	0	0	21
20190523	5	2	0.89	63.04	172.46	85.23	56.83	10.75	上海	十五厂	黄浦	4	33	21	晴	西南风	2	88.6364	8400.07	0	43.28	1	0	0	0	0	0	1	0	2	6	0	0	-4	0.0439337	0	2.37491	4.14377	-0.116534	4.44535	4.04006	4.48454	0	0	0	5.15017	0	0	21
20190523	5	3	0.85	53.92	179.71	96.3	65.79	12.46	上海	虹口	虹口	4	33	21	晴	西南风	2	70.087	10813.4	1	48.21	1	0	1	0	0	0	1	0	3	5	0	0	-2	0.131328	0	2.52252	3.9875	-0.162519	4.56747	4.18647	4.24974	0	0	0	5.19134	0	0	21
20190523	5	4	1.03	70.53	144.83	104.4	64.53	11.76	上海	徐汇上师大	徐汇	4	33	21	晴	西南风	2	57.125	12572.5	0	574.37	1	0	0	0	0	0	1	0	2	6	0	0	-4	0.0521569	0	2.4647	4.25604	0.0295588	4.64823	4.16713	4.04524	0	0	0	4.97556	0	0	21
20190523	5	5	0.7	63.25	184.71	96.13	59.79	11.42	上海	杨浦四漂	杨浦	4	33	21	晴	西南风	2	56.5833	14220.6	1	1161.3	1	0	1	0	0	0	1	0	3	5	0	0	-2	0.0949621	0	2.43537	4.1471	-0.356675	4.5657	4.09084	4.03571	0	0	0	5.21879	0	0	21
20190523	5	6	0.95	52.75	169.87	94.5	68.29	16.25	上海	青浦淀山湖	青浦	4	33	19	多云	西南风	2	64.5294	11928.4	0	1537.31	0	0	0	0	0	0	0	0	0	8	0	0	-8	0	0	2.78809	3.96556	-0.0512933	4.5486	4.22376	4.16712	0	0	0	5.13503	0	0	21
20190523	5	7	0.75	53	181.92	119.05	59	11.54	上海	静安监测站	静安	4	33	21	晴	西南风	2	63.6471	7911.21	0	90.68	1	0	0	0	0	0	1	0	2	6	0	0	-4	0.0465856	0	2.44582	3.97029	-0.287682	4.77954	4.07754	4.15335	0	0	0	5.20357	0	0	21
20190523	5	8	0.66	42.43	185.26	96.5	66.73	12.35	上海	浦东川沙	浦东	4	33	19	多云	西南风	2	63.4583	10752.7	0	10307.7	1	0	0	1	0	0	1	0	3	5	0	0	-2	0.0973085	0	2.51366	3.74786	-0.415515	4.56954	4.20065	4.15038	0	0	0	5.22176	0	0	21
20190523	5	9	0.93	52.22	174.13	102.48	61.13	9.39	上海	浦东新区监测站	浦东	4	33	19	多云	西南风	2	67.6364	8178.36	0	10307.7	1	0	0	0	0	0	1	0	2	6	0	0	-4	0.0390061	0	2.23965	3.95547	-0.0725707	4.62967	4.113	4.21415	0	0	0	5.1598	0	0	21
20190523	5	10	0.63	54	178.5	114.91	65.22	8.52	上海	浦东张江	浦东	4	33	19	多云	西南风	2	62.5882	6072.87	1	10307.7	1	0	0	1	0	0	1	0	3	5	0	0	-2	0.202315	0	2.14242	3.98898	-0.462035	4.74415	4.17777	4.13658	0	0	0	5.18459	0	0	21
20190524	5	1	0.4	36.38	140.08	75.46	33.46	6.33	上海	普陀	普陀	5	34	21	阴	东南风	3	56.8824	5358.46	0	146.39	0	1	0	1	0	0	0	0	2	6	0	0	-4	0.0794525	0	1.8453	3.59402	-0.916291	4.3236	3.51035	4.04099	0	0	0	4.94221	0	0	21
20190524	5	2	0.66	46.21	129.96	61.24	34.96	7.42	上海	十五厂	黄浦	5	34	21	阴	东南风	3	67.3125	8400.07	1	43.28	0	1	0	1	0	0	0	0	2	6	0	0	-4	0.141365	0	2.00418	3.8332	-0.415515	4.1148	3.5542	4.20935	0	0	0	4.86723	0	0	21
20190524	5	3	0.66	38.71	140.57	66.95	38.18	8.39	上海	虹口	虹口	5	34	21	阴	东南风	3	75.0833	10813.4	0	48.21	0	1	0	1	1	0	0	0	3	5	0	0	-2	0.119653	0	2.12704	3.6561	-0.415515	4.20395	3.64231	4.3186	0	0	0	4.94571	0	0	21
20190524	5	4	0.75	50.38	134.17	77.04	37.21	8.04	上海	徐汇上师大	徐汇	5	34	21	阴	东南风	3	65.875	12572.5	1	574.37	0	1	0	1	0	0	0	0	2	6	0	0	-4	0.0999515	0	2.08443	3.91959	-0.287682	4.34432	3.61658	4.18776	0	0	0	4.89911	0	0	21
20190524	5	5	0.46	49.18	135.78	66.39	35.43	8.17	上海	杨浦四漂	杨浦	5	34	21	阴	东南风	3	71.6667	14220.6	1	1161.3	0	1	0	1	1	0	0	0	3	5	0	0	-2	0.154768	0	2.10047	3.89549	-0.776529	4.19555	3.56756	4.27203	0	0	0	4.91104	0	0	21
20190524	5	6	0.83	38.42	137.92	69.92	48.58	13.25	上海	青浦淀山湖	青浦	5	34	20	阴	东南风	3	74.375	11928.4	1	1537.31	1	1	0	0	0	0	1	0	3	5	0	0	-2	0.114858	0	2.584	3.64858	-0.18633	4.24735	3.88321	4.30912	0	0	0	4.92667	0	0	21
20190524	5	7	0.56	43.29	139.54	78.39	35.38	7.21	上海	静安监测站	静安	5	34	21	阴	东南风	3	72.6667	7911.21	0	90.68	0	1	0	1	0	0	0	0	2	6	0	0	-4	0.0916232	0	1.97547	3.76792	-0.579818	4.3617	3.56615	4.28588	0	0	0	4.93835	0	0	21
20190524	5	8	0.46	24.29	148.33	55.3	34.17	6.29	上海	浦东川沙	浦东	5	33	20	阴	东南风	3	73.3333	10752.7	0	10307.7	0	1	0	0	0	0	0	0	1	7	0	0	-6	0.0389935	0	1.83896	3.19006	-0.776529	4.01277	3.53135	4.29501	0	0	0	4.99944	0	0	21
20190524	5	9	0.62	40.79	130.04	69.58	33.67	5.71	上海	浦东新区监测站	浦东	5	33	20	阴	东南风	3	79.9583	8178.36	1	10307.7	0	1	0	1	0	0	0	0	2	6	0	0	-4	0.146488	0	1.74222	3.70844	-0.478036	4.24248	3.51661	4.38151	0	0	0	4.86784	0	0	21
20190524	5	10	0.39	36.33	132.13	72.54	33.83	5.58	上海	浦东张江	浦东	5	33	20	阴	东南风	3	72.6667	6072.87	0	10307.7	0	1	0	0	0	0	0	0	1	7	0	0	-6	0.0275572	0	1.71919	3.59264	-0.941609	4.28414	3.52135	4.28588	0	0	0	4.88379	0	0	21
20190525	5	1	0.45	13.04	93.26	57.64	20.77	4.3	上海	普陀	普陀	6	30	22	中雨	东南风	4	70.1667	5358.46	0	146.39	0	1	0	1	0	0	0	0	2	6	2	0	-4	0.0794525	0	1.45862	2.56802	-0.798508	4.05422	3.03351	4.25087	0	0	0	4.53539	1	0	21
20190525	5	2	0.55	19.46	101.79	42.42	22.25	5.42	上海	十五厂	黄浦	6	30	22	中雨	东南风	4	76.7917	8400.07	1	43.28	0	1	0	1	0	0	0	0	2	6	2	0	-4	0.141365	0	1.6901	2.96836	-0.597837	3.74762	3.10234	4.3411	0	0	0	4.62291	1	0	21
20190525	5	3	0.5	19.21	101.29	31.67	25.54	4.75	上海	虹口	虹口	6	30	22	中雨	东南风	4	82.625	10813.4	0	48.21	0	1	0	1	1	0	0	0	3	5	2	0	-2	0.119653	0	1.55814	2.95543	-0.693147	3.45537	3.24025	4.41431	0	0	0	4.61799	1	0	21
20190525	5	4	0.7	19.75	102.88	51.42	23.83	6.33	上海	徐汇上师大	徐汇	6	30	22	中雨	东南风	4	78.8696	12572.5	1	574.37	0	1	0	1	0	0	0	0	2	6	2	0	-4	0.0999515	0	1.8453	2.98315	-0.356675	3.94003	3.17095	4.3678	0	0	0	4.63356	1	0	21
20190525	5	5	0.4	17.96	103.92	50.67	22.71	5.88	上海	杨浦四漂	杨浦	6	30	22	中雨	东南风	4	78.8333	14220.6	1	1161.3	0	1	0	1	1	0	0	0	3	5	2	0	-2	0.154768	0	1.77156	2.88815	-0.916291	3.92533	3.12281	4.36734	0	0	0	4.64362	1	0	21
20190525	5	6	0.74	20.68	95.96	49	27.57	6.54	上海	青浦淀山湖	青浦	6	30	21	中雨	东南风	4	83.9545	11928.4	1	1537.31	1	1	0	0	0	0	1	0	3	5	2	0	-2	0.114858	0	1.87794	3.02917	-0.301105	3.89182	3.31673	4.43027	0	0	0	4.56393	1	0	21
20190525	5	7	0.46	16.79	102.29	59.17	23.13	5.13	上海	静安监测站	静安	6	30	22	中雨	东南风	4	85	7911.21	0	90.68	0	1	0	1	0	0	0	0	2	6	2	0	-4	0.0916232	0	1.63511	2.82078	-0.776529	4.08041	3.14113	4.44265	0	0	0	4.62781	1	0	21
20190525	5	8	0.44	11.17	112.42	47.38	23.17	4.92	上海	浦东川沙	浦东	6	30	21	中雨	东南风	5	90.0417	10752.7	0	10307.7	0	1	0	0	0	0	0	0	1	7	2	0	-6	0.0389935	0	1.59331	2.41323	-0.820981	3.8582	3.14286	4.50027	0	0	0	4.72224	1	0	21
20190525	5	9	0.52	20.25	92.38	62.46	21.75	4.5	上海	浦东新区监测站	浦东	6	30	21	中雨	东南风	5	88.3043	8178.36	1	10307.7	0	1	0	1	0	0	0	0	2	6	2	0	-4	0.146488	0	1.50408	3.00815	-0.653926	4.13453	3.07961	4.48079	0	0	0	4.52591	1	0	21
20190525	5	10	0.31	13.42	103.54	54.13	25.63	4.88	上海	浦东张江	浦东	6	30	21	中雨	东南风	5	89.0833	6072.87	0	10307.7	0	1	0	0	0	0	0	0	1	7	2	0	-6	0.0275572	0	1.58515	2.59675	-1.17118	3.99139	3.24376	4.48957	0	0	0	4.63996	1	0	21
20190526	5	1	0.81	12.61	62.83	34.94	20.36	3	上海	普陀	普陀	7	24	20	大雨	东南风	4	85.2727	5358.46	0	146.39	0	1	0	1	0	0	0	0	2	6	3	0	-4	0.0794525	0	1.09861	2.53449	-0.210721	3.55363	3.01357	4.44585	0	0	0	4.14043	1	0	21
20190526	5	2	0.63	20.29	76.83	25.83	20.63	4.21	上海	十五厂	黄浦	7	24	20	大雨	东南风	4	90.2083	8400.07	1	43.28	0	1	0	1	0	0	0	0	2	6	3	0	-4	0.141365	0	1.43746	3.01013	-0.462035	3.25154	3.02675	4.50212	0	0	0	4.3416	1	0	21
20190526	5	3	0.53	19.83	78.08	28.33	24.63	4.33	上海	虹口	虹口	7	24	20	大雨	东南风	4	104.125	10813.4	0	48.21	0	1	0	1	1	0	0	0	3	5	3	0	-2	0.119653	0	1.46557	2.9872	-0.634878	3.34392	3.20397	4.64559	0	0	0	4.35773	1	0	21
20190526	5	4	0.89	21.58	76.46	29.91	23.5	5.33	上海	徐汇上师大	徐汇	7	24	20	大雨	东南风	4	103.091	12572.5	1	574.37	0	1	0	1	0	0	0	0	2	6	3	0	-4	0.0999515	0	1.67335	3.07177	-0.116534	3.39819	3.157	4.63561	0	0	0	4.33677	1	0	21
20190526	5	5	0.43	17.79	79.38	29.21	18.96	4.88	上海	杨浦四漂	杨浦	7	24	20	大雨	东南风	4	106.478	14220.6	1	1161.3	0	1	0	1	1	0	0	0	3	5	3	0	-2	0.154768	0	1.58515	2.87864	-0.84397	3.37451	2.94233	4.66794	0	0	0	4.37425	1	0	21
20190526	5	6	0.72	19.71	68.08	30.21	21.29	4.96	上海	青浦淀山湖	青浦	7	24	18	中雨	东南风	4	97.8235	11928.4	1	1537.31	1	1	0	0	0	0	1	0	3	5	2	0	-2	0.114858	0	1.60141	2.98113	-0.328504	3.40817	3.05824	4.58316	0	0	0	4.22068	1	0	21
20190526	5	7	0.44	17.21	79.75	33.75	20.33	4.04	上海	静安监测站	静安	7	24	20	大雨	东南风	4	106.625	7911.21	0	90.68	0	1	0	1	0	0	0	0	2	6	3	0	-4	0.0916232	0	1.39624	2.84549	-0.820981	3.51898	3.0121	4.66932	0	0	0	4.3789	1	0	21
20190526	5	8	0.45	10	88.25	25.95	18.63	4.79	上海	浦东川沙	浦东	7	24	19	大雨	东南风	5	116	10752.7	0	10307.7	0	1	0	0	0	0	0	0	1	7	3	0	-6	0.0389935	0	1.56653	2.30259	-0.798508	3.25617	2.92477	4.75359	0	0	0	4.48017	1	0	21
20190526	5	9	0.53	20.21	74.25	33.08	18.17	4.79	上海	浦东新区监测站	浦东	7	24	19	大雨	东南风	5	107	8178.36	1	10307.7	0	1	0	1	0	0	0	0	2	6	3	0	-4	0.146488	0	1.56653	3.00618	-0.634878	3.49893	2.89977	4.67283	0	0	0	4.30744	1	0	21
20190526	5	10	0.33	13.25	81.13	32.42	25.21	5	上海	浦东张江	浦东	7	24	19	大雨	东南风	5	102.1	6072.87	0	10307.7	0	1	0	0	0	0	0	0	1	7	3	0	-6	0.0275572	0	1.60944	2.584	-1.10866	3.47878	3.22724	4.62595	0	0	0	4.39605	1	0	21
20190527	5	1	0.93	15.63	68.21	37.91	25.46	3.92	上海	普陀	普陀	1	29	18	小雨	西北风	3	96.5909	5358.46	1	146.39	0	0	1	0	0	1	0	0	2	6	1	0	-4	0.21918	0	1.36609	2.74919	-0.0725707	3.63522	3.23711	4.57048	0	0	0	4.22259	0	0	22
20190527	5	2	0.76	26.58	73.63	20.25	28.92	4.38	上海	十五厂	黄浦	1	29	18	小雨	西北风	3	111	8400.07	0	43.28	0	0	1	0	0	1	0	1	3	5	1	0	-2	0.123417	0	1.47705	3.28016	-0.274437	3.00815	3.36453	4.70953	0	0	0	4.29905	0	0	22
20190527	5	3	0.6	24.58	75.75	34.63	30.96	4.83	上海	虹口	虹口	1	29	18	小雨	西北风	3	70.5417	10813.4	0	48.21	0	0	0	0	0	1	0	1	2	6	1	0	-4	0.060307	0	1.57485	3.20193	-0.510826	3.54472	3.4327	4.2562	0	0	0	4.32744	0	0	22
20190527	5	4	1.13	21.63	80.04	29.56	31	5.38	上海	徐汇上师大	徐汇	1	29	18	小雨	西北风	3	68.7619	12572.5	0	574.37	0	0	1	0	0	1	0	0	2	6	1	0	-4	0.105085	0	1.68269	3.07408	0.122218	3.38642	3.43399	4.23065	0	0	0	4.38253	0	0	22
20190527	5	5	0.55	23.71	77.75	32.5	28.04	5.5	上海	杨浦四漂	杨浦	1	29	18	小雨	西北风	3	66.619	14220.6	0	1161.3	0	0	0	0	0	1	0	1	2	6	1	0	-4	0.0532761	0	1.70475	3.1659	-0.597837	3.48124	3.33363	4.19899	0	0	0	4.3535	0	0	22
20190527	5	6	0.77	19.67	74.38	34.46	22.67	5.08	上海	青浦淀山湖	青浦	1	29	15	小雨	西北风	3	78.8333	11928.4	0	1537.31	0	0	0	0	0	0	0	0	0	8	1	0	-8	0	0	1.62531	2.97909	-0.261365	3.5398	3.12104	4.36734	0	0	0	4.30919	0	0	22
20190527	5	7	0.56	21.75	79.04	39.82	28.75	4.38	上海	静安监测站	静安	1	29	18	小雨	西北风	3	68.4348	7911.21	1	90.68	0	0	1	0	0	1	0	0	2	6	1	0	-4	0.156445	0	1.47705	3.07961	-0.579818	3.68437	3.35864	4.22588	0	0	0	4.36995	0	0	22
20190527	5	8	0.55	19.04	84.33	27.3	27.71	5.67	上海	浦东川沙	浦东	1	29	16	小雨	西北风	3	89.5	10752.7	0	10307.7	0	0	1	0	0	1	0	1	3	5	1	0	-2	0.0667873	0	1.73519	2.94654	-0.597837	3.30689	3.32179	4.49424	0	0	0	4.43474	0	0	22
20190527	5	9	0.68	19.71	78.13	33.63	25.96	5.13	上海	浦东新区监测站	浦东	1	29	16	小雨	西北风	3	75.8261	8178.36	0	10307.7	0	0	1	0	0	1	0	1	3	5	1	0	-2	0.106333	0	1.63511	2.98113	-0.385662	3.51542	3.25656	4.32844	0	0	0	2.35837	0	0	22
20190527	5	10	0.47	20.88	72.75	36	33.92	5.13	上海	浦东张江	浦东	1	29	16	小雨	西北风	3	70.5217	6072.87	0	10307.7	0	0	1	0	0	1	0	1	3	5	1	0	-2	0.0892209	0	1.63511	3.03879	-0.755023	3.58352	3.524	4.25592	0	0	0	3.28703	0	0	22
20190528	5	1	0.64	16.92	92.04	34.17	8.33	4.17	上海	普陀	普陀	2	25	18	多云	东北风	3	65.625	5358.46	0	146.39	0	0	0	0	1	0	0	1	2	6	0	0	-4	0.059059	0	1.42792	2.8285	-0.446287	3.53135	2.11986	4.18396	0	0	0	3.52222	0	0	22
20190528	5	2	0.64	27.38	95.17	26.14	12.83	5.04	上海	十五厂	黄浦	2	25	18	多云	东北风	3	72.1667	8400.07	0	43.28	0	0	0	0	1	0	0	1	2	6	0	0	-4	0.0654932	0	1.61741	3.30981	-0.446287	3.26347	2.55179	4.27898	0	0	0	2.55566	0	0	22
20190528	5	3	0.3	28.79	91.75	23.21	13.04	4.38	上海	虹口	虹口	2	25	18	多云	东北风	3	52.3182	10813.4	0	48.21	0	0	0	0	0	0	0	1	1	7	0	0	-6	0.0312723	0	1.47705	3.36003	-1.20397	3.14458	2.56802	3.95734	0	0	0	2.51907	0	0	22
20190528	5	4	0.85	32.78	97.29	27.17	12.65	5.29	上海	徐汇上师大	徐汇	2	25	18	多云	东北风	3	42.5417	12572.5	0	574.37	0	0	0	0	1	0	0	1	2	6	0	0	-4	0.0532043	0	1.66582	3.48982	-0.162519	3.30211	2.53766	3.75048	0	0	0	3.5777	0	0	22
20190528	5	5	0.29	27.08	93.92	31.83	11.75	5.88	上海	杨浦四漂	杨浦	2	25	18	多云	东北风	3	37.1667	14220.6	0	1161.3	0	0	0	0	0	0	0	0	0	8	0	0	-8	0	0	1.77156	3.2988	-1.23787	3.46041	2.46385	3.61541	0	0	0	4.54244	0	0	22
20190528	5	6	0.61	23.63	103.38	29	10.75	5.33	上海	青浦淀山湖	青浦	2	26	16	阴	东北风	3	48.4167	11928.4	1	1537.31	1	0	1	1	1	1	0	1	6	2	0	0	4	0.184996	0	1.67335	3.16252	-0.494296	3.3673	2.37491	3.87984	0	0	0	4.63841	0	0	22
20190528	5	7	0.33	24.92	99.25	32.73	11.42	4.25	上海	静安监测站	静安	2	25	18	多云	东北风	3	48.0417	7911.21	0	90.68	0	0	0	0	1	0	0	1	2	6	0	0	-4	0.0607289	0	1.44692	3.21567	-1.10866	3.48829	2.43537	3.87207	0	0	0	4.59764	0	0	22
20190528	5	8	0.3	22.04	99.67	31.61	11.67	4.71	上海	浦东川沙	浦东	2	25	16	阴	东北风	3	45.7826	10752.7	1	10307.7	0	0	0	0	1	0	0	0	1	7	0	0	-6	0.0929998	0	1.54969	3.09286	-1.20397	3.45347	2.45702	3.8239	0	0	0	4.60186	0	0	22
20190528	5	9	0.44	26.04	91.71	26.21	8.63	4.88	上海	浦东新区监测站	浦东	2	25	16	阴	东北风	3	53.5417	8178.36	0	10307.7	0	0	0	0	1	0	0	0	1	7	0	0	-6	0.0563155	0	1.58515	3.25963	-0.820981	3.26614	2.15524	3.98046	0	0	0	4.51863	0	0	22
20190528	5	10	0.23	21.42	89.71	34.63	13.96	5	上海	浦东张江	浦东	2	25	16	阴	东北风	3	45.75	6072.87	0	10307.7	0	0	0	0	1	0	0	0	1	7	0	0	-6	0.064668	0	1.60944	3.06433	-1.46968	3.54472	2.6362	3.82319	0	0	0	4.49658	0	0	22
20190529	5	1	0.83	67.75	64.45	56.17	21.58	5.42	上海	普陀	普陀	3	26	18	多云	东南风	2	55.7083	5358.46	0	146.39	0	1	0	1	0	0	0	0	2	6	0	0	-4	0.0794525	0	1.6901	4.21582	-0.18633	4.02838	3.07177	4.02013	0	0	0	4.16589	0	0	22
20190529	5	2	1.02	75.13	62.75	42.25	21.71	6.5	上海	十五厂	黄浦	3	26	18	多云	东南风	2	50.0417	8400.07	1	43.28	0	1	0	1	0	0	0	0	2	6	0	0	-4	0.141365	0	1.8718	4.31922	0.0198026	3.7436	3.07777	3.91286	0	0	0	4.13916	0	0	22
20190529	5	3	0.55	72.67	61.54	37.2	29.42	6.58	上海	虹口	虹口	3	26	18	多云	东南风	2	35.2353	10813.4	0	48.21	0	1	0	1	1	0	0	0	3	5	0	0	-2	0.119653	0	1.88403	4.28593	-0.597837	3.61631	3.38167	3.56205	0	0	0	4.11969	0	0	22
20190529	5	4	0.85	83.88	55.13	53.33	26	6.54	上海	徐汇上师大	徐汇	3	26	18	多云	东南风	2	29.8333	12572.5	1	574.37	0	1	0	1	0	0	0	0	2	6	0	0	-4	0.0999515	0	1.87794	4.42939	-0.162519	3.9765	3.2581	3.39563	0	0	0	4.00969	0	0	22
20190529	5	5	0.45	76.17	62.17	48.42	24.21	8.08	上海	杨浦四漂	杨浦	3	26	18	多云	东南风	2	38.3333	14220.6	1	1161.3	0	1	0	1	1	0	0	0	3	5	0	0	-2	0.154768	0	2.08939	4.33297	-0.798508	3.87991	3.18677	3.64632	0	0	0	4.12987	0	0	22
20190529	5	6	0.7	54.58	63.83	44.83	24.54	9.46	上海	青浦淀山湖	青浦	3	26	15	多云	东南风	2	34.3182	11928.4	1	1537.31	1	1	0	0	0	0	1	0	3	5	0	0	-2	0.114858	0	2.24707	3.99967	-0.356675	3.80288	3.2003	3.53568	0	0	0	4.15622	0	0	22
20190529	5	7	0.47	74.5	64.83	72.83	21.74	5.33	上海	静安监测站	静安	3	26	18	多云	东南风	2	30.875	7911.21	0	90.68	0	1	0	1	0	0	0	0	2	6	0	0	-4	0.0916232	0	1.67335	4.3108	-0.755023	4.28813	3.07915	3.42995	0	0	0	4.17177	0	0	22
20190529	5	8	0.51	61.92	70.63	46.3	26.33	7.5	上海	浦东川沙	浦东	3	26	16	多云	东南风	2	32.2083	10752.7	0	10307.7	0	1	0	0	0	0	0	0	1	7	0	0	-6	0.0389935	0	2.0149	4.12584	-0.673345	3.83514	3.27071	3.47222	0	0	0	4.25745	0	0	22
20190529	5	9	0.64	79.3	55.57	48.22	22.64	6.83	上海	浦东新区监测站	浦东	3	26	16	多云	东南风	2	35.0417	8178.36	1	10307.7	0	1	0	1	0	0	0	0	2	6	0	0	-4	0.146488	0	1.92132	4.37324	-0.446287	3.87577	3.11972	3.55654	0	0	0	4.01764	0	0	22
20190529	5	10	0.45	71.04	68.53	54.63	27.42	5.83	上海	浦东张江	浦东	3	26	16	多云	东南风	2	30.3158	6072.87	0	10307.7	0	1	0	0	0	0	0	0	1	7	0	0	-6	0.0275572	0	1.76302	4.26324	-0.798508	4.00058	3.31127	3.41167	0	0	0	4.22727	0	0	22
20190530	5	1	0.73	31.96	98.46	48.74	18.67	5.17	上海	普陀	普陀	4	26	20	小雨	东南风	3	33.375	5358.46	0	146.39	0	1	0	1	0	0	0	0	2	6	1	0	-4	0.0794525	0	1.64287	3.46449	-0.314711	3.8865	2.92692	3.50781	0	0	0	4.58965	0	0	22
20190530	5	2	0.92	51.33	93.54	33.91	23.58	5.63	上海	十五厂	黄浦	4	26	20	小雨	东南风	3	36.7368	8400.07	1	43.28	0	1	0	1	0	0	0	0	2	6	1	0	-4	0.141365	0	1.72811	3.93828	-0.0833816	3.52371	3.1604	3.60378	0	0	0	4.53839	0	0	22
20190530	5	3	0.48	43.42	99.04	26.56	28.29	6.17	上海	虹口	虹口	4	26	20	小雨	东南风	3	41.7391	10813.4	0	48.21	0	1	0	1	1	0	0	0	3	5	1	0	-2	0.119653	0	1.8197	3.77092	-0.733969	3.27941	3.34251	3.73144	0	0	0	4.59552	0	0	22
20190530	5	4	0.8	55.79	91.71	45.71	24.92	6.79	上海	徐汇上师大	徐汇	4	26	20	小雨	东南风	3	31.5	12572.5	1	574.37	0	1	0	1	0	0	0	0	2	6	1	0	-4	0.0999515	0	1.91545	4.02159	-0.223144	3.82232	3.21567	3.44999	0	0	0	4.51863	0	0	22
20190530	5	5	0.39	48.54	95.83	44.91	22.42	6.33	上海	杨浦四漂	杨浦	4	26	20	小雨	东南风	3	37.5	14220.6	1	1161.3	0	1	0	1	1	0	0	0	3	5	1	0	-2	0.154768	0	1.8453	3.88239	-0.941609	3.80466	3.10995	3.62434	0	0	0	4.56258	0	0	22
20190530	5	6	0.73	61.58	68.71	39.88	25.33	7.17	上海	青浦淀山湖	青浦	4	26	19	小雨	东南风	2	36.8889	11928.4	1	1537.31	1	1	0	0	0	0	1	0	3	5	1	0	-2	0.114858	0	1.96991	4.12034	-0.314711	3.68587	3.23199	3.60791	0	0	0	4.22989	0	0	22
20190530	5	7	0.17	39.88	103.38	53.79	18.83	5.21	上海	静安监测站	静安	4	26	20	小雨	东南风	3	39	7911.21	0	90.68	0	1	0	1	0	0	0	0	2	6	1	0	-4	0.0916232	0	1.65058	3.68587	-1.77196	3.98509	2.93545	3.66356	0	0	0	4.63841	0	0	22
20190530	5	8	0.45	41.3	99.61	51.61	26.1	5.79	上海	浦东川沙	浦东	4	25	19	小雨	东南风	3	41.7917	10752.7	0	10307.7	0	1	0	0	0	0	0	0	1	7	1	0	-6	0.0389935	0	1.75613	3.72086	-0.798508	3.94372	3.26194	3.7327	0	0	0	4.60126	0	0	22
20190530	5	9	0.57	50.13	89.75	53.45	28.29	5.71	上海	浦东新区监测站	浦东	4	25	19	小雨	东南风	3	44.5263	8178.36	1	10307.7	0	1	0	1	0	0	0	0	2	6	1	0	-4	0.146488	0	1.74222	3.91462	-0.562119	3.97875	3.34251	3.79608	0	0	0	4.49703	0	0	22
20190530	5	10	0.36	49	84.61	45.82	29.35	5.25	上海	浦东张江	浦东	4	25	19	小雨	东南风	3	38.9091	6072.87	0	10307.7	0	1	0	0	0	0	0	0	1	7	1	0	-6	0.0275572	0	1.65823	3.89182	-1.02165	3.82472	3.37929	3.66123	0	0	0	4.43805	0	0	22
20190531	5	1	1.13	40.25	76.32	56.25	60.45	4.8	上海	普陀	普陀	5	27	18	小雨	东北风	2	42.6316	5358.46	0	146.39	0	0	0	0	1	0	0	1	2	6	1	0	-4	0.059059	0	1.56862	3.69511	0.122218	4.02981	4.10182	3.7526	0	0	0	4.33494	0	0	22
20190531	5	2	1.24	46.35	83.35	43.67	59.25	5.2	上海	十五厂	黄浦	5	27	18	小雨	东北风	2	39.1111	8400.07	0	43.28	0	0	0	0	1	0	0	1	2	6	1	0	-4	0.0654932	0	1.64866	3.83622	0.215111	3.77666	4.08177	3.66641	0	0	0	4.42305	0	0	22
20190531	5	3	0.77	45.63	77.53	45.5	73.53	5.68	上海	虹口	虹口	5	27	18	小雨	东北风	2	36.3333	10813.4	0	48.21	0	0	0	0	0	0	0	1	1	7	1	0	-6	0.0312723	0	1.73695	3.82057	-0.261365	3.81771	4.29769	3.59273	0	0	0	4.35067	0	0	22
20190531	5	4	1.19	52.15	83.4	60.75	63.95	6.05	上海	徐汇上师大	徐汇	5	27	18	小雨	东北风	2	33.8571	12572.5	0	574.37	0	0	0	0	1	0	0	1	2	6	1	0	-4	0.0532043	0	1.80006	3.95412	0.173953	4.10677	4.1581	3.52215	0	0	0	4.42365	0	0	22
20190531	5	5	0.68	42.3	87.3	57.25	58.37	6.05	上海	杨浦四漂	杨浦	5	27	18	小雨	东北风	3	33.0833	14220.6	0	1161.3	0	0	0	0	0	0	0	0	0	8	1	0	-8	0	0	1.80006	3.74479	-0.385662	4.04743	4.0668	3.49903	0	0	0	4.46935	0	0	22
20190531	5	6	1.01	46.35	94.3	52.5	67.5	6.7	上海	青浦淀山湖	青浦	5	27	18	阴	东北风	2	34.3478	11928.4	1	1537.31	1	0	1	1	1	1	0	1	6	2	0	0	4	0.184996	0	1.90211	3.83622	0.00995032	3.96081	4.21213	3.53654	0	0	0	4.54648	0	0	22
20190531	5	7	0.65	47.75	83.2	64.5	59.3	4.9	上海	静安监测站	静安	5	27	18	小雨	东北风	2	36	7911.21	0	90.68	0	0	0	0	1	0	0	1	2	6	1	0	-4	0.0607289	0	1.58924	3.86598	-0.430783	4.16667	4.08261	3.58352	0	0	0	4.42125	0	0	22
20190531	5	8	0.67	34.55	90.6	42.75	52.85	5.5	上海	浦东川沙	浦东	5	27	18	阴	东北风	3	38.0417	10752.7	1	10307.7	0	0	0	0	1	0	0	0	1	7	0	0	-6	0.0929998	0	1.70475	3.54241	-0.400478	3.75537	3.96746	3.63868	0	0	0	4.50645	0	0	22
20190531	5	9	0.85	37.85	84.3	42.5	59.75	5.8	上海	浦东新区监测站	浦东	5	27	18	阴	东北风	3	36.0833	8178.36	0	10307.7	0	0	0	0	1	0	0	0	1	7	0	0	-6	0.0563155	0	1.75786	3.63363	-0.162519	3.7495	4.09017	3.58583	0	0	0	4.43438	0	0	22
20190531	5	10	0.62	37.95	80.55	53.33	61.95	5.15	上海	浦东张江	浦东	5	27	18	阴	东北风	3	38	6072.87	0	10307.7	0	0	0	0	1	0	0	0	1	7	0	0	-6	0.064668	0	1.639	3.63627	-0.478036	3.9765	4.12633	3.63759	0	0	0	4.38888	0	0	22
20190601	6	1	0.78	24.83	84.83	36.86	38.75	4.06	上海	普陀	普陀	6	26	20	多云	东南风	2	34.5417	5358.46	0	146.39	0	1	0	1	0	0	0	0	2	6	0	0	-4	0.0794525	0	1.40118	3.21205	-0.248461	3.60713	3.65713	3.54217	0	0	0	4.44065	1	0	22
20190601	6	2	0.98	32.2	103.3	30.17	33.35	4.75	上海	十五厂	黄浦	6	26	20	多云	东南风	2	36.1667	8400.07	1	43.28	0	1	0	1	0	0	0	0	2	6	0	0	-4	0.141365	0	1.55814	3.47197	-0.0202027	3.40685	3.50706	3.58814	0	0	0	4.63764	1	0	22
20190601	6	3	0.38	35.11	87.5	34.86	36.78	5.72	上海	虹口	虹口	6	26	20	多云	东南风	2	51.7083	10813.4	0	48.21	0	1	0	1	1	0	0	0	3	5	0	0	-2	0.119653	0	1.74397	3.55849	-0.967584	3.55134	3.60495	3.94562	0	0	0	4.47164	1	0	22
20190601	6	4	0.92	37.6	103	35.33	38.4	5.3	上海	徐汇上师大	徐汇	6	26	20	多云	东南风	2	44.5417	12572.5	1	574.37	0	1	0	1	0	0	0	0	2	6	0	0	-4	0.0999515	0	1.66771	3.627	-0.0833816	3.56473	3.64806	3.79643	0	0	0	4.63473	1	0	22
20190601	6	5	0.41	34.52	102.05	36.3	32.67	5.71	上海	杨浦四漂	杨浦	6	26	20	多云	东南风	2	45.1	14220.6	1	1161.3	0	1	0	1	1	0	0	0	3	5	0	0	-2	0.154768	0	1.74222	3.54154	-0.891598	3.59182	3.48646	3.80888	0	0	0	4.62546	1	0	22
20190601	6	6	0.65	32.47	96	29.17	43.94	5.32	上海	青浦淀山湖	青浦	6	26	18	多云	东南风	2	51.2917	11928.4	1	1537.31	1	1	0	0	0	0	1	0	3	5	0	0	-2	0.114858	0	1.67147	3.48032	-0.430783	3.37314	3.78282	3.93753	0	0	0	4.56435	1	0	22
20190601	6	7	0.52	34	102.71	41.17	33.67	4.62	上海	静安监测站	静安	6	26	20	多云	东南风	2	48.5	7911.21	0	90.68	0	1	0	1	0	0	0	0	2	6	0	0	-4	0.0916232	0	1.53039	3.52636	-0.653926	3.71771	3.51661	3.88156	0	0	0	4.63191	1	0	22
20190601	6	8	0.42	33	105.95	28	28.7	5.4	上海	浦东川沙	浦东	6	26	18	多云	东南风	2	47	10752.7	0	10307.7	0	1	0	0	0	0	0	0	1	7	0	0	-6	0.0389935	0	1.6864	3.49651	-0.867501	3.3322	3.3569	3.85015	0	0	0	4.66297	1	0	22
20190601	6	9	0.58	27	101.43	32.89	31.38	5.29	上海	浦东新区监测站	浦东	6	26	18	多云	东南风	2	57	8178.36	1	10307.7	0	1	0	1	0	0	0	0	2	6	0	0	-4	0.146488	0	1.66582	3.29584	-0.544727	3.49317	3.44617	4.04305	0	0	0	4.61937	1	0	22
20190601	6	10	0.4	25.47	102.68	34.63	34.74	5.11	上海	浦东张江	浦东	6	26	18	多云	东南风	2	47.8261	6072.87	0	10307.7	0	1	0	0	0	0	0	0	1	7	0	0	-6	0.0275572	0	1.6312	3.2375	-0.916291	3.54472	3.54789	3.86757	0	0	0	4.63162	1	0	22
20190602	6	1	0.56	18.2	105.75	32.35	17.7	3.8	上海	普陀	普陀	7	29	20	多云	东南风	2	48.7826	5358.46	0	146.39	0	1	0	1	0	0	0	0	2	6	0	0	-4	0.0794525	0	1.335	2.90142	-0.579818	3.47661	2.87356	3.88737	0	0	0	4.66108	1	0	22
20190602	6	2	0.94	29.79	109.05	26.08	20.37	4.37	上海	十五厂	黄浦	7	29	20	多云	东南风	2	51.5417	8400.07	1	43.28	0	1	0	1	0	0	0	0	2	6	0	0	-4	0.141365	0	1.47476	3.39417	-0.0618754	3.26117	3.01406	3.94239	0	0	0	4.69181	1	0	22
20190602	6	3	0.37	26.95	98.53	26.5	20.21	4.79	上海	虹口	虹口	7	29	20	多云	东南风	2	46.913	10813.4	0	48.21	0	1	0	1	1	0	0	0	3	5	0	0	-2	0.119653	0	1.56653	3.29398	-0.994252	3.27714	3.00618	3.84829	0	0	0	4.59036	1	0	22
20190602	6	4	0.9	31.5	117	27.15	21.4	5	上海	徐汇上师大	徐汇	7	29	20	多云	东南风	2	40.7727	12572.5	1	574.37	0	1	0	1	0	0	0	0	2	6	0	0	-4	0.0999515	0	1.60944	3.44999	-0.105361	3.30138	3.06339	3.70801	0	0	0	3.76217	1	0	22
20190602	6	5	0.39	29.45	109.65	29.61	19.8	5	上海	杨浦四漂	杨浦	7	29	20	多云	东南风	2	37.3333	14220.6	1	1161.3	0	1	0	1	1	0	0	0	3	5	0	0	-2	0.154768	0	1.60944	3.38269	-0.941609	3.38811	2.98568	3.61989	0	0	0	3.69729	1	0	22
20190602	6	6	0.41	26.84	116.63	24.15	20.58	4.63	上海	青浦淀山湖	青浦	7	29	17	多云	东南风	2	46.8333	11928.4	1	1537.31	1	1	0	0	0	0	1	0	3	5	0	0	-2	0.114858	0	1.53256	3.28989	-0.891598	3.18428	3.02432	3.84659	0	0	0	3.75901	1	0	22
20190602	6	7	0.51	26	118.05	34.44	16.79	4	上海	静安监测站	静安	7	29	20	多云	东南风	2	45.5217	7911.21	0	90.68	0	1	0	1	0	0	0	0	2	6	0	0	-4	0.0916232	0	1.38629	3.2581	-0.673345	3.53922	2.82078	3.81819	0	0	0	3.77111	1	0	22
20190602	6	8	0.4	22.55	119.3	20.91	18.1	5.05	上海	浦东川沙	浦东	7	27	19	多云	东南风	2	45.4583	10752.7	0	10307.7	0	1	0	0	0	0	0	0	1	7	0	0	-6	0.0389935	0	1.61939	3.11574	-0.916291	3.04023	2.89591	3.8168	0	0	0	4.78164	1	0	22
20190602	6	9	0.52	21	110.2	27.36	18.9	5.25	上海	浦东新区监测站	浦东	7	27	19	多云	东南风	2	49.5	8178.36	1	10307.7	0	1	0	1	0	0	0	0	2	6	0	0	-4	0.146488	0	1.65823	3.04452	-0.653926	3.30908	2.93916	3.90197	0	0	0	4.7023	1	0	22
20190602	6	10	0.34	20.1	109.75	29.27	22.25	5.35	上海	浦东张江	浦东	7	27	19	多云	东南风	2	50.35	6072.87	0	10307.7	0	1	0	0	0	0	0	0	1	7	0	0	-6	0.0275572	0	1.6771	3.00072	-1.07881	3.37656	3.10234	3.919	0	0	0	4.6982	1	0	22
20190603	6	1	0.52	16.9	107.85	38.31	26.1	3.9	上海	普陀	普陀	1	30	21	晴	东南风	3	51.25	5358.46	0	146.39	0	1	0	1	0	0	0	0	2	6	0	0	-4	0.0794525	0	1.36098	2.82731	-0.653926	3.64571	3.26194	3.93672	0	0	0	4.68074	0	0	23
20190603	6	2	0.95	28.63	105.79	33.89	29.37	4.58	上海	十五厂	黄浦	1	30	21	晴	东南风	3	50.2273	8400.07	1	43.28	0	1	0	1	0	0	0	0	2	6	0	0	-4	0.141365	0	1.5217	3.35445	-0.0512933	3.52312	3.37997	3.91656	0	0	0	4.66146	0	0	23
20190603	6	3	0.43	25.63	96.84	36.38	28.74	3.68	上海	虹口	虹口	1	30	21	晴	东南风	3	61.625	10813.4	0	48.21	0	1	0	1	1	0	0	0	3	5	0	0	-2	0.119653	0	1.30291	3.24376	-0.84397	3.59402	3.35829	4.12107	0	0	0	4.57306	0	0	23
20190603	6	4	0.97	31.58	112.63	37	34.05	5.53	上海	徐汇上师大	徐汇	1	30	21	晴	东南风	3	57.3333	12572.5	1	574.37	0	1	0	1	0	0	0	0	2	6	0	0	-4	0.0999515	0	1.71019	3.45252	-0.0304592	3.61092	3.52783	4.04888	0	0	0	4.72411	0	0	23
20190603	6	5	0.44	26.89	108	36.8	31.21	5.32	上海	杨浦四漂	杨浦	1	30	21	晴	东南风	3	58	14220.6	1	1161.3	0	1	0	1	1	0	0	0	3	5	0	0	-2	0.154768	0	1.67147	3.29175	-0.820981	3.6055	3.44074	4.06044	0	0	0	4.68213	0	0	23
20190603	6	6	0.47	23.53	124.05	35.2	34.58	4.32	上海	青浦淀山湖	青浦	1	31	18	晴	东南风	3	66.75	11928.4	1	1537.31	1	1	0	0	0	0	1	0	3	5	0	0	-2	0.114858	0	1.46326	3.15828	-0.755023	3.56105	3.54328	4.20095	0	0	0	4.82068	0	0	23
20190603	6	7	0.57	24.11	115.53	38.64	27	4.05	上海	静安监测站	静安	1	30	21	晴	东南风	3	63.375	7911.21	0	90.68	0	1	0	1	0	0	0	0	2	6	0	0	-4	0.0916232	0	1.39872	3.18263	-0.562119	3.65429	3.29584	4.14907	0	0	0	4.74953	0	0	23
20190603	6	8	0.42	17.33	113.78	26.8	30.88	5.06	上海	浦东川沙	浦东	1	30	19	晴	东南风	3	63.75	10752.7	0	10307.7	0	1	0	0	0	0	0	0	1	7	0	0	-6	0.0389935	0	1.62137	2.85244	-0.867501	3.2884	3.43011	4.15497	0	0	0	4.73427	0	0	23
20190603	6	9	0.58	21.65	109.25	33.83	29.8	5.4	上海	浦东新区监测站	浦东	1	30	19	晴	东南风	3	66.625	8178.36	1	10307.7	0	1	0	1	0	0	0	0	2	6	0	0	-4	0.146488	0	1.6864	3.07501	-0.544727	3.52135	3.39451	4.19908	0	0	0	4.69364	0	0	23
20190603	6	10	0.39	18.65	108.45	34.2	33.8	5.2	上海	浦东张江	浦东	1	30	19	晴	东南风	3	53.75	6072.87	0	10307.7	0	1	0	0	0	0	0	0	1	7	0	0	-6	0.0275572	0	1.64866	2.92585	-0.941609	3.53223	3.52046	3.98434	0	0	0	4.68629	0	0	23
20190604	6	1	0.51	32	119.56	54.5	31.61	4.33	上海	普陀	普陀	2	32	22	晴	东南风	2	51.75	5358.46	0	146.39	0	1	0	1	0	0	0	0	2	6	0	0	-4	0.0794525	0	1.46557	3.46574	-0.673345	3.9982	3.45347	3.94642	0	0	0	3.78382	0	0	23
20190604	6	2	0.82	34.53	119.58	41.5	31.83	4.68	上海	十五厂	黄浦	2	32	22	晴	东南风	2	67	8400.07	1	43.28	0	1	0	1	0	0	0	0	2	6	0	0	-4	0.141365	0	1.5433	3.54183	-0.198451	3.72569	3.46041	4.20469	0	0	0	3.78399	0	0	23
20190604	6	3	0.51	35.16	104.63	48	34.63	4.11	上海	虹口	虹口	2	32	22	晴	东南风	2	38.2857	10813.4	0	48.21	0	1	0	1	1	0	0	0	3	5	0	0	-2	0.119653	0	1.41342	3.55991	-0.673345	3.8712	3.54472	3.64508	0	0	0	4.65043	0	0	23
20190604	6	4	0.79	36.06	133.12	59.78	38.25	5.88	上海	徐汇上师大	徐汇	2	32	22	晴	东南风	2	41	12572.5	1	574.37	0	1	0	1	0	0	0	0	2	6	0	0	-4	0.0999515	0	1.77156	3.58518	-0.235722	4.09067	3.64414	3.71357	0	0	0	4.89125	0	0	23
20190604	6	5	0.52	31.56	116	41.64	31.61	5.67	上海	杨浦四漂	杨浦	2	32	22	晴	东南风	2	42.8571	14220.6	1	1161.3	0	1	0	1	1	0	0	0	3	5	0	0	-2	0.154768	0	1.73519	3.45189	-0.653926	3.72906	3.45347	3.75787	0	0	0	4.75359	0	0	23
20190604	6	6	0.51	22.59	133.06	50.2	37.12	4	上海	青浦淀山湖	青浦	2	32	20	多云	东南风	2	42.6667	11928.4	1	1537.31	1	1	0	0	0	0	1	0	3	5	0	0	-2	0.114858	0	1.38629	3.11751	-0.673345	3.91602	3.61416	3.75342	0	0	0	4.8908	0	0	23
20190604	6	7	0.69	34.33	133.17	58.62	30.67	4.44	上海	静安监测站	静安	2	32	22	晴	东南风	2	40.2	7911.21	0	90.68	0	1	0	1	0	0	0	0	2	6	0	0	-4	0.0916232	0	1.49065	3.53602	-0.371064	4.07108	3.42329	3.69387	0	0	0	4.89163	0	0	23
20190604	6	8	0.49	22.21	108.57	38.75	26.77	7.93	上海	浦东川沙	浦东	2	30	20	多云	东南风	2	40.5	10752.7	0	10307.7	0	1	0	0	0	0	0	0	1	7	0	0	-6	0.0389935	0	2.07065	3.10054	-0.71335	3.65713	3.28728	3.7013	0	0	0	4.6874	0	0	23
20190604	6	9	0.65	24	120.44	42.08	28.78	5.61	上海	浦东新区监测站	浦东	2	30	20	多云	东南风	2	45.5	8178.36	1	10307.7	0	1	0	1	0	0	0	0	2	6	0	0	-4	0.146488	0	1.72455	3.17805	-0.430783	3.73957	3.35968	3.81771	0	0	0	4.79115	0	0	23
20190604	6	10	0.45	23.76	111.18	42	33.65	5.65	上海	浦东张江	浦东	2	30	20	多云	东南风	2	40.8333	6072.87	0	10307.7	0	1	0	0	0	0	0	0	1	7	0	0	-6	0.0275572	0	1.73166	3.168	-0.798508	3.73767	3.51601	3.7095	0	0	0	4.71115	0	0	23
20190605	6	1	0.56	21.6	109.65	62.7	45.35	3.85	上海	普陀	普陀	3	33	25	小雨	东南风	3	38.8889	5358.46	0	146.39	0	1	0	1	0	0	0	0	2	6	1	0	-4	0.0794525	0	1.34807	3.07269	-0.579818	4.13836	3.81441	3.66071	0	0	0	4.69729	0	0	23
20190605	6	2	0.62	27.15	117.75	40.43	41.95	4.3	上海	十五厂	黄浦	3	33	25	小雨	东南风	3	41.75	8400.07	1	43.28	0	1	0	1	0	0	0	0	2	6	1	0	-4	0.141365	0	1.45862	3.30138	-0.478036	3.69957	3.73648	3.7317	0	0	0	4.76856	0	0	23
20190605	6	3	0.49	25.74	104.95	49.86	48.05	3.53	上海	虹口	虹口	3	33	25	小雨	东南风	3	38.1765	10813.4	0	48.21	0	1	0	1	1	0	0	0	3	5	1	0	-2	0.119653	0	1.2613	3.24805	-0.71335	3.90922	3.87224	3.64222	0	0	0	4.65348	0	0	23
20190605	6	4	0.67	26.65	117.7	49.33	49.3	5.25	上海	徐汇上师大	徐汇	3	33	25	小雨	东南风	3	34.4615	12572.5	1	574.37	0	1	0	1	0	0	0	0	2	6	1	0	-4	0.0999515	0	1.65823	3.28279	-0.400478	3.89853	3.89792	3.53984	0	0	0	4.76814	0	0	23
20190605	6	5	0.52	23.56	117	48.55	42.75	5	上海	杨浦四漂	杨浦	3	33	25	小雨	东南风	3	32.5	14220.6	1	1161.3	0	1	0	1	1	0	0	0	3	5	1	0	-2	0.154768	0	1.60944	3.15955	-0.653926	3.88259	3.75537	3.48124	0	0	0	4.76217	0	0	23
20190605	6	6	0.58	20.6	119.5	45.67	49.3	4.55	上海	青浦淀山湖	青浦	3	33	23	阴	东南风	3	37.6923	11928.4	1	1537.31	1	1	0	0	0	0	1	0	3	5	0	0	-2	0.114858	0	1.51513	3.02529	-0.544727	3.82144	3.89792	3.62946	0	0	0	4.78332	0	0	23
20190605	6	7	0.67	24.95	117.95	60.58	42.68	4.15	上海	静安监测站	静安	3	33	25	小雨	东南风	3	36.9444	7911.21	0	90.68	0	1	0	1	0	0	0	0	2	6	1	0	-4	0.0916232	0	1.42311	3.21687	-0.400478	4.10396	3.75373	3.60941	0	0	0	4.77026	0	0	23
20190605	6	8	0.52	18.16	123.68	46	38.74	3.58	上海	浦东川沙	浦东	3	32	23	阴	东南风	3	46.6154	10752.7	0	10307.7	0	1	0	0	0	0	0	0	1	7	0	0	-6	0.0389935	0	1.27536	2.89922	-0.653926	3.82864	3.65687	3.84193	0	0	0	4.8177	0	0	23
20190605	6	9	0.68	17.33	117.47	58	38.94	5.11	上海	浦东新区监测站	浦东	3	32	23	阴	东南风	3	41.25	8178.36	1	10307.7	0	1	0	1	0	0	0	0	2	6	0	0	-4	0.146488	0	1.6312	2.85244	-0.385662	4.06044	3.66202	3.71965	0	0	0	4.76618	0	0	23
20190605	6	10	0.48	17.18	117.06	48.63	43.35	5.12	上海	浦东张江	浦东	3	32	23	阴	东南风	3	38	6072.87	0	10307.7	0	1	0	0	0	0	0	0	1	7	0	0	-6	0.0275572	0	1.63315	2.84375	-0.733969	3.88424	3.76931	3.63759	0	0	0	4.76269	0	0	23
20190606	6	1	0.47	20.3	67.5	41.11	19.6	3.75	上海	普陀	普陀	4	31	22	小雨	西南风	4	35.3571	5358.46	0	146.39	1	0	0	0	0	0	1	0	2	6	1	0	-4	0.0475794	0	1.32176	3.01062	-0.755023	3.71625	2.97553	3.5655	0	0	0	4.21213	0	0	23
20190606	6	2	0.57	27.15	74.15	28.13	20.7	4.2	上海	十五厂	黄浦	4	31	22	小雨	西南风	4	34.9333	8400.07	0	43.28	1	0	0	0	0	0	1	0	2	6	1	0	-4	0.0439337	0	1.43508	3.30138	-0.562119	3.33684	3.03013	3.55344	0	0	0	4.30609	0	0	23
20190606	6	3	0.43	27.2	64.9	35.44	21	4.2	上海	虹口	虹口	4	31	22	小雨	西南风	4	44.7692	10813.4	1	48.21	1	0	1	0	0	0	1	0	3	5	1	0	-2	0.131328	0	1.43508	3.30322	-0.84397	3.56784	3.04452	3.80152	0	0	0	4.17285	0	0	23
20190606	6	4	0.83	22.6	78.9	32.81	24.7	5.4	上海	徐汇上师大	徐汇	4	31	22	小雨	西南风	4	46.8889	12572.5	0	574.37	1	0	0	0	0	0	1	0	2	6	1	0	-4	0.0521569	0	1.6864	3.11795	-0.18633	3.49073	3.2068	3.84778	0	0	0	4.36818	0	0	23
20190606	6	5	0.47	24.21	73.58	35.47	24.32	5.05	上海	杨浦四漂	杨浦	4	31	22	小雨	西南风	4	42.375	14220.6	1	1161.3	1	0	1	0	0	0	1	0	3	5	1	0	-2	0.0949621	0	1.61939	3.18677	-0.755023	3.56869	3.1913	3.74656	0	0	0	4.29837	0	0	23
20190606	6	6	0.49	16.38	81.19	32.11	19.57	4.67	上海	青浦淀山湖	青浦	4	31	22	小雨	西南风	4	58.3333	11928.4	0	1537.31	0	0	0	0	0	0	0	0	0	8	1	0	-8	0	0	1.54116	2.79606	-0.71335	3.46917	2.974	4.06617	0	0	0	4.39679	0	0	23
20190606	6	7	0.66	20.73	73.23	39.85	20.5	3.82	上海	静安监测站	静安	4	31	22	小雨	西南风	4	43.2	7911.21	0	90.68	1	0	0	0	0	0	1	0	2	6	1	0	-4	0.0465856	0	1.34025	3.03158	-0.415515	3.68512	3.02042	3.76584	0	0	0	4.29361	0	0	23
20190606	6	8	0.52	24.38	81.24	33.84	21.14	5.71	上海	浦东川沙	浦东	4	31	22	小雨	西南风	4	72.8	10752.7	0	10307.7	1	0	0	1	0	0	1	0	3	5	1	0	-2	0.0973085	0	1.74222	3.19376	-0.653926	3.52164	3.05117	4.28772	0	0	0	4.39741	0	0	23
20190606	6	9	0.65	20.27	75.77	39.1	21.77	6.55	上海	浦东新区监测站	浦东	4	31	22	小雨	西南风	4	47.0714	8178.36	0	10307.7	1	0	0	0	0	0	1	0	2	6	1	0	-4	0.0390061	0	1.87947	3.00914	-0.430783	3.66612	3.08053	3.85167	0	0	0	4.3277	0	0	23
20190606	6	10	0.46	20.41	69.38	36.19	24.85	5.29	上海	浦东张江	浦东	4	31	22	小雨	西南风	4	38.6	6072.87	1	10307.7	1	0	0	1	0	0	1	0	3	5	1	0	-2	0.202315	0	1.66582	3.01603	-0.776529	3.58878	3.21286	3.65325	0	0	0	4.2396	0	0	23
20190607	6	1	0.49	19.33	90.21	29.57	16.35	4.17	上海	普陀	普陀	5	29	20	多云	西北风	3	44	5358.46	1	146.39	0	0	1	0	0	1	0	0	2	6	0	0	-4	0.21918	0	1.42792	2.96166	-0.71335	3.38676	2.79423	3.78419	0	0	0	4.50214	0	1	23
20190607	6	2	0.53	24.17	98.42	22.61	19.29	4.63	上海	十五厂	黄浦	5	29	20	多云	西北风	3	45	8400.07	0	43.28	0	0	1	0	0	1	0	1	3	5	0	0	-2	0.123417	0	1.53256	3.18511	-0.634878	3.11839	2.95959	3.80666	0	0	0	4.58924	0	1	23
20190607	6	3	0.35	26.71	80.21	27.41	17	5.54	上海	虹口	虹口	5	29	20	多云	西北风	3	59.4286	10813.4	0	48.21	0	0	0	0	0	1	0	1	2	6	0	0	-4	0.060307	0	1.71199	3.28504	-1.04982	3.31091	2.83321	4.08478	0	0	0	4.38465	0	1	23
20190607	6	4	0.87	22.83	101.21	26	22.04	5.54	上海	徐汇上师大	徐汇	5	29	20	多云	西北风	3	58.6	12572.5	0	574.37	0	0	1	0	0	1	0	0	2	6	0	0	-4	0.105085	0	1.71199	3.12808	-0.139262	3.2581	3.09286	4.07073	0	0	0	4.6172	0	1	23
20190607	6	5	0.48	27.14	95.73	27.85	18.14	6.48	上海	杨浦四漂	杨浦	5	29	20	多云	西北风	3	53.0909	14220.6	0	1161.3	0	0	0	0	0	1	0	1	2	6	0	0	-4	0.0532761	0	1.86872	3.30101	-0.733969	3.32683	2.89812	3.97201	0	0	0	4.56153	0	1	23
20190607	6	6	0.52	15.17	128.17	23.5	19	5.63	上海	青浦淀山湖	青浦	5	30	19	多云	西北风	3	70.4444	11928.4	0	1537.31	0	0	0	0	0	0	0	0	0	8	0	0	-8	0	0	1.72811	2.71932	-0.653926	3.157	2.94444	4.25482	0	0	0	4.85336	0	1	23
20190607	6	7	0.58	17.88	99.21	32.24	17.88	4.38	上海	静安监测站	静安	5	29	20	多云	西北风	3	47.8571	7911.21	1	90.68	0	0	1	0	0	1	0	0	2	6	0	0	-4	0.156445	0	1.47705	2.88368	-0.544727	3.47321	2.88368	3.86822	0	0	0	4.59724	0	1	23
20190607	6	8	0.47	25.08	100.92	22.71	15.42	6.25	上海	浦东川沙	浦东	5	29	18	多云	西北风	3	71.2	10752.7	0	10307.7	0	0	1	0	0	1	0	1	3	5	0	0	-2	0.0667873	0	1.83258	3.22207	-0.755023	3.12281	2.73567	4.26549	0	0	0	4.61433	0	1	23
20190607	6	9	0.6	20.13	98.04	24.53	16.13	6.33	上海	浦东新区监测站	浦东	5	29	18	多云	西北风	3	61	8178.36	0	10307.7	0	0	1	0	0	1	0	1	3	5	0	0	-2	0.106333	0	1.8453	3.00221	-0.510826	3.1999	2.78068	4.11087	0	0	0	4.58538	0	1	23
20190607	6	10	0.4	20.92	91.13	26.65	19.08	6.04	上海	浦东张江	浦东	5	29	18	多云	西北风	3	43.375	6072.87	0	10307.7	0	0	1	0	0	1	0	1	3	5	0	0	-2	0.0892209	0	1.7984	3.04071	-0.916291	3.28279	2.94864	3.76988	0	0	0	4.51229	0	1	23
20190608	6	1	0.43	14.25	121.29	34.5	25.04	4.08	上海	普陀	普陀	6	29	21	多云	东南风	2	50	5358.46	0	146.39	0	1	0	1	0	0	0	0	2	6	0	0	-4	0.0794525	0	1.4061	2.65676	-0.84397	3.54096	3.22047	3.91202	0	0	0	4.79818	1	1	23
20190608	6	2	0.51	24.17	111.96	26.56	23.67	4.25	上海	十五厂	黄浦	6	29	21	多云	东南风	2	51.1111	8400.07	1	43.28	0	1	0	1	0	0	0	0	2	6	0	0	-4	0.141365	0	1.44692	3.18511	-0.673345	3.27941	3.16421	3.934	0	0	0	4.71814	1	1	23
20190608	6	3	0.29	22.67	103	36.75	27.41	5.26	上海	虹口	虹口	6	29	21	多云	东南风	2	63.4	10813.4	0	48.21	0	1	0	1	1	0	0	0	3	5	0	0	-2	0.119653	0	1.66013	3.12104	-1.23787	3.60414	3.31091	4.14946	0	0	0	4.63473	1	1	23
20190608	6	4	0.64	21.71	118.29	29.75	28.75	5.29	上海	徐汇上师大	徐汇	6	29	21	多云	东南风	2	53.4286	12572.5	1	574.37	0	1	0	1	0	0	0	0	2	6	0	0	-4	0.0999515	0	1.66582	3.07777	-0.446287	3.39283	3.35864	3.97835	0	0	0	4.77314	1	1	23
20190608	6	5	0.35	26.42	106.83	33.41	26.79	5.17	上海	杨浦四漂	杨浦	6	29	21	多云	东南风	3	60.4286	14220.6	1	1161.3	0	1	0	1	1	0	0	0	3	5	0	0	-2	0.154768	0	1.64287	3.27412	-1.04982	3.50886	3.28803	4.10146	0	0	0	4.67124	1	1	23
20190608	6	6	0.45	17.5	124.79	28.7	29.13	4.79	上海	青浦淀山湖	青浦	6	30	19	多云	东南风	3	63	11928.4	1	1537.31	1	1	0	0	0	0	1	0	3	5	0	0	-2	0.114858	0	1.56653	2.8622	-0.798508	3.3569	3.37177	4.14313	0	0	0	4.82663	1	1	23
20190608	6	7	0.61	14.33	118.67	33.42	24.17	3.96	上海	静安监测站	静安	6	29	21	多云	东南风	2	61.2727	7911.21	0	90.68	0	1	0	1	0	0	0	0	2	6	0	0	-4	0.0916232	0	1.37624	2.66236	-0.494296	3.50915	3.18511	4.11533	0	0	0	4.77635	1	1	23
20190608	6	8	0.4	23.04	112.96	29.62	21.42	6.25	上海	浦东川沙	浦东	6	29	19	多云	东南风	3	77.5	10752.7	0	10307.7	0	1	0	0	0	0	0	0	1	7	0	0	-6	0.0389935	0	1.83258	3.13723	-0.916291	3.38845	3.06433	4.35028	0	0	0	4.72703	1	1	23
20190608	6	9	0.55	18.13	110.54	27.56	23.38	6.04	上海	浦东新区监测站	浦东	6	29	19	多云	东南风	3	61.6667	8178.36	1	10307.7	0	1	0	1	0	0	0	0	2	6	0	0	-4	0.146488	0	1.7984	2.89757	-0.597837	3.31637	3.15188	4.12174	0	0	0	4.70538	1	1	23
20190608	6	10	0.33	16.92	106.21	31.69	27.92	5.13	上海	浦东张江	浦东	6	29	19	多云	东南风	3	49.8333	6072.87	0	10307.7	0	1	0	0	0	0	0	0	1	7	0	0	-6	0.0275572	0	1.63511	2.8285	-1.10866	3.456	3.32934	3.90868	0	0	0	4.66542	1	1	23
20190609	6	1	0.44	13.63	119.96	33.62	26.04	3.63	上海	普陀	普陀	7	29	21	多云	东南风	2	57.9091	5358.46	0	146.39	0	1	0	1	0	0	0	0	2	6	0	0	-4	0.0794525	0	1.28923	2.61227	-0.820981	3.51512	3.25963	4.05887	0	0	0	4.78716	1	1	23
20190609	6	2	0.49	20.46	114	25.5	24.08	4	上海	十五厂	黄浦	7	29	21	多云	东南风	2	60.75	8400.07	1	43.28	0	1	0	1	0	0	0	0	2	6	0	0	-4	0.141365	0	1.38629	3.01847	-0.71335	3.23868	3.18138	4.10677	0	0	0	4.7362	1	1	23
20190609	6	3	0.3	21.08	112.92	37.78	32.38	4.46	上海	虹口	虹口	7	29	21	多云	东南风	2	40.45	10813.4	0	48.21	0	1	0	1	1	0	0	0	3	5	0	0	-2	0.119653	0	1.49515	3.04832	-1.20397	3.63178	3.47754	3.70007	0	0	0	4.72668	1	1	23
20190609	6	4	0.57	19.33	116.96	31.3	28.46	4.79	上海	徐汇上师大	徐汇	7	29	21	多云	东南风	2	32.6667	12572.5	1	574.37	0	1	0	1	0	0	0	0	2	6	0	0	-4	0.0999515	0	1.56653	2.96166	-0.562119	3.44362	3.3485	3.48636	0	0	0	4.76183	1	1	23
20190609	6	5	0.33	20.43	115.13	33.68	27.78	4.74	上海	杨浦四漂	杨浦	7	29	21	多云	东南风	2	37.8889	14220.6	1	1161.3	0	1	0	1	1	0	0	0	3	5	0	0	-2	0.154768	0	1.55604	3.017	-1.10866	3.5169	3.32432	3.63466	0	0	0	4.74606	1	1	23
20190609	6	6	0.45	16.5	117.65	34.5	28.13	4	上海	青浦淀山湖	青浦	7	29	20	多云	东南风	2	37.125	11928.4	1	1537.31	1	1	0	0	0	0	1	0	3	5	0	0	-2	0.114858	0	1.38629	2.80336	-0.798508	3.54096	3.33684	3.61429	0	0	0	4.76771	1	1	23
20190609	6	7	0.59	12.92	117.5	34.65	25.38	3.54	上海	静安监测站	静安	7	29	21	多云	东南风	2	39.6842	7911.21	0	90.68	0	1	0	1	0	0	0	0	2	6	0	0	-4	0.0916232	0	1.26413	2.55878	-0.527633	3.5453	3.23396	3.68095	0	0	0	4.76644	1	1	23
20190609	6	8	0.4	17.83	108.78	27.14	22.46	6.13	上海	浦东川沙	浦东	7	28	21	多云	东南风	3	38.7222	10752.7	0	10307.7	0	1	0	0	0	0	0	0	1	7	0	0	-6	0.0389935	0	1.81319	2.88088	-0.916291	3.30101	3.11174	3.65641	0	0	0	4.68933	1	1	23
20190609	6	9	0.57	16.83	112.5	30.29	24.29	6.21	上海	浦东新区监测站	浦东	7	28	21	多云	东南风	3	41.75	8178.36	1	10307.7	0	1	0	1	0	0	0	0	2	6	0	0	-4	0.146488	0	1.82616	2.82316	-0.562119	3.41082	3.19006	3.7317	0	0	0	4.72295	1	1	23
20190609	6	10	0.36	13.42	109.79	31.57	28.88	5.08	上海	浦东张江	浦东	7	28	21	多云	东南风	3	36.1053	6072.87	0	10307.7	0	1	0	0	0	0	0	0	1	7	0	0	-6	0.0275572	0	1.62531	2.59675	-1.02165	3.45221	3.36315	3.58644	0	0	0	4.69857	1	1	23
20190610	6	1	0.64	27.04	93.33	53.19	41.58	4.58	上海	普陀	普陀	1	31	20	小雨	东南风	2	40.381	5358.46	0	146.39	0	1	0	1	0	0	0	0	2	6	1	0	-4	0.0794525	0	1.5217	3.29732	-0.446287	3.97387	3.72762	3.69836	0	0	0	4.53614	0	0	24
20190610	6	2	0.68	33.96	92.13	52	41.75	4.33	上海	十五厂	黄浦	1	31	20	小雨	东南风	2	39.3125	8400.07	1	43.28	0	1	0	1	0	0	0	0	2	6	1	0	-4	0.141365	0	1.46557	3.52518	-0.385662	3.95124	3.7317	3.67154	0	0	0	4.5232	0	0	24
20190610	6	3	0.52	36.04	86.42	46.47	34	4.83	上海	虹口	虹口	1	31	20	小雨	东南风	2	32.4762	10813.4	0	48.21	0	1	0	1	1	0	0	0	3	5	1	0	-2	0.119653	0	1.57485	3.58463	-0.653926	3.83881	3.52636	3.48051	0	0	0	4.45922	0	0	24
20190610	6	4	0.74	32.87	94.3	65	46.57	5.74	上海	徐汇上师大	徐汇	1	31	20	小雨	东南风	2	34.2778	12572.5	1	574.37	0	1	0	1	0	0	0	0	2	6	1	0	-4	0.0999515	0	1.74746	3.49256	-0.301105	4.17439	3.84096	3.5345	0	0	0	4.54648	0	0	24
20190610	6	5	0.43	33.29	89.14	47.91	40.9	5.19	上海	杨浦四漂	杨浦	1	31	20	小雨	东南风	2	31.2727	14220.6	1	1161.3	0	1	0	1	1	0	0	0	3	5	1	0	-2	0.154768	0	1.64673	3.50526	-0.84397	3.86932	3.71113	3.44275	0	0	0	4.49021	0	0	24
20190610	6	6	0.54	17.33	114.04	62	49.46	4.79	上海	青浦淀山湖	青浦	1	31	18	多云	东南风	2	35.5625	11928.4	1	1537.31	1	1	0	0	0	0	1	0	3	5	0	0	-2	0.114858	0	1.56653	2.85244	-0.616186	4.12713	3.90116	3.57129	0	0	0	4.73655	0	0	24
20190610	6	7	0.8	28.75	89.96	60.69	41.29	3.92	上海	静安监测站	静安	1	31	20	小雨	东南风	2	32.2857	7911.21	0	90.68	0	1	0	1	0	0	0	0	2	6	1	0	-4	0.0916232	0	1.36609	3.35864	-0.223144	4.10578	3.72062	3.47462	0	0	0	4.49937	0	0	24
20190610	6	8	0.49	25.46	96.75	34.8	36.08	6	上海	浦东川沙	浦东	1	29	19	小雨	东南风	2	45.25	10752.7	0	10307.7	0	1	0	0	0	0	0	0	1	7	1	0	-6	0.0389935	0	1.79176	3.23711	-0.71335	3.54962	3.58574	3.8122	0	0	0	4.57213	0	0	24
20190610	6	9	0.7	29.92	89.04	52.17	39.71	6.96	上海	浦东新区监测站	浦东	1	29	19	小雨	东南风	2	35.8571	8178.36	1	10307.7	0	1	0	1	0	0	0	0	2	6	1	0	-4	0.146488	0	1.94018	3.39853	-0.356675	3.95451	3.6816	3.57954	0	0	0	4.48909	0	0	24
20190610	6	10	0.48	26.54	87.33	53	40.63	5.38	上海	浦东张江	浦东	1	29	19	小雨	东南风	2	32.4167	6072.87	0	10307.7	0	1	0	0	0	0	0	0	1	7	1	0	-6	0.0275572	0	1.68269	3.27865	-0.733969	3.97029	3.70451	3.47867	0	0	0	4.46969	0	0	24
20190611	6	1	0.47	20.35	102.04	34.16	24.87	4.13	上海	普陀	普陀	2	28	20	多云	东北风	2	32.1333	5358.46	0	146.39	0	0	0	0	1	0	0	1	2	6	0	0	-4	0.059059	0	1.41828	3.01308	-0.755023	3.53106	3.21366	3.46989	0	0	0	4.62536	0	0	24
20190611	6	2	0.53	23.23	102.44	29.91	26.91	4.3	上海	十五厂	黄浦	2	28	20	多云	东北风	2	31.2	8400.07	0	43.28	0	0	0	0	1	0	0	1	2	6	0	0	-4	0.0654932	0	1.45862	3.14544	-0.634878	3.39819	3.2925	3.44042	0	0	0	4.62928	0	0	24
20190611	6	3	0.22	27.22	96.17	29.41	18.89	3.7	上海	虹口	虹口	2	28	20	多云	东北风	3	43.2222	10813.4	0	48.21	0	0	0	0	0	0	0	1	1	7	0	0	-6	0.0312723	0	1.30833	3.30395	-1.51413	3.38133	2.93863	3.76635	0	0	0	4.56612	0	0	24
20190611	6	4	0.47	22.59	109.19	39.71	30.05	4.5	上海	徐汇上师大	徐汇	2	28	20	多云	东北风	2	43.1111	12572.5	0	574.37	0	0	0	0	1	0	0	1	2	6	0	0	-4	0.0532043	0	1.50408	3.11751	-0.755023	3.6816	3.40286	3.76378	0	0	0	4.69309	0	0	24
20190611	6	5	0.26	25.74	98.91	30.73	27.26	5.3	上海	杨浦四漂	杨浦	2	28	20	多云	东北风	3	42.3333	14220.6	0	1161.3	0	0	0	0	0	0	0	0	0	8	0	0	-8	0	0	1.66771	3.24805	-1.34707	3.42524	3.30542	3.74557	0	0	0	4.59421	0	0	24
20190611	6	6	0.41	15.08	127.79	29.55	27.33	4.58	上海	青浦淀山湖	青浦	2	29	18	阴	东北风	2	45.5	11928.4	1	1537.31	1	0	1	1	1	1	0	1	6	2	0	0	4	0.184996	0	1.5217	2.71337	-0.891598	3.38608	3.30799	3.81771	0	0	0	4.85039	0	0	24
20190611	6	7	0.6	18.7	104.44	35.88	26.7	3.78	上海	静安监测站	静安	2	28	20	多云	东北风	2	40.6471	7911.21	0	90.68	0	0	0	0	1	0	0	1	2	6	0	0	-4	0.0607289	0	1.32972	2.92852	-0.510826	3.58018	3.28466	3.70493	0	0	0	4.64861	0	0	24
20190611	6	8	0.37	21.91	98.83	24.85	25.78	5.39	上海	浦东川沙	浦东	2	28	19	阴	东北风	3	54.8	10752.7	1	10307.7	0	0	0	0	1	0	0	0	1	7	0	0	-6	0.0929998	0	1.68455	3.08694	-0.994252	3.21286	3.2496	4.00369	0	0	0	4.5934	0	0	24
20190611	6	9	0.54	21.22	97	24.92	25.52	6.83	上海	浦东新区监测站	浦东	2	28	19	阴	东北风	3	41.0526	8178.36	0	10307.7	0	0	0	0	1	0	0	0	1	7	0	0	-6	0.0563155	0	1.92132	3.05494	-0.616186	3.21567	3.23946	3.71485	0	0	0	4.57471	0	0	24
20190611	6	10	0.34	20	89.91	29.73	28.52	5.09	上海	浦东张江	浦东	2	28	19	阴	东北风	3	38.9048	6072.87	0	10307.7	0	0	0	0	1	0	0	0	1	7	0	0	-6	0.064668	0	1.62728	2.99573	-1.07881	3.39216	3.35061	3.66112	0	0	0	4.49881	0	0	24
20190612	6	1	0.44	15.91	94.08	28.7	15.96	4	上海	普陀	普陀	3	27	21	阴	东南风	2	38.7778	5358.46	0	146.39	0	1	0	1	0	0	0	0	2	6	0	0	-4	0.0794525	0	1.38629	2.76695	-0.820981	3.3569	2.77009	3.65785	0	0	0	4.54415	0	0	24
20190612	6	2	0.48	20.75	92.33	23.58	18.5	4.33	上海	十五厂	黄浦	3	27	21	阴	东南风	2	40.9231	8400.07	1	43.28	0	1	0	1	0	0	0	0	2	6	0	0	-4	0.141365	0	1.46557	3.03255	-0.733969	3.1604	2.91777	3.71169	0	0	0	4.52537	0	0	24
20190612	6	3	0.25	22.92	94.08	26.96	17.46	4.63	上海	虹口	虹口	3	27	21	阴	东南风	2	44.9048	10813.4	0	48.21	0	1	0	1	1	0	0	0	3	5	0	0	-2	0.119653	0	1.53256	3.13201	-1.38629	3.29435	2.85991	3.80454	0	0	0	4.54415	0	0	24
20190612	6	4	0.3	26.13	93.46	26.04	20.38	3.5	上海	徐汇上师大	徐汇	3	27	21	阴	东南风	2	38.4	12572.5	1	574.37	0	1	0	1	0	0	0	0	2	6	0	0	-4	0.0999515	0	1.25276	3.26308	-1.20397	3.25963	3.01455	3.64806	0	0	0	4.53753	0	0	24
20190612	6	5	0.21	25.78	91.61	29.52	17.74	5.09	上海	杨浦四漂	杨浦	3	27	21	阴	东南风	3	46	14220.6	1	1161.3	0	1	0	1	1	0	0	0	3	5	0	0	-2	0.154768	0	1.62728	3.2496	-1.56065	3.38507	2.87582	3.82864	0	0	0	4.51754	0	0	24
20190612	6	6	0.37	23.46	85.96	23.24	19.5	4.17	上海	青浦淀山湖	青浦	3	27	19	阴	东南风	2	48.1	11928.4	1	1537.31	1	1	0	0	0	0	1	0	3	5	0	0	-2	0.114858	0	1.42792	3.1553	-0.994252	3.14587	2.97041	3.87328	0	0	0	4.45388	0	0	24
20190612	6	7	0.48	17.17	95.67	29.55	16.43	4	上海	静安监测站	静安	3	27	21	阴	东南风	2	42.8636	7911.21	0	90.68	0	1	0	1	0	0	0	0	2	6	0	0	-4	0.0916232	0	1.38629	2.84316	-0.733969	3.38608	2.79911	3.75802	0	0	0	4.5609	0	0	24
20190612	6	8	0.32	23.58	94.79	26.08	16.08	5.88	上海	浦东川沙	浦东	3	27	19	阴	东南风	3	58.1	10752.7	0	10307.7	0	1	0	0	0	0	0	0	1	7	0	0	-6	0.0389935	0	1.77156	3.1604	-1.13943	3.26117	2.77758	4.06217	0	0	0	4.55166	0	0	24
20190612	6	9	0.42	20.29	88.26	24.77	16.77	6.17	上海	浦东新区监测站	浦东	3	27	19	阴	东南风	3	42.2609	8178.36	1	10307.7	0	1	0	1	0	0	0	0	2	6	0	0	-4	0.146488	0	1.8197	3.01013	-0.867501	3.20963	2.81959	3.74386	0	0	0	4.48029	0	0	24
20190612	6	10	0.3	19.33	84.54	29.11	22.08	5.13	上海	浦东张江	浦东	3	27	19	阴	东南风	3	35.381	6072.87	0	10307.7	0	1	0	0	0	0	0	0	1	7	0	0	-6	0.0275572	0	1.63511	2.96166	-1.20397	3.37108	3.09467	3.56617	0	0	0	4.43722	0	0	24
20190613	6	1	0.57	15.04	94.33	28.95	17.71	4.17	上海	普陀	普陀	4	24	20	小雨	东南风	3	38.8571	5358.46	0	146.39	0	1	0	1	0	0	0	0	2	6	1	0	-4	0.0794525	0	1.42792	2.71071	-0.562119	3.36557	2.87413	3.65989	0	0	0	4.5468	0	0	24
20190613	6	2	0.53	23.33	92.71	23.55	21.67	4.17	上海	十五厂	黄浦	4	24	20	小雨	东南风	3	42.3571	8400.07	1	43.28	0	1	0	1	0	0	0	0	2	6	1	0	-4	0.141365	0	1.42792	3.14974	-0.634878	3.15913	3.07593	3.74614	0	0	0	4.52948	0	0	24
20190613	6	3	0.39	26.08	92.13	26.05	21.71	4.38	上海	虹口	虹口	4	24	20	小雨	东南风	3	56.75	10813.4	0	48.21	0	1	0	1	1	0	0	0	3	5	1	0	-2	0.119653	0	1.47705	3.26117	-0.941609	3.26002	3.07777	4.03866	0	0	0	4.5232	0	0	24
20190613	6	4	0.35	28.17	92.88	26.08	23.75	3.46	上海	徐汇上师大	徐汇	4	24	20	小雨	东南风	3	69	12572.5	1	574.37	0	1	0	1	0	0	0	0	2	6	1	0	-4	0.0999515	0	1.24127	3.33826	-1.04982	3.26117	3.16758	4.23411	0	0	0	4.53131	0	0	24
20190613	6	5	0.21	26.52	90.67	28.72	21.48	5.14	上海	杨浦四漂	杨浦	4	24	20	小雨	东南风	3	49.1176	14220.6	1	1161.3	0	1	0	1	1	0	0	0	3	5	1	0	-2	0.154768	0	1.63705	3.2779	-1.56065	3.35759	3.06712	3.89422	0	0	0	4.50723	0	0	24
20190613	6	6	0.39	25.86	81.9	25.1	21	4.14	上海	青浦淀山湖	青浦	4	25	18	小雨	东南风	3	87	11928.4	1	1537.31	1	1	0	0	0	0	1	0	3	5	1	0	-2	0.114858	0	1.4207	3.2527	-0.941609	3.22287	3.04452	4.46591	0	0	0	4.4055	0	0	24
20190613	6	7	0.35	22.71	95.92	32.5	18.79	4.25	上海	静安监测站	静安	4	24	20	小雨	东南风	3	59.6364	7911.21	0	90.68	0	1	0	1	0	0	0	0	2	6	1	0	-4	0.0916232	0	1.44692	3.12281	-1.04982	3.48124	2.93332	4.08827	0	0	0	4.56351	0	0	24
20190613	6	8	0.32	25.43	98.83	24.72	18.27	6	上海	浦东川沙	浦东	4	24	18	小雨	东南风	3	85.5	10752.7	0	10307.7	0	1	0	0	0	0	0	0	1	7	1	0	-6	0.0389935	0	1.79176	3.23593	-1.13943	3.20761	2.90526	4.44852	0	0	0	4.5934	0	0	24
20190613	6	9	0.33	23.13	91.67	25.95	19.38	6.88	上海	浦东新区监测站	浦东	4	24	18	小雨	东南风	3	61.6875	8178.36	1	10307.7	0	1	0	1	0	0	0	0	2	6	1	0	-4	0.146488	0	1.92862	3.14113	-1.10866	3.25617	2.96424	4.12208	0	0	0	4.5182	0	0	24
20190613	6	10	0.33	22.3	86.22	29.47	25.19	5.21	上海	浦东张江	浦东	4	24	18	小雨	东南风	3	46.4	6072.87	0	10307.7	0	1	0	0	0	0	0	0	1	7	1	0	-6	0.0275572	0	1.65058	3.10459	-1.10866	3.38337	3.22645	3.8373	0	0	0	4.4569	0	0	24
20190614	6	1	0.52	19.08	101.5	31.06	15.17	4.96	上海	普陀	普陀	5	26	19	多云	东北风	3	60.8333	5358.46	0	146.39	0	0	0	0	1	0	0	1	2	6	0	0	-4	0.059059	0	1.60141	2.94864	-0.653926	3.43592	2.71932	4.10814	0	0	0	4.62006	0	0	24
20190614	6	2	0.52	21	106.75	26.75	17.63	4.5	上海	十五厂	黄浦	5	26	19	多云	东北风	3	63.4	8400.07	0	43.28	0	0	0	0	1	0	0	1	2	6	0	0	-4	0.0654932	0	1.50408	3.04452	-0.653926	3.28653	2.8696	4.14946	0	0	0	4.67049	0	0	24
20190614	6	3	0.32	26.5	102.13	24.88	16.87	4.42	上海	虹口	虹口	5	26	19	多云	东北风	3	41.2105	10813.4	0	48.21	0	0	0	0	0	0	0	1	1	7	0	0	-6	0.0312723	0	1.48614	3.27714	-1.13943	3.21406	2.82554	3.71869	0	0	0	4.62625	0	0	24
20190614	6	4	0.42	29.58	105.79	26.9	19.46	3.79	上海	徐汇上师大	徐汇	5	26	19	多云	东北风	3	37.8333	12572.5	0	574.37	0	0	0	0	1	0	0	1	2	6	0	0	-4	0.0532043	0	1.33237	3.3871	-0.867501	3.29213	2.96836	3.63319	0	0	0	4.66146	0	0	24
20190614	6	5	0.24	23	106.63	28.08	17.78	4.91	上海	杨浦四漂	杨浦	5	26	19	多云	东北风	3	34.3182	14220.6	0	1161.3	0	0	0	0	0	0	0	0	0	8	0	0	-8	0	0	1.59127	3.13549	-1.42712	3.33506	2.87807	3.53568	0	0	0	4.66936	0	0	24
20190614	6	6	0.43	20.54	115.83	29.88	22.33	4.96	上海	青浦淀山湖	青浦	5	27	17	晴	东北风	2	43	11928.4	1	1537.31	1	0	1	1	1	1	0	1	6	2	0	0	4	0.184996	0	1.60141	3.02237	-0.84397	3.39719	3.10593	3.7612	0	0	0	4.75212	0	0	24
20190614	6	7	0.32	26.25	104.17	34.69	17.17	4.58	上海	静安监测站	静安	5	26	19	多云	东北风	3	36.8	7911.21	0	90.68	0	0	0	0	1	0	0	1	2	6	0	0	-4	0.0607289	0	1.5217	3.26767	-1.13943	3.54645	2.84316	3.6055	0	0	0	4.64602	0	0	24
20190614	6	8	0.32	19.58	113.29	21.67	12.46	5.13	上海	浦东川沙	浦东	5	27	18	多云	东北风	3	50.8182	10752.7	1	10307.7	0	0	0	0	1	0	0	0	1	7	0	0	-6	0.0929998	0	1.63511	2.97451	-1.13943	3.07593	2.52252	3.92825	0	0	0	4.72995	0	0	24
20190614	6	9	0.3	20.17	106.29	23.18	14.46	7.46	上海	浦东新区监测站	浦东	5	27	18	多云	东北风	3	42.8235	8178.36	0	10307.7	0	0	0	0	1	0	0	0	1	7	0	0	-6	0.0563155	0	2.00956	3.0042	-1.20397	3.14329	2.67139	3.75709	0	0	0	4.66617	0	0	24
20190614	6	10	0.31	16.92	101.46	25.11	17.25	5.29	上海	浦东张江	浦东	5	27	18	多云	东北风	3	33.3846	6072.87	0	10307.7	0	0	0	0	1	0	0	0	1	7	0	0	-6	0.064668	0	1.66582	2.8285	-1.17118	3.22327	2.84781	3.50809	0	0	0	4.61966	0	0	24
20190615	6	1	0.7	37.09	131.54	74.62	51.96	9.74	上海	普陀	普陀	6	32	23	多云	东北风	2	32.1667	5358.46	0	146.39	0	0	0	0	1	0	0	1	2	6	0	0	-4	0.059059	0	2.27624	3.61335	-0.356675	4.31241	3.95047	3.47093	0	0	0	4.87931	1	0	24
20190615	6	2	0.73	38.58	148.54	63.73	49.83	7.54	上海	十五厂	黄浦	6	32	23	多云	东北风	2	34.4545	8400.07	0	43.28	0	0	0	0	1	0	0	1	2	6	0	0	-4	0.0654932	0	2.02022	3.65273	-0.314711	4.15466	3.90862	3.53964	0	0	0	5.00085	1	0	24
20190615	6	3	0.59	48.21	125.67	69.38	55.63	8	上海	虹口	虹口	6	32	23	多云	东北风	2	32.4783	10813.4	0	48.21	0	0	0	0	0	0	0	1	1	7	0	0	-6	0.0312723	0	2.07944	3.87557	-0.527633	4.2396	4.01872	3.48057	0	0	0	4.83366	1	0	24
20190615	6	4	0.7	44.58	149.38	76.78	55.54	8.42	上海	徐汇上师大	徐汇	6	32	23	多云	东北风	2	31.6316	12572.5	0	574.37	0	0	0	0	1	0	0	1	2	6	0	0	-4	0.0532043	0	2.13061	3.79729	-0.356675	4.34094	4.0171	3.45416	0	0	0	5.00649	1	0	24
20190615	6	5	0.75	44.5	138	71.88	55.88	9.75	上海	杨浦四漂	杨浦	6	32	23	多云	东北风	2	31.5217	14220.6	0	1161.3	0	0	0	0	0	0	0	0	0	8	0	0	-8	0	0	2.27727	3.79549	-0.287682	4.275	4.02321	3.45068	0	0	0	4.92725	1	0	24
20190615	6	6	0.65	42.58	145.79	66.56	52.83	8.71	上海	青浦淀山湖	青浦	6	33	20	多云	东北风	2	32.7917	11928.4	1	1537.31	1	0	1	1	1	1	0	1	6	2	0	0	4	0.184996	0	2.16447	3.75138	-0.430783	4.1981	3.96708	3.49018	0	0	0	4.98217	1	0	24
20190615	6	7	0.55	39.83	143.25	76.52	51.33	7.58	上海	静安监测站	静安	6	32	23	多云	东北风	2	32	7911.21	0	90.68	0	0	0	0	1	0	0	1	2	6	0	0	-4	0.0607289	0	2.02551	3.68462	-0.597837	4.33755	3.93828	3.46574	0	0	0	4.96459	1	0	24
20190615	6	8	0.65	46.92	133.92	62	56.21	9.83	上海	浦东川沙	浦东	6	32	21	多云	东北风	2	33.4118	10752.7	1	10307.7	0	0	0	0	1	0	0	0	1	7	0	0	-6	0.0929998	0	2.28544	3.84844	-0.430783	4.12713	4.02909	3.50891	0	0	0	4.89724	1	0	24
20190615	6	9	0.6	36.5	143.25	61.63	51.04	12.58	上海	浦东新区监测站	浦东	6	32	21	多云	东北风	2	32.7273	8178.36	0	10307.7	0	0	0	0	1	0	0	0	1	7	0	0	-6	0.0563155	0	2.53211	3.59731	-0.510826	4.12115	3.93261	3.48821	0	0	0	4.96459	1	0	24
20190615	6	10	0.63	40.29	132.63	79.58	56.88	10.33	上海	浦东张江	浦东	6	32	21	多云	东北风	2	32.2083	6072.87	0	10307.7	0	0	0	0	1	0	0	0	1	7	0	0	-6	0.064668	0	2.33505	3.6961	-0.462035	4.37676	4.04094	3.47222	0	0	0	4.88756	1	0	24
20190616	6	1	0.82	36.29	180.67	96.31	75.25	15.46	上海	普陀	普陀	7	32	24	多云	东南风	2	29.3636	5358.46	0	146.39	0	1	0	1	0	0	0	0	2	6	0	0	-4	0.0794525	0	2.73826	3.59154	-0.198451	4.56757	4.32082	3.37976	0	0	0	5.19667	1	0	24
20190616	6	2	0.77	36.33	185.92	72.78	75.29	7.5	上海	十五厂	黄浦	7	32	24	多云	东南风	2	33.2632	8400.07	1	43.28	0	1	0	1	0	0	0	0	2	6	0	0	-4	0.141365	0	2.0149	3.59264	-0.261365	4.28744	4.32135	3.50445	0	0	0	5.22532	1	0	24
20190616	6	3	0.54	42	172.63	85.73	76.29	7.46	上海	虹口	虹口	7	32	24	多云	东南风	2	32.9524	10813.4	0	48.21	0	1	0	1	1	0	0	0	3	5	0	0	-2	0.119653	0	2.00956	3.73767	-0.616186	4.4512	4.33454	3.49506	0	0	0	5.15115	1	0	24
20190616	6	4	0.83	40.33	192.25	78.2	83.83	16.21	上海	徐汇上师大	徐汇	7	32	24	多云	东南风	2	31.3636	12572.5	1	574.37	0	1	0	1	0	0	0	0	2	6	0	0	-4	0.0999515	0	2.78563	3.6971	-0.18633	4.35927	4.42879	3.44565	0	0	0	5.2588	1	0	24
20190616	6	5	0.79	50.9	147.9	92.89	80.55	8.55	上海	杨浦四漂	杨浦	7	32	24	多云	东南风	3	32.1	14220.6	1	1161.3	0	1	0	1	1	0	0	0	3	5	0	0	-2	0.154768	0	2.14593	3.92986	-0.235722	4.53142	4.38888	3.46886	0	0	0	4.99654	1	0	24
20190616	6	6	0.72	39.57	169.29	86.75	82.04	7.35	上海	青浦淀山湖	青浦	7	32	23	多云	东南风	2	33.75	11928.4	1	1537.31	1	1	0	0	0	0	1	0	3	5	0	0	-2	0.114858	0	1.9947	3.67807	-0.328504	4.46303	4.40721	3.51898	0	0	0	5.13161	1	0	24
20190616	6	7	0.68	35.54	187.46	94.93	72.5	11.29	上海	静安监测站	静安	7	32	24	多云	东南风	2	32.4444	7911.21	0	90.68	0	1	0	1	0	0	0	0	2	6	0	0	-4	0.0916232	0	2.42392	3.57066	-0.385662	4.55314	4.28359	3.47953	0	0	0	5.23357	1	0	24
20190616	6	8	0.67	51.54	140.96	88.29	75.46	10.58	上海	浦东川沙	浦东	7	31	23	多云	东南风	3	32.6	10752.7	0	10307.7	0	1	0	0	0	0	0	0	1	7	0	0	-6	0.0389935	0	2.35897	3.94236	-0.400478	4.48063	4.3236	3.48431	0	0	0	4.94848	1	0	24
20190616	6	9	0.64	40.58	164.5	81.83	75.17	11.08	上海	浦东新区监测站	浦东	7	31	23	多云	东南风	3	35.3333	8178.36	1	10307.7	0	1	0	1	0	0	0	0	2	6	0	0	-4	0.146488	0	2.40514	3.70328	-0.446287	4.40464	4.31975	3.56483	0	0	0	5.10291	1	0	24
20190616	6	10	0.65	33.71	162.08	92.3	78.83	10	上海	浦东张江	浦东	7	31	23	多云	东南风	3	32.1667	6072.87	0	10307.7	0	1	0	0	0	0	0	0	1	7	0	0	-6	0.0275572	0	2.30259	3.51779	-0.430783	4.52504	4.36729	3.47093	0	0	0	5.08809	1	0	24
20190617	6	1	0.58	31.92	106.54	49.05	27.33	11.58	上海	普陀	普陀	1	29	22	中雨	东南风	3	32.7273	5358.46	0	146.39	0	1	0	1	0	0	0	0	2	6	2	0	-4	0.0794525	0	2.44928	3.46323	-0.544727	3.89284	3.30799	3.48821	0	0	0	4.66852	0	0	25
20190617	6	2	0.52	29.83	112.42	38.29	30.09	5.57	上海	十五厂	黄浦	1	29	22	中雨	东南风	3	36.375	8400.07	1	43.28	0	1	0	1	0	0	0	0	2	6	2	0	-4	0.141365	0	1.7174	3.39551	-0.653926	3.64519	3.40419	3.59388	0	0	0	4.72224	0	0	25
20190617	6	3	0.31	35.67	109.17	38.63	33.46	8.25	上海	虹口	虹口	1	29	22	中雨	东南风	3	39.2778	10813.4	0	48.21	0	1	0	1	1	0	0	0	3	5	2	0	-2	0.119653	0	2.11021	3.57431	-1.17118	3.65403	3.51035	3.67066	0	0	0	4.69291	0	0	25
20190617	6	4	0.7	32.88	113.46	37.19	32.25	8.58	上海	徐汇上师大	徐汇	1	29	22	中雨	东南风	3	39.3333	12572.5	1	574.37	0	1	0	1	0	0	0	0	2	6	2	0	-4	0.0999515	0	2.14943	3.49286	-0.356675	3.61604	3.47352	3.67207	0	0	0	4.73145	0	0	25
20190617	6	5	0.5	39.83	103.79	43.87	36.83	6.46	上海	杨浦四漂	杨浦	1	29	22	中雨	东南风	3	36.2353	14220.6	1	1161.3	0	1	0	1	1	0	0	0	3	5	2	0	-2	0.154768	0	1.86563	3.68462	-0.693147	3.78123	3.60631	3.59003	0	0	0	4.64237	0	0	25
20190617	6	6	0.48	31.33	101.63	41.1	32.71	7.08	上海	青浦淀山湖	青浦	1	30	21	中雨	东南风	3	37.8	11928.4	1	1537.31	1	1	0	0	0	0	1	0	3	5	2	0	-2	0.114858	0	1.95727	3.44458	-0.733969	3.71601	3.48768	3.63231	0	0	0	4.62134	0	0	25
20190617	6	7	0.44	33.96	110.79	61.81	28.29	11.75	上海	静安监测站	静安	1	29	22	中雨	东南风	3	38.3846	7911.21	0	90.68	0	1	0	1	0	0	0	0	2	6	2	0	-4	0.0916232	0	2.46385	3.52518	-0.820981	4.12407	3.34251	3.64766	0	0	0	4.70764	0	0	25
20190617	6	8	0.46	27.21	112.46	30.92	32.58	6.54	上海	浦东川沙	浦东	1	29	21	小雨	东南风	3	43.5	10752.7	0	10307.7	0	1	0	0	0	0	0	0	1	7	1	0	-6	0.0389935	0	1.87794	3.30358	-0.776529	3.4314	3.4837	3.77276	0	0	0	4.7226	0	0	25
20190617	6	9	0.42	28.17	108.29	41.07	33.71	7.83	上海	浦东新区监测站	浦东	1	29	21	小雨	东南风	3	40.4706	8178.36	1	10307.7	0	1	0	1	0	0	0	0	2	6	1	0	-4	0.146488	0	2.05796	3.33826	-0.867501	3.71528	3.51779	3.70058	0	0	0	4.68481	0	0	25
20190617	6	10	0.42	23.54	104.21	45.18	37.13	6.58	上海	浦东张江	浦东	1	29	21	小雨	东南风	3	36.4762	6072.87	0	10307.7	0	1	0	0	0	0	0	0	1	7	1	0	-6	0.0275572	0	1.88403	3.1587	-0.867501	3.81065	3.61443	3.59666	0	0	0	4.64641	0	0	25
20190618	6	1	0.81	27.13	56.67	19.08	16.17	4.29	上海	普陀	普陀	2	25	21	中雨	西南风	3	36.8235	5358.46	0	146.39	1	0	0	0	0	0	1	0	2	6	2	0	-4	0.0475794	0	1.45629	3.30064	-0.210721	2.94864	2.78316	3.60614	0	0	0	4.03724	0	0	25
20190618	6	2	0.62	31.46	63.17	12.13	17.04	4	上海	十五厂	黄浦	2	25	21	中雨	南风	3	36.1667	8400.07	0	43.28	0	0	0	1	0	0	1	0	2	6	2	0	-4	0.136206	0	1.38629	3.44872	-0.478036	2.49568	2.83556	3.58814	0	0	0	4.14583	0	0	25
20190618	6	3	0.36	40.58	57.71	19.21	19.33	4.13	上海	虹口	虹口	2	25	21	中雨	南风	3	84.1818	10813.4	0	48.21	0	0	0	1	0	0	1	0	2	6	2	0	-4	0.0709877	0	1.41828	3.70328	-1.02165	2.95543	2.96166	4.43298	0	0	0	4.05543	0	0	25
20190618	6	4	0.78	33.13	65.63	12.13	20.83	3.63	上海	徐汇上师大	徐汇	2	25	21	中雨	东南风	3	109.182	12572.5	1	574.37	0	1	0	1	0	0	0	0	2	6	2	0	-4	0.0999515	0	1.28923	3.50044	-0.248461	2.49568	3.03639	4.69302	0	0	0	4.18403	0	0	25
20190618	6	5	0.58	39.92	61.79	19.42	20.88	4.5	上海	杨浦四漂	杨浦	2	25	21	中雨	东南风	3	89.6923	14220.6	1	1161.3	0	1	0	1	1	0	0	0	3	5	2	0	-2	0.154768	0	1.50408	3.68688	-0.544727	2.9663	3.03879	4.49639	0	0	0	4.12374	0	0	25
20190618	6	6	0.52	24.25	60.42	13.17	16.92	4.17	上海	青浦淀山湖	青浦	2	25	22	中雨	西南风	3	130.778	11928.4	0	1537.31	0	0	0	0	0	0	0	0	0	8	2	0	-8	0	0	1.42792	3.18842	-0.653926	2.57794	2.8285	4.8735	0	0	0	4.10132	0	0	25
20190618	6	7	0.45	34.25	64.79	22.38	16.63	4.04	上海	静安监测站	静安	2	25	21	中雨	南风	3	90.0588	7911.21	0	90.68	0	0	0	1	0	0	1	0	2	6	2	0	-4	0.0886693	0	1.39624	3.53369	-0.798508	3.10817	2.81121	4.50046	0	0	0	4.17115	0	0	25
20190618	6	8	0.53	35.08	67.71	16.04	15.42	5.38	上海	浦东川沙	浦东	2	25	21	中雨	东南风	3	103.444	10752.7	0	10307.7	0	1	0	0	0	0	0	0	1	7	2	0	-6	0.0389935	0	1.68269	3.55763	-0.634878	2.77509	2.73567	4.63903	0	0	0	4.21523	0	0	25
20190618	6	9	0.5	32.71	66.96	21.17	17.5	7.33	上海	浦东新区监测站	浦东	2	25	21	中雨	东南风	3	87.2609	8178.36	1	10307.7	0	1	0	1	0	0	0	0	2	6	2	0	-4	0.146488	0	1.99198	3.48768	-0.693147	3.05259	2.8622	4.4689	0	0	0	4.2041	0	0	25
20190618	6	10	0.51	36.08	57.88	20.21	21.21	4.96	上海	浦东张江	浦东	2	25	21	中雨	东南风	3	89.875	6072.87	0	10307.7	0	1	0	0	0	0	0	0	1	7	2	0	-6	0.0275572	0	1.60141	3.58574	-0.673345	3.00618	3.05447	4.49842	0	0	0	4.05837	0	0	25
20190619	6	1	0.9	29.17	61	24.83	30.54	4.75	上海	普陀	普陀	3	27	22	多云	东北风	2	85.875	5358.46	0	146.39	0	0	0	0	1	0	0	1	2	6	0	0	-4	0.059059	0	1.55814	3.37314	-0.105361	3.21205	3.41904	4.45289	0	0	0	4.11087	0	0	25
20190619	6	2	0.7	28.63	71.58	18.18	31	4	上海	十五厂	黄浦	3	27	22	多云	东北风	2	97.0526	8400.07	0	43.28	0	0	0	0	1	0	0	1	2	6	0	0	-4	0.0654932	0	1.38629	3.35445	-0.356675	2.90032	3.43399	4.57525	0	0	0	4.27082	0	0	25
20190619	6	3	0.31	36.58	67.33	22.57	28.13	5.04	上海	虹口	虹口	3	27	22	多云	东北风	2	107.615	10813.4	0	48.21	0	0	0	0	0	0	0	1	1	7	0	0	-6	0.0312723	0	1.61741	3.5995	-1.17118	3.11662	3.33684	4.67856	0	0	0	4.20961	0	0	25
20190619	6	4	0.86	35.83	69.04	19.13	38	3.35	上海	徐汇上师大	徐汇	3	27	22	多云	东北风	2	115.333	12572.5	0	574.37	0	0	0	0	1	0	0	1	2	6	0	0	-4	0.0532043	0	1.20896	3.57879	-0.150823	2.95126	3.63759	4.74782	0	0	0	4.23469	0	0	25
20190619	6	5	0.52	32.63	73.75	17.88	26.29	4.96	上海	杨浦四漂	杨浦	3	27	22	多云	东北风	2	115.182	14220.6	0	1161.3	0	0	0	0	0	0	0	0	0	8	0	0	-8	0	0	1.60141	3.48523	-0.653926	2.88368	3.26919	4.74651	0	0	0	4.30068	0	0	25
20190619	6	6	0.68	23.75	84.79	27.33	36.65	4.58	上海	青浦淀山湖	青浦	3	28	22	多云	东北风	2	116.4	11928.4	1	1537.31	1	0	1	1	1	1	0	1	6	2	0	0	4	0.184996	0	1.5217	3.16758	-0.385662	3.30799	3.60141	4.75703	0	0	0	4.44018	0	0	25
20190619	6	7	0.53	35.58	68.5	26.52	30.17	3.88	上海	静安监测站	静安	3	27	22	多云	东北风	2	115.889	7911.21	0	90.68	0	0	0	0	1	0	0	1	2	6	0	0	-4	0.0607289	0	1.35584	3.57178	-0.634878	3.2779	3.40685	4.75263	0	0	0	4.22683	0	0	25
20190619	6	8	0.51	29.38	80	13.54	18.25	6	上海	浦东川沙	浦东	3	27	22	多云	东北风	2	112.333	10752.7	1	10307.7	0	0	0	0	1	0	0	0	1	7	0	0	-6	0.0929998	0	1.79176	3.38031	-0.673345	2.60565	2.90417	4.72147	0	0	0	4.38203	0	0	25
20190619	6	9	0.5	28.48	74.5	17.64	27.45	7.75	上海	浦东新区监测站	浦东	3	27	22	多云	东北风	2	113.357	8178.36	0	10307.7	0	0	0	0	1	0	0	0	1	7	0	0	-6	0.0563155	0	2.04769	3.3492	-0.693147	2.87017	3.31237	4.73054	0	0	0	4.3108	0	0	25
20190619	6	10	0.52	29.21	65.75	16.87	28.58	5.5	上海	浦东张江	浦东	3	27	22	多云	东北风	2	94.1429	6072.87	0	10307.7	0	0	0	0	1	0	0	0	1	7	0	0	-6	0.064668	0	1.70475	3.37451	-0.653926	2.82554	3.35271	4.54481	0	0	0	4.18586	0	0	25
20190620	6	1	0.75	17.52	65.3	22.52	20.09	4.22	上海	普陀	普陀	4	25	21	大雨	东南风	2	115.25	5358.46	0	146.39	0	1	0	1	0	0	0	0	2	6	3	0	-4	0.0794525	0	1.43984	2.86334	-0.287682	3.1144	3.00022	4.7471	0	0	0	4.17899	0	0	25
20190620	6	2	0.59	24.57	66.57	17.87	23.78	4.04	上海	十五厂	黄浦	4	25	21	大雨	东南风	2	118.8	8400.07	1	43.28	0	1	0	1	0	0	0	0	2	6	3	0	-4	0.141365	0	1.39624	3.20153	-0.527633	2.88312	3.16884	4.77744	0	0	0	4.19825	0	0	25
20190620	6	3	0.22	32.3	62.39	22.35	21.83	4.52	上海	虹口	虹口	4	25	21	大雨	东南风	3	48.8	10813.4	0	48.21	0	1	0	1	1	0	0	0	3	5	3	0	-2	0.119653	0	1.50851	3.47507	-1.51413	3.10683	3.08329	3.88773	0	0	0	4.13341	0	0	25
20190620	6	4	0.64	28.87	68.43	18.83	26.74	3.04	上海	徐汇上师大	徐汇	4	25	21	大雨	东南风	2	42.7857	12572.5	1	574.37	0	1	0	1	0	0	0	0	2	6	3	0	-4	0.0999515	0	1.11186	3.3628	-0.446287	2.93545	3.28616	3.7562	0	0	0	4.22581	0	0	25
20190620	6	5	0.42	34.3	60.7	23.3	22.57	4.87	上海	杨浦四漂	杨浦	4	25	21	大雨	东南风	3	42.6875	14220.6	1	1161.3	0	1	0	1	1	0	0	0	3	5	3	0	-2	0.154768	0	1.58309	3.53515	-0.867501	3.14845	3.11662	3.75391	0	0	0	4.10594	0	0	25
20190620	6	6	0.43	25.48	56	19	24.39	4	上海	青浦淀山湖	青浦	4	25	20	大雨	东南风	3	49.1875	11928.4	1	1537.31	1	1	0	0	0	0	1	0	3	5	3	0	-2	0.114858	0	1.38629	3.23789	-0.84397	2.94444	3.19417	3.89564	0	0	0	4.02535	0	0	25
20190620	6	7	0.45	22.3	72.78	22.65	17.7	3.43	上海	静安监测站	静安	4	25	21	大雨	东南风	2	45.2667	7911.21	0	90.68	0	1	0	1	0	0	0	0	2	6	3	0	-4	0.0916232	0	1.23256	3.10459	-0.798508	3.12016	2.87356	3.81257	0	0	0	4.28744	0	0	25
20190620	6	8	0.41	34.05	68.35	19.09	18.09	6.86	上海	浦东川沙	浦东	4	25	21	大雨	东南风	3	52.7619	10752.7	0	10307.7	0	1	0	0	0	0	0	0	1	7	3	0	-6	0.0389935	0	1.92571	3.52783	-0.891598	2.94916	2.89536	3.96579	0	0	0	4.22464	0	0	25
20190620	6	9	0.37	27.57	66.13	21.65	20.17	8.13	上海	浦东新区监测站	浦东	4	25	21	大雨	东南风	3	54.8333	8178.36	1	10307.7	0	1	0	1	0	0	0	0	2	6	3	0	-4	0.146488	0	2.09556	3.31673	-0.994252	3.07501	3.0042	4.0043	0	0	0	4.19162	0	0	25
20190620	6	10	0.42	23	64.27	26.19	25.5	5.5	上海	浦东张江	浦东	4	25	21	大雨	东南风	3	41.4615	6072.87	0	10307.7	0	1	0	0	0	0	0	0	1	7	3	0	-6	0.0275572	0	1.70475	3.13549	-0.867501	3.26538	3.23868	3.72477	0	0	0	4.16309	0	0	25
20190621	6	1	0.71	18.71	60.58	20.33	15.67	4.71	上海	普陀	普陀	5	25	20	小雨	东北风	3	45	5358.46	0	146.39	0	0	0	0	1	0	0	1	2	6	1	0	-4	0.059059	0	1.54969	2.92906	-0.34249	3.0121	2.75175	3.80666	0	0	0	4.10396	0	0	25
20190621	6	2	0.6	19.29	68.92	14.08	19.21	4	上海	十五厂	黄浦	5	25	20	小雨	东北风	3	45.0833	8400.07	0	43.28	0	0	0	0	1	0	0	1	2	6	1	0	-4	0.0654932	0	1.38629	2.95959	-0.510826	2.64476	2.95543	3.80851	0	0	0	4.23295	0	0	25
20190621	6	3	0.38	26.72	68.95	27.65	20.67	4.84	上海	虹口	虹口	5	25	20	小雨	东北风	3	29.5833	10813.4	0	48.21	0	0	0	0	0	0	0	1	1	7	1	0	-6	0.0312723	0	1.57691	3.28541	-0.967584	3.31963	3.02868	3.38721	0	0	0	4.23338	0	0	25
20190621	6	4	0.68	24.88	68.75	14.71	21.83	3	上海	徐汇上师大	徐汇	5	25	20	小雨	东北风	3	29.0417	12572.5	0	574.37	0	0	0	0	1	0	0	1	2	6	1	0	-4	0.0532043	0	1.09861	3.21406	-0.385662	2.68853	3.08329	3.36873	0	0	0	4.23048	0	0	25
20190621	6	5	0.4	26.26	67.87	19.22	19.3	4.42	上海	杨浦四漂	杨浦	5	25	20	小雨	东北风	3	32.8333	14220.6	0	1161.3	0	0	0	0	0	0	0	0	0	8	1	0	-8	0	0	1.48614	3.26805	-0.916291	2.95595	2.9601	3.49144	0	0	0	4.21759	0	0	25
20190621	6	6	0.44	26.38	57.58	16.71	15.42	3.92	上海	青浦淀山湖	青浦	5	24	20	小雨	东北风	3	32.2083	11928.4	1	1537.31	1	0	1	1	1	1	0	1	6	2	1	0	4	0.184996	0	1.36609	3.27261	-0.820981	2.81601	2.73567	3.47222	0	0	0	4.05318	0	0	25
20190621	6	7	0.39	21.96	71.33	20.26	17.08	3.42	上海	静安监测站	静安	5	25	20	小雨	东北风	3	33.5	7911.21	0	90.68	0	0	0	0	1	0	0	1	2	6	1	0	-4	0.0607289	0	1.22964	3.08922	-0.941609	3.00865	2.83791	3.51155	0	0	0	4.26732	0	0	25
20190621	6	8	0.4	20.67	79.17	19.04	14.79	6.38	上海	浦东川沙	浦东	5	24	21	小雨	东北风	3	27.875	10752.7	1	10307.7	0	0	0	0	1	0	0	0	1	7	1	0	-6	0.0929998	0	1.85317	3.02868	-0.916291	2.94654	2.69395	3.32773	0	0	0	4.3716	0	0	25
20190621	6	9	0.35	20.17	71.25	16.46	16.75	8.17	上海	浦东新区监测站	浦东	5	24	21	小雨	东北风	3	32.6667	8178.36	0	10307.7	0	0	0	0	1	0	0	0	1	7	1	0	-6	0.0563155	0	2.10047	3.0042	-1.04982	2.80093	2.8184	3.48636	0	0	0	4.26619	0	0	25
20190621	6	10	0.4	19.63	67.04	23.13	21.46	5.63	上海	浦东张江	浦东	5	24	21	小雨	东北风	3	32.75	6072.87	0	10307.7	0	0	0	0	1	0	0	0	1	7	1	0	-6	0.064668	0	1.72811	2.97706	-0.916291	3.14113	3.06619	3.4889	0	0	0	4.20529	0	0	25
20190622	6	1	0.67	18.75	69.83	33	25.63	6.13	上海	普陀	普陀	6	28	20	多云	东北风	2	31.0417	5358.46	0	146.39	0	0	0	0	1	0	0	1	2	6	0	0	-4	0.059059	0	1.81319	2.93119	-0.400478	3.49651	3.24376	3.43533	0	0	0	4.24606	1	0	25
20190622	6	2	0.58	24	73.38	24.21	29.92	4.33	上海	十五厂	黄浦	6	28	20	多云	东北风	2	34.7917	8400.07	0	43.28	0	0	0	0	1	0	0	1	2	6	0	0	-4	0.0654932	0	1.46557	3.17805	-0.544727	3.18677	3.39853	3.54938	0	0	0	4.29565	1	0	25
20190622	6	3	0.48	29.63	75.08	31.63	26.63	5	上海	虹口	虹口	6	28	20	多云	东北风	2	44.6667	10813.4	0	48.21	0	0	0	0	0	0	0	1	1	7	0	0	-6	0.0312723	0	1.60944	3.38879	-0.733969	3.45411	3.28204	3.79923	0	0	0	4.31855	1	0	25
20190622	6	4	0.74	29.83	73.08	26.33	30.63	3.75	上海	徐汇上师大	徐汇	6	28	20	多云	东北风	2	45.375	12572.5	0	574.37	0	0	0	0	1	0	0	1	2	6	0	0	-4	0.0532043	0	1.32176	3.39551	-0.301105	3.27071	3.42198	3.81496	0	0	0	4.29155	1	0	25
20190622	6	5	0.43	27.95	77.71	32.62	30.67	4.9	上海	杨浦四漂	杨浦	6	28	20	多云	东北风	3	42.375	14220.6	0	1161.3	0	0	0	0	0	0	0	0	0	8	0	0	-8	0	0	1.58924	3.33042	-0.84397	3.48493	3.42329	3.74656	0	0	0	4.35298	1	0	25
20190622	6	6	0.51	23.96	71.96	33.13	31.26	4.52	上海	青浦淀山湖	青浦	6	29	18	多云	东北风	2	51.8696	11928.4	1	1537.31	1	0	1	1	1	1	0	1	6	2	0	0	4	0.184996	0	1.50851	3.17639	-0.673345	3.50044	3.44234	3.94873	0	0	0	4.27611	1	0	25
20190622	6	7	0.42	23.42	79.04	34.25	28.67	4.25	上海	静安监测站	静安	6	28	20	多云	东北风	2	41.25	7911.21	0	90.68	0	0	0	0	1	0	0	1	2	6	0	0	-4	0.0607289	0	1.44692	3.15359	-0.867501	3.53369	3.35585	3.71965	0	0	0	4.36995	1	0	25
20190622	6	8	0.41	20.46	86.46	28.54	22.92	6.17	上海	浦东川沙	浦东	6	28	19	多云	东北风	3	51.9565	10752.7	1	10307.7	0	0	0	0	1	0	0	0	1	7	0	0	-6	0.0929998	0	1.8197	3.01847	-0.891598	3.35131	3.13201	3.95041	0	0	0	4.45968	1	0	25
20190622	6	9	0.36	24.63	74.46	23.75	25.38	8.29	上海	浦东新区监测站	浦东	6	28	19	多云	东北风	3	44.9565	8178.36	0	10307.7	0	0	0	0	1	0	0	0	1	7	0	0	-6	0.0563155	0	2.11505	3.20397	-1.02165	3.16758	3.23396	3.8057	0	0	0	4.31026	1	0	25
20190622	6	10	0.38	19.08	72.33	31.63	30.29	5.21	上海	浦东张江	浦东	6	28	19	多云	东北风	3	39.0833	6072.87	0	10307.7	0	0	0	0	1	0	0	0	1	7	0	0	-6	0.064668	0	1.65058	2.94864	-0.967584	3.45411	3.41082	3.6657	0	0	0	4.28124	1	0	25
20190623	6	1	0.61	17.52	88.39	37.23	23.26	4.74	上海	普陀	普陀	7	27	21	多云	东北风	3	44.6818	5358.46	0	146.39	0	0	0	0	1	0	0	1	2	6	0	0	-4	0.059059	0	1.55604	2.86334	-0.494296	3.61711	3.14674	3.79957	0	0	0	4.48176	1	0	25
20190623	6	2	0.56	15.75	92.75	25.13	26.67	4.33	上海	十五厂	黄浦	7	27	21	多云	东北风	2	43.875	8400.07	0	43.28	0	0	0	0	1	0	0	1	2	6	0	0	-4	0.0654932	0	1.46557	2.75684	-0.579818	3.22406	3.28354	3.78134	0	0	0	4.52991	1	0	25
20190623	6	3	0.5	25.22	85.91	29.05	26.23	5	上海	虹口	虹口	7	27	21	多云	东北风	3	30.2609	10813.4	0	48.21	0	0	0	0	0	0	0	1	1	7	0	0	-6	0.0312723	0	1.60944	3.22764	-0.693147	3.36902	3.2669	3.40986	0	0	0	4.4533	1	0	25
20190623	6	4	0.77	20.96	96.92	27.46	29.83	3.71	上海	徐汇上师大	徐汇	7	27	21	多云	东北风	2	34.4783	12572.5	0	574.37	0	0	0	0	1	0	0	1	2	6	0	0	-4	0.0532043	0	1.31103	3.04262	-0.261365	3.31273	3.39551	3.54033	0	0	0	4.57389	1	0	25
20190623	6	5	0.4	22.27	87.68	32.05	29.05	5.18	上海	杨浦四漂	杨浦	7	27	21	多云	东北风	3	32.2609	14220.6	0	1161.3	0	0	0	0	0	0	0	0	0	8	0	0	-8	0	0	1.64481	3.10324	-0.916291	3.4673	3.36902	3.47386	0	0	0	4.47369	1	0	25
20190623	6	6	0.5	15.92	104	30.58	28.38	4.88	上海	青浦淀山湖	青浦	7	27	18	多云	东北风	2	38.6522	11928.4	1	1537.31	1	0	1	1	1	1	0	1	6	2	0	0	4	0.184996	0	1.58515	2.76758	-0.693147	3.42035	3.34568	3.6546	0	0	0	4.64439	1	0	25
20190623	6	7	0.36	17.83	96.83	35.54	26.17	3.83	上海	静安监测站	静安	7	27	21	多云	东北风	2	32.8696	7911.21	0	90.68	0	0	0	0	1	0	0	1	2	6	0	0	-4	0.0607289	0	1.34286	2.88088	-1.02165	3.57066	3.26461	3.49255	0	0	0	4.57296	1	0	25
20190623	6	8	0.41	19.17	90.96	30.92	25.04	5.88	上海	浦东川沙	浦东	7	25	19	多云	东北风	3	35.3044	10752.7	1	10307.7	0	0	0	0	1	0	0	0	1	7	0	0	-6	0.0929998	0	1.77156	2.95335	-0.891598	3.4314	3.22047	3.56401	0	0	0	4.51042	1	0	25
20190623	6	9	0.37	17.33	90.71	31.75	25.17	8.29	上海	浦东新区监测站	浦东	7	25	19	多云	东北风	3	29.9565	8178.36	0	10307.7	0	0	0	0	1	0	0	0	1	7	0	0	-6	0.0563155	0	2.11505	2.85244	-0.994252	3.45789	3.22565	3.39975	0	0	0	4.50767	1	0	25
20190623	6	10	0.4	14.58	82.54	32.04	30.42	5.13	上海	浦东张江	浦东	7	25	19	多云	东北风	3	27.4091	6072.87	0	10307.7	0	0	0	0	1	0	0	0	1	7	0	0	-6	0.064668	0	1.63511	2.67965	-0.916291	3.46699	3.4151	3.31088	0	0	0	4.41328	1	0	25
20190624	6	1	0.58	16.54	99.71	31.63	19.83	4.79	上海	普陀	普陀	1	27	22	阴	东南风	3	29.6522	5358.46	0	146.39	0	1	0	1	0	0	0	0	2	6	0	0	-4	0.0794525	0	1.56653	2.80578	-0.544727	3.45411	2.9872	3.38954	0	0	0	4.60227	0	0	26
20190624	6	2	0.53	18.79	91.92	23.04	21.88	4.17	上海	十五厂	黄浦	1	27	22	阴	东南风	3	38.0455	8400.07	1	43.28	0	1	0	1	0	0	0	0	2	6	0	0	-4	0.141365	0	1.42792	2.93332	-0.634878	3.13723	3.08557	3.63878	0	0	0	4.52092	0	0	26
20190624	6	3	0.44	20.67	97.58	27.71	22.42	5.42	上海	虹口	虹口	1	27	22	阴	东南风	3	27.0833	10813.4	0	48.21	0	1	0	1	1	0	0	0	3	5	0	0	-2	0.119653	0	1.6901	3.02868	-0.820981	3.32179	3.10995	3.29892	0	0	0	4.58067	0	0	26
20190624	6	4	0.73	22	97.67	25.46	26.63	4	上海	徐汇上师大	徐汇	1	27	22	阴	东南风	3	29.7917	12572.5	1	574.37	0	1	0	1	0	0	0	0	2	6	0	0	-4	0.0999515	0	1.38629	3.09104	-0.314711	3.23711	3.28204	3.39423	0	0	0	4.58159	0	0	26
20190624	6	5	0.35	22.75	93.42	31.38	24.67	5	上海	杨浦四漂	杨浦	1	27	22	阴	东南风	3	35.1667	14220.6	1	1161.3	0	1	0	1	1	0	0	0	3	5	0	0	-2	0.154768	0	1.60944	3.12457	-1.04982	3.44617	3.20559	3.5601	0	0	0	4.53711	0	0	26
20190624	6	6	0.41	16.63	93.75	24.71	23.58	4	上海	青浦淀山湖	青浦	1	28	21	小雨	东南风	3	33	11928.4	1	1537.31	1	1	0	0	0	0	1	0	3	5	1	0	-2	0.114858	0	1.38629	2.81121	-0.891598	3.20721	3.1604	3.49651	0	0	0	4.54063	0	0	26
20190624	6	7	0.33	15.92	101.83	29.71	20	3.92	上海	静安监测站	静安	1	27	22	阴	东南风	3	29.9565	7911.21	0	90.68	0	1	0	1	0	0	0	0	2	6	0	0	-4	0.0916232	0	1.36609	2.76758	-1.10866	3.39148	2.99573	3.39975	0	0	0	4.6233	0	0	26
20190624	6	8	0.36	20.29	101.96	27.13	19.71	6.88	上海	浦东川沙	浦东	1	27	21	多云	东南风	3	24.9583	10752.7	0	10307.7	0	1	0	0	0	0	0	0	1	7	0	0	-6	0.0389935	0	1.92862	3.01013	-1.02165	3.30064	2.98113	3.21721	0	0	0	4.62458	0	0	26
20190624	6	9	0.33	23.33	90.04	27.25	21.54	7.58	上海	浦东新区监测站	浦东	1	27	21	多云	东南风	3	28.8333	8178.36	1	10307.7	0	1	0	1	0	0	0	0	2	6	0	0	-4	0.146488	0	2.02551	3.14974	-1.10866	3.30505	3.06991	3.36153	0	0	0	4.50025	0	0	26
20190624	6	10	0.37	16.33	90.33	29.38	27.21	5.42	上海	浦东张江	浦东	1	27	21	多云	东南风	3	29.4167	6072.87	0	10307.7	0	1	0	0	0	0	0	0	1	7	0	0	-6	0.0275572	0	1.6901	2.793	-0.994252	3.38031	3.30358	3.38156	0	0	0	4.50347	0	0	26
20190625	6	1	0.59	18.48	77.61	25.04	11.91	4.39	上海	普陀	普陀	2	26	22	中雨	东南风	3	28.2917	5358.46	0	146.39	0	1	0	1	0	0	0	0	2	6	2	0	-4	0.0794525	0	1.47933	2.91669	-0.527633	3.22047	2.47738	3.34257	0	0	0	4.3517	0	0	26
20190625	6	2	0.47	21.13	74.78	18.14	13.14	4.09	上海	十五厂	黄浦	2	26	22	中雨	东南风	3	32.7917	8400.07	1	43.28	0	1	0	1	0	0	0	0	2	6	2	0	-4	0.141365	0	1.40855	3.05069	-0.755023	2.89812	2.57566	3.49018	0	0	0	4.31455	0	0	26
20190625	6	3	0.43	21.2	79	22.74	13.61	5.13	上海	虹口	虹口	2	26	22	中雨	东南风	3	39.8333	10813.4	0	48.21	0	1	0	1	1	0	0	0	3	5	2	0	-2	0.119653	0	1.63511	3.054	-0.84397	3.12413	2.6108	3.6847	0	0	0	4.36945	0	0	26
20190625	6	4	0.58	27.41	72.5	19.45	18.36	3.61	上海	徐汇上师大	徐汇	2	26	22	中雨	东南风	3	43.375	12572.5	1	574.37	0	1	0	1	0	0	0	0	2	6	2	0	-4	0.0999515	0	1.28371	3.31091	-0.544727	2.96785	2.91017	3.76988	0	0	0	4.28359	0	0	26
20190625	6	5	0.32	23.57	76	25.83	13.74	4.87	上海	杨浦四漂	杨浦	2	26	22	中雨	东南风	3	39.375	14220.6	1	1161.3	0	1	0	1	1	0	0	0	3	5	2	0	-2	0.154768	0	1.58309	3.15997	-1.13943	3.25154	2.62031	3.67313	0	0	0	4.33073	0	0	26
20190625	6	6	0.4	17.47	73.58	15.89	12.05	4	上海	青浦淀山湖	青浦	2	26	22	中雨	东南风	3	44.4583	11928.4	1	1537.31	1	1	0	0	0	0	1	0	3	5	2	0	-2	0.114858	0	1.38629	2.86049	-0.916291	2.76569	2.48906	3.79455	0	0	0	4.29837	0	0	26
20190625	6	7	0.33	18.17	80.87	28	12.05	3.7	上海	静安监测站	静安	2	26	22	中雨	东南风	3	44.2381	7911.21	0	90.68	0	1	0	1	0	0	0	0	2	6	2	0	-4	0.0916232	0	1.30833	2.89977	-1.10866	3.3322	2.48906	3.78959	0	0	0	4.39284	0	0	26
20190625	6	8	0.32	18.78	88.65	21.43	11.96	6.35	上海	浦东川沙	浦东	2	26	22	大雨	东南风	4	45.6087	10752.7	0	10307.7	0	1	0	0	0	0	0	0	1	7	3	0	-6	0.0389935	0	1.84845	2.93279	-1.13943	3.06479	2.48157	3.8201	0	0	0	4.4847	0	0	26
20190625	6	9	0.32	18.78	79.35	23.13	11.91	7.87	上海	浦东新区监测站	浦东	2	26	22	大雨	东南风	4	43.4583	8178.36	1	10307.7	0	1	0	1	0	0	0	0	2	6	3	0	-4	0.146488	0	2.06306	2.93279	-1.13943	3.14113	2.47738	3.7718	0	0	0	4.37387	0	0	26
20190625	6	10	0.33	16.26	75.57	23.09	15.87	4.78	上海	浦东张江	浦东	2	26	22	大雨	东南风	4	36.1667	6072.87	0	10307.7	0	1	0	0	0	0	0	0	1	7	3	0	-6	0.0275572	0	1.56444	2.78871	-1.10866	3.1394	2.76443	3.58814	0	0	0	4.32506	0	0	26
20190626	6	1	0.75	31.33	49.18	19	14.29	4	上海	普陀	普陀	3	27	21	小雨	东南风	2	38.125	5358.46	0	146.39	0	1	0	1	0	0	0	0	2	6	1	0	-4	0.0794525	0	1.38629	3.44458	-0.287682	2.94444	2.65956	3.64087	0	0	0	3.89549	0	0	26
20190626	6	2	0.54	38.42	43.13	15.48	19.21	4	上海	十五厂	黄浦	3	27	21	小雨	东南风	2	43.6667	8400.07	1	43.28	0	1	0	1	0	0	0	0	2	6	1	0	-4	0.141365	0	1.38629	3.64858	-0.616186	2.73955	2.95543	3.77659	0	0	0	3.76422	0	0	26
20190626	6	3	0.53	40.44	45.75	18.04	16.79	4.83	上海	虹口	虹口	3	27	21	小雨	东南风	2	40.6522	10813.4	0	48.21	0	1	0	1	1	0	0	0	3	5	1	0	-2	0.119653	0	1.57485	3.69982	-0.634878	2.89259	2.82078	3.70505	0	0	0	3.82319	0	0	26
20190626	6	4	0.56	38.21	43.38	15.25	21	3.25	上海	徐汇上师大	徐汇	3	27	21	小雨	东南风	2	38.75	12572.5	1	574.37	0	1	0	1	0	0	0	0	2	6	1	0	-4	0.0999515	0	1.17866	3.6431	-0.579818	2.72458	3.04452	3.65713	0	0	0	3.77	0	0	26
20190626	6	5	0.38	37.13	44.25	21.92	17.17	4.67	上海	杨浦四漂	杨浦	3	27	21	小雨	东南风	2	37.8636	14220.6	1	1161.3	0	1	0	1	1	0	0	0	3	5	1	0	-2	0.154768	0	1.54116	3.61443	-0.967584	3.0874	2.84316	3.63399	0	0	0	3.78986	0	0	26
20190626	6	6	0.42	25.5	47.54	12.21	13.58	3.96	上海	青浦淀山湖	青浦	3	27	21	小雨	东南风	2	43.125	11928.4	1	1537.31	1	1	0	0	0	0	1	0	3	5	1	0	-2	0.114858	0	1.37624	3.23868	-0.867501	2.50226	2.6086	3.7641	0	0	0	3.86157	0	0	26
20190626	6	7	0.44	32.83	50.21	28.33	17.54	3.29	上海	静安监测站	静安	3	27	21	小雨	东南风	2	41.8182	7911.21	0	90.68	0	1	0	1	0	0	0	0	2	6	1	0	-4	0.0916232	0	1.19089	3.49134	-0.820981	3.34392	2.86448	3.73333	0	0	0	3.91621	0	0	26
20190626	6	8	0.4	36.55	48.5	20.77	16.95	7.82	上海	浦东川沙	浦东	3	27	21	小雨	东南风	2	43.9583	10752.7	0	10307.7	0	1	0	0	0	0	0	0	1	7	1	0	-6	0.0389935	0	2.05668	3.59868	-0.916291	3.03351	2.83027	3.78324	0	0	0	3.88156	0	0	26
20190626	6	9	0.4	34.74	46	22.04	17.09	9.17	上海	浦东新区监测站	浦东	3	27	21	小雨	东南风	2	41.7917	8178.36	1	10307.7	0	1	0	1	0	0	0	0	2	6	1	0	-4	0.146488	0	2.21594	3.54789	-0.916291	3.09286	2.83849	3.7327	0	0	0	3.82864	0	0	26
20190626	6	10	0.43	31.42	44.79	22	20.75	5.42	上海	浦东张江	浦东	3	27	21	小雨	东南风	2	37	6072.87	0	10307.7	0	1	0	0	0	0	0	0	1	7	1	0	-6	0.0275572	0	1.6901	3.44744	-0.84397	3.09104	3.03255	3.61092	0	0	0	3.80199	0	0	26
20190627	6	1	0.73	32.58	83.04	30.79	33.71	4.25	上海	普陀	普陀	4	28	23	小雨	东南风	2	39.75	5358.46	0	146.39	0	1	0	1	0	0	0	0	2	6	1	0	-4	0.0794525	0	1.44692	3.4837	-0.314711	3.42719	3.51779	3.68261	0	0	0	4.41932	0	0	26
20190627	6	2	0.55	35.08	73.21	22.04	32.04	4.04	上海	十五厂	黄浦	4	28	23	小雨	东南风	2	43.9583	8400.07	1	43.28	0	1	0	1	0	0	0	0	2	6	1	0	-4	0.141365	0	1.39624	3.55763	-0.597837	3.09286	3.46699	3.78324	0	0	0	4.29333	0	0	26
20190627	6	3	0.53	33.63	62	26.63	32.29	5.13	上海	虹口	虹口	4	28	23	小雨	东南风	2	38.2083	10813.4	0	48.21	0	1	0	1	1	0	0	0	3	5	1	0	-2	0.119653	0	1.63511	3.51542	-0.634878	3.28204	3.47476	3.64305	0	0	0	4.12713	0	0	26
20190627	6	4	0.61	31.42	94.29	25.96	39.83	3.42	上海	徐汇上师大	徐汇	4	28	23	小雨	东南风	2	37.5	12572.5	1	574.37	0	1	0	1	0	0	0	0	2	6	1	0	-4	0.0999515	0	1.22964	3.44744	-0.494296	3.25656	3.68462	3.62434	0	0	0	4.54638	0	0	26
20190627	6	5	0.38	38.8	64.5	29.1	31.9	4.7	上海	杨浦四漂	杨浦	4	28	23	小雨	东南风	2	38.8333	14220.6	1	1161.3	0	1	0	1	1	0	0	0	3	5	1	0	-2	0.154768	0	1.54756	3.65842	-0.967584	3.37074	3.46261	3.65928	0	0	0	4.16667	0	0	26
20190627	6	6	0.59	30	87.44	36.63	48.94	5.63	上海	青浦淀山湖	青浦	4	31	23	小雨	东南风	2	42.4583	11928.4	1	1537.31	1	1	0	0	0	0	1	0	3	5	1	0	-2	0.114858	0	1.72811	3.4012	-0.527633	3.60087	3.89059	3.74852	0	0	0	4.47095	0	0	26
20190627	6	7	0.52	33.25	82.08	36.08	31.88	3.33	上海	静安监测站	静安	4	28	23	小雨	东南风	2	40.0417	7911.21	0	90.68	0	1	0	1	0	0	0	0	2	6	1	0	-4	0.0916232	0	1.20297	3.50405	-0.653926	3.58574	3.46198	3.68992	0	0	0	4.40769	0	0	26
20190627	6	8	0.43	26.17	65.88	23.22	26.52	7.61	上海	浦东川沙	浦东	4	30	24	小雨	东南风	2	42.4583	10752.7	0	10307.7	0	1	0	0	0	0	0	0	1	7	1	0	-6	0.0389935	0	2.02946	3.26461	-0.84397	3.14501	3.2779	3.74852	0	0	0	4.18783	0	0	26
20190627	6	9	0.43	32.83	68.08	29.17	31.67	10.13	上海	浦东新区监测站	浦东	4	30	24	小雨	东南风	2	37.875	8178.36	1	10307.7	0	1	0	1	0	0	0	0	2	6	1	0	-4	0.146488	0	2.3155	3.49134	-0.84397	3.37314	3.45537	3.63429	0	0	0	4.22068	0	0	26
20190627	6	10	0.45	28.65	64.87	28.57	34.35	5.83	上海	浦东张江	浦东	4	30	24	小雨	东南风	2	38.4583	6072.87	0	10307.7	0	1	0	0	0	0	0	0	1	7	1	0	-6	0.0275572	0	1.76302	3.35515	-0.798508	3.35236	3.5366	3.64957	0	0	0	4.17239	0	0	26
20190628	6	1	0.68	34.71	119.83	48.46	38.38	6.04	上海	普陀	普陀	5	33	26	多云	东南风	2	39.75	5358.46	0	146.39	0	1	0	1	0	0	0	0	2	6	0	0	-4	0.0794525	0	1.7984	3.54703	-0.385662	3.88074	3.64754	3.68261	0	0	0	4.78607	0	0	26
20190628	6	2	0.58	32.38	100.42	34.54	38.58	4.21	上海	十五厂	黄浦	5	33	26	多云	东南风	2	41.375	8400.07	1	43.28	0	1	0	1	0	0	0	0	2	6	0	0	-4	0.141365	0	1.43746	3.47754	-0.544727	3.54212	3.65273	3.72268	0	0	0	4.60936	0	0	26
20190628	6	3	0.57	32	101.96	41.92	45.63	6.04	上海	虹口	虹口	5	33	26	多云	东南风	2	27.8261	10813.4	0	48.21	0	1	0	1	1	0	0	0	3	5	0	0	-2	0.119653	0	1.7984	3.46574	-0.562119	3.73576	3.82057	3.32597	0	0	0	4.62458	0	0	26
20190628	6	4	0.7	36.71	107.83	38.63	47.88	7.92	上海	徐汇上师大	徐汇	5	33	26	多云	东南风	2	26.0455	12572.5	1	574.37	0	1	0	1	0	0	0	0	2	6	0	0	-4	0.0999515	0	2.06939	3.60305	-0.356675	3.65403	3.8687	3.25985	0	0	0	4.68056	0	0	26
20190628	6	5	0.56	40.83	91.45	46.18	47	5.22	上海	杨浦四漂	杨浦	5	33	26	多云	东南风	3	26.087	14220.6	1	1161.3	0	1	0	1	1	0	0	0	3	5	0	0	-2	0.154768	0	1.6525	3.70942	-0.579818	3.83255	3.85015	3.26144	0	0	0	4.51579	0	0	26
20190628	6	6	0.61	28.38	160.64	64.92	43.15	4.23	上海	青浦淀山湖	青浦	5	33	26	阴	东南风	2	27.6364	11928.4	1	1537.31	1	1	0	0	0	0	1	0	3	5	0	0	-2	0.114858	0	1.4422	3.34568	-0.494296	4.17316	3.76468	3.31913	0	0	0	5.07917	0	0	26
20190628	6	7	0.55	30.67	115	50.88	39.67	3.71	上海	静安监测站	静安	5	33	26	多云	东南风	2	27.8261	7911.21	0	90.68	0	1	0	1	0	0	0	0	2	6	0	0	-4	0.0916232	0	1.31103	3.42329	-0.597837	3.92947	3.6806	3.32597	0	0	0	4.74493	0	0	26
20190628	6	8	0.49	32.5	85.92	34.38	39.67	9.08	上海	浦东川沙	浦东	5	32	26	小雨	东南风	3	23.8947	10752.7	0	10307.7	0	1	0	0	0	0	0	0	1	7	1	0	-6	0.0389935	0	2.20607	3.48124	-0.71335	3.53748	3.6806	3.17366	0	0	0	4.45342	0	0	26
20190628	6	9	0.46	28.38	99.17	42.33	39.58	10.5	上海	浦东新区监测站	浦东	5	32	26	小雨	东南风	3	30.2273	8178.36	1	10307.7	0	1	0	1	0	0	0	0	2	6	1	0	-4	0.146488	0	2.35138	3.34568	-0.776529	3.7455	3.67832	3.40875	0	0	0	4.59684	0	0	26
20190628	6	10	0.52	24.46	94.79	40	41.29	6	上海	浦东张江	浦东	5	32	26	小雨	东南风	3	28.3043	6072.87	0	10307.7	0	1	0	0	0	0	0	0	1	7	1	0	-6	0.0275572	0	1.79176	3.19704	-0.653926	3.68888	3.72062	3.34301	0	0	0	4.55166	0	0	26
20190629	6	1	0.84	41.78	62.48	44.14	37.87	5.54	上海	普陀	普陀	6	32	25	大雨	西南风	3	27.1304	5358.46	0	146.39	1	0	0	0	0	0	1	0	2	6	3	0	-4	0.0475794	0	1.71199	3.73242	-0.174353	3.78737	3.63416	3.30065	0	0	0	4.13485	1	0	26
20190629	6	2	0.83	42.67	57.42	33.62	36.13	3.54	上海	十五厂	黄浦	6	32	25	大雨	西南风	3	26.9565	8400.07	0	43.28	1	0	0	0	0	0	1	0	2	6	3	0	-4	0.0439337	0	1.26413	3.7535	-0.18633	3.51512	3.58712	3.29422	0	0	0	4.05039	1	0	26
20190629	6	3	0.8	41.55	52.61	37.61	42.52	6.88	上海	虹口	虹口	6	32	25	大雨	西南风	3	24.875	10813.4	1	48.21	1	0	1	0	0	0	1	0	3	5	3	0	-2	0.131328	0	1.92862	3.7269	-0.223144	3.62727	3.74997	3.21386	0	0	0	3.96291	1	0	26
20190629	6	4	0.88	42.04	58.46	35.04	47.21	3.25	上海	徐汇上师大	徐汇	6	32	25	大雨	西南风	3	28.9583	12572.5	0	574.37	1	0	0	0	0	0	1	0	2	6	3	0	-4	0.0521569	0	1.17866	3.73862	-0.127833	3.55649	3.85461	3.36586	0	0	0	4.06834	1	0	26
20190629	6	5	0.93	43.83	57.39	40.61	42.43	5.78	上海	杨浦四漂	杨浦	6	32	25	大雨	西南风	3	25.7917	14220.6	1	1161.3	1	0	1	0	0	0	1	0	3	5	3	0	-2	0.0949621	0	1.7544	3.78032	-0.0725707	3.70401	3.74786	3.25005	0	0	0	4.04987	1	0	26
20190629	6	6	0.82	33.55	55.75	44.76	49.85	3.7	上海	青浦淀山湖	青浦	6	32	25	大雨	西南风	3	31.7083	11928.4	0	1537.31	0	0	0	0	0	0	0	0	0	8	3	0	-8	0	0	1.30833	3.51304	-0.198451	3.80131	3.90902	3.45658	0	0	0	4.02088	1	0	26
20190629	6	7	0.77	42.08	63.88	50.18	37.5	2.88	上海	静安监测站	静安	6	32	25	大雨	西南风	3	27.5417	7911.21	0	90.68	1	0	0	0	0	0	1	0	2	6	3	0	-4	0.0465856	0	1.05779	3.73957	-0.261365	3.91562	3.62434	3.3157	0	0	0	4.15701	1	0	26
20190629	6	8	0.83	47	55	35.92	40.25	8.88	上海	浦东川沙	浦东	6	32	25	大雨	西南风	3	22.0417	10752.7	0	10307.7	1	0	0	1	0	0	1	0	3	5	3	0	-2	0.0973085	0	2.1838	3.85015	-0.18633	3.58129	3.69511	3.09294	0	0	0	4.00733	1	0	26
20190629	6	9	0.77	38	61.21	37.58	40.41	9.78	上海	浦东新区监测站	浦东	6	32	25	大雨	西南风	3	30.875	8178.36	0	10307.7	1	0	0	0	0	0	1	0	2	6	3	0	-4	0.0390061	0	2.28034	3.63759	-0.261365	3.62647	3.69908	3.42995	0	0	0	4.11431	1	0	26
20190629	6	10	0.83	39.96	50.91	39.76	38.9	5.75	上海	浦东张江	浦东	6	32	25	大雨	西南风	3	26.9091	6072.87	1	10307.7	1	0	0	1	0	0	1	0	3	5	3	0	-2	0.202315	0	1.7492	3.68788	-0.18633	3.68286	3.66099	3.29246	0	0	0	3.93006	1	0	26
20190630	6	1	0.94	36.92	69.58	20.95	23.33	4	上海	普陀	普陀	7	29	24	中雨	东北风	2	28.3043	5358.46	0	146.39	0	0	0	0	1	0	0	1	2	6	2	0	-4	0.059059	0	1.38629	3.60875	-0.0618754	3.04214	3.14974	3.34301	0	0	0	4.24248	1	0	26
20190630	6	2	0.78	38.25	66.08	14.56	22.83	3.08	上海	十五厂	黄浦	7	29	24	中雨	东北风	2	30.25	8400.07	0	43.28	0	0	0	0	1	0	0	1	2	6	2	0	-4	0.0654932	0	1.12493	3.64414	-0.248461	2.67828	3.12808	3.4095	0	0	0	4.19087	1	0	26
20190630	6	3	0.72	47.83	59.33	16.43	26	5.38	上海	虹口	虹口	7	29	24	中雨	东北风	2	52.125	10813.4	0	48.21	0	0	0	0	0	0	0	1	1	7	2	0	-6	0.0312723	0	1.68269	3.86765	-0.328504	2.79911	3.2581	3.95364	0	0	0	4.08312	1	0	26
20190630	6	4	0.8	37.46	67.58	14.28	27.25	2.17	上海	徐汇上师大	徐汇	7	29	24	中雨	东北风	2	50.3333	12572.5	0	574.37	0	0	0	0	1	0	0	1	2	6	2	0	-4	0.0532043	0	0.774727	3.62327	-0.223144	2.65886	3.30505	3.91867	0	0	0	4.21331	1	0	26
20190630	6	5	0.78	45.83	61.79	15.95	22.79	3.83	上海	杨浦四漂	杨浦	7	29	24	中雨	东北风	3	46.2083	14220.6	0	1161.3	0	0	0	0	0	0	0	0	0	8	2	0	-8	0	0	1.34286	3.82494	-0.248461	2.76946	3.12632	3.83316	0	0	0	4.12374	1	0	26
20190630	6	6	0.56	35.3	64.7	12.3	12.8	3	上海	青浦淀山湖	青浦	7	30	23	小雨	东北风	2	61.8333	11928.4	1	1537.31	1	0	1	1	1	1	0	1	6	2	1	0	4	0.184996	0	1.09861	3.56388	-0.579818	2.5096	2.54945	4.12444	0	0	0	4.16976	1	0	26
20190630	6	7	0.76	36.29	72	22.74	23.42	2	上海	静安监测站	静安	7	29	24	中雨	东北风	2	46	7911.21	0	90.68	0	0	0	0	1	0	0	1	2	6	2	0	-4	0.0607289	0	0.693147	3.59154	-0.274437	3.12413	3.15359	3.82864	0	0	0	4.27667	1	0	26
20190630	6	8	0.63	40.83	69.08	11	15.75	7.46	上海	浦东川沙	浦东	7	30	23	小雨	东北风	3	74.25	10752.7	1	10307.7	0	0	0	0	1	0	0	0	1	7	1	0	-6	0.0929998	0	2.00956	3.70942	-0.462035	2.3979	2.75684	4.30744	0	0	0	4.23527	1	0	26
20190630	6	9	0.63	35.46	70.33	13.19	19.67	7.36	上海	浦东新区监测站	浦东	7	30	23	小雨	东北风	3	51.125	8178.36	0	10307.7	0	0	0	0	1	0	0	0	1	7	1	0	-6	0.0563155	0	1.99606	3.56841	-0.462035	2.57946	2.97909	3.93427	0	0	0	4.2532	1	0	26
20190630	6	10	0.7	29.83	66.77	14.13	15.96	5.79	上海	浦东张江	浦东	7	30	23	小雨	东北风	3	38.7391	6072.87	0	10307.7	0	0	0	0	1	0	0	0	1	7	1	0	-6	0.064668	0	1.75613	3.39551	-0.356675	2.6483	2.77009	3.65685	0	0	0	4.20125	1	0	26
20190701	7	1	0.74	33.42	71.71	19.05	17.08	4.42	上海	普陀	普陀	1	28	23	小雨	东北风	2	48.2917	5358.46	0	146.39	0	0	0	0	1	0	0	1	2	6	1	1	-4	0.059059	0.059059	1.48614	3.50915	-0.301105	2.94707	2.83791	3.87726	2	5358.46	0	4.27263	0	0	27
20190701	7	2	0.57	30.33	74.13	12.64	17.88	3.38	上海	十五厂	黄浦	1	28	23	小雨	东北风	2	51.0435	8400.07	0	43.28	0	0	0	0	1	0	0	1	2	6	1	1	-4	0.0654932	0.0654932	1.21788	3.41214	-0.562119	2.53687	2.88368	3.93268	2	8400.07	0	4.30582	0	0	27
20190701	7	3	0.37	40	66.92	15.96	19.63	5.92	上海	虹口	虹口	1	28	23	小雨	东北风	2	72.9583	10813.4	0	48.21	0	0	0	0	0	0	0	1	1	7	1	1	-6	0.0312723	0.0312723	1.77834	3.68888	-0.994252	2.77009	2.97706	4.28989	1	10813.4	0	4.2035	0	0	27
20190701	7	4	0.59	32.42	72.58	13.73	22.92	2.5	上海	徐汇上师大	徐汇	1	28	23	小雨	东北风	2	67.2917	12572.5	0	574.37	0	0	0	0	1	0	0	1	2	6	1	1	-4	0.0532043	0.0532043	0.916291	3.47878	-0.527633	2.61958	3.13201	4.20904	2	12572.5	0	4.28469	0	0	27
20190701	7	5	0.53	31.75	71.83	16.96	18.88	3.88	上海	杨浦四漂	杨浦	1	28	23	小雨	东北风	3	73.75	14220.6	0	1161.3	0	0	0	0	0	0	0	0	0	8	1	1	-8	0	0	1.35584	3.45789	-0.634878	2.83086	2.9381	4.30068	0	14220.6	0	4.2743	0	0	27
20190701	7	6	0.51	33.17	57.96	18.04	18.04	3.29	上海	青浦淀山湖	青浦	1	27	22	中雨	东北风	2	76.1667	11928.4	1	1537.31	1	0	1	1	1	1	0	1	6	2	2	1	4	0.184996	0.184996	1.19089	3.50165	-0.673345	2.89259	2.89259	4.33292	6	11928.4	1	4.05975	0	0	27
20190701	7	7	0.48	30.71	78.04	19.78	18.46	2	上海	静安监测站	静安	1	28	23	小雨	东北风	2	72.9545	7911.21	0	90.68	0	0	0	0	1	0	0	1	2	6	1	1	-4	0.0607289	0.0607289	0.693147	3.42459	-0.733969	2.98467	2.91561	4.28984	2	7911.21	0	4.35722	0	0	27
20190701	7	8	0.45	28.54	83.42	10.63	12.46	7.38	上海	浦东川沙	浦东	1	27	22	中雨	东北风	3	82.3846	10752.7	1	10307.7	0	0	0	0	1	0	0	0	1	7	2	1	-6	0.0929998	0.0929998	1.99877	3.35131	-0.798508	2.36368	2.52252	4.4114	1	10752.7	1	4.42389	0	0	27
20190701	7	9	0.44	27.04	77.79	13.17	13.46	4.21	上海	浦东新区监测站	浦东	1	27	22	中雨	东北风	3	71	8178.36	0	10307.7	0	0	0	0	1	0	0	0	1	7	2	1	-6	0.0563155	0.0563155	1.43746	3.29732	-0.820981	2.57794	2.59972	4.26268	1	8178.36	0	4.35401	0	0	27
20190701	7	10	0.52	26.91	71.17	15.65	13.35	5.96	上海	浦东张江	浦东	1	27	22	中雨	东北风	3	61.9583	6072.87	0	10307.7	0	0	0	0	1	0	0	0	1	7	2	1	-6	0.064668	0.064668	1.78507	3.2925	-0.653926	2.75047	2.59152	4.12646	1	6072.87	0	4.26507	0	0	27
20190702	7	1	0.65	33.54	79.96	26.96	16.79	5.08	上海	普陀	普陀	2	27	22	中雨	东南风	2	65.5	5358.46	0	146.39	0	1	0	1	0	0	0	0	2	6	2	1	-4	0.0794525	0.0794525	1.62531	3.51274	-0.430783	3.29435	2.82078	4.18205	2	5358.46	0	4.38153	0	0	27
20190702	7	2	0.5	29.52	81.83	18.9	18.09	3.91	上海	十五厂	黄浦	2	27	22	中雨	东南风	2	64.75	8400.07	1	43.28	0	1	0	1	0	0	0	0	2	6	2	1	-4	0.141365	0.141365	1.36354	3.38507	-0.693147	2.93916	2.89536	4.17053	2	8400.07	1	4.40464	0	0	27
20190702	7	3	0.34	45.42	72.63	22.21	19.29	6.29	上海	虹口	虹口	2	27	22	中雨	东南风	2	53.8261	10813.4	0	48.21	0	1	0	1	1	0	0	0	3	5	2	1	-2	0.119653	0.119653	1.83896	3.81595	-1.07881	3.10054	2.95959	3.98576	3	10813.4	0	4.28538	0	0	27
20190702	7	4	0.45	27.63	87.08	18.83	23.13	3.21	上海	徐汇上师大	徐汇	2	27	22	中雨	东南风	2	51.5417	12572.5	1	574.37	0	1	0	1	0	0	0	0	2	6	2	1	-4	0.0999515	0.0999515	1.16627	3.3189	-0.798508	2.93545	3.14113	3.94239	2	12572.5	1	4.46683	0	0	27
20190702	7	5	0.45	30	82.88	22.38	16.92	4.17	上海	杨浦四漂	杨浦	2	27	22	中雨	东南风	3	59.3044	14220.6	1	1161.3	0	1	0	1	1	0	0	0	3	5	2	1	-2	0.154768	0.154768	1.42792	3.4012	-0.798508	3.10817	2.8285	4.08268	3	14220.6	1	4.41739	0	0	27
20190702	7	6	0.49	39.79	55.42	25.08	20.42	3.75	上海	青浦淀山湖	青浦	2	27	22	小雨	东南风	2	65.4167	11928.4	1	1537.31	1	1	0	0	0	0	1	0	3	5	1	1	-2	0.114858	0.114858	1.32176	3.68362	-0.71335	3.22207	3.01651	4.18078	3	11928.4	1	4.01494	0	0	27
20190702	7	7	0.41	30.33	86.75	28.23	16.67	2.21	上海	静安监测站	静安	2	27	22	中雨	东南风	2	59.2174	7911.21	0	90.68	0	1	0	1	0	0	0	0	2	6	2	1	-4	0.0916232	0.0916232	0.792993	3.41214	-0.891598	3.34039	2.81361	4.08122	2	7911.21	0	4.46303	0	0	27
20190702	7	8	0.41	26.04	93.25	19.67	16.75	8.04	上海	浦东川沙	浦东	2	27	22	中雨	东南风	3	61.8824	10752.7	0	10307.7	0	1	0	0	0	0	0	0	1	7	2	1	-6	0.0389935	0.0389935	2.08443	3.25963	-0.891598	2.97909	2.8184	4.12524	1	10752.7	0	4.53528	0	0	27
20190702	7	9	0.4	25.5	87.79	20.43	15.58	4.83	上海	浦东新区监测站	浦东	2	27	22	中雨	东南风	3	53.875	8178.36	1	10307.7	0	1	0	1	0	0	0	0	2	6	2	1	-4	0.146488	0.146488	1.57485	3.23868	-0.916291	3.017	2.74599	3.98667	2	8178.36	1	4.47495	0	0	27
20190702	7	10	0.48	23.96	81.74	24.75	14.74	6.17	上海	浦东张江	浦东	2	27	22	中雨	东南风	3	57.0833	6072.87	0	10307.7	0	1	0	0	0	0	0	0	1	7	2	1	-6	0.0275572	0.0275572	1.8197	3.17639	-0.733969	3.20883	2.69056	4.04451	1	6072.87	0	4.40354	0	0	27
20190703	7	1	0.49	28.25	92.83	34.13	25.33	5.13	上海	普陀	普陀	3	27	23	小雨	东北风	3	57.1667	5358.46	0	146.39	0	0	0	0	1	0	0	1	2	6	1	1	-4	0.059059	0.059059	1.63511	3.34109	-0.71335	3.53018	3.23199	4.04597	2	5358.46	0	4.53077	0	0	27
20190703	7	2	0.43	22.17	100.67	23.58	24.04	3.96	上海	十五厂	黄浦	3	27	23	小雨	东北风	2	56.0909	8400.07	0	43.28	0	0	0	0	1	0	0	1	2	6	1	1	-4	0.0654932	0.0654932	1.37624	3.09874	-0.84397	3.1604	3.17972	4.02697	2	8400.07	0	4.61185	0	0	27
20190703	7	3	0.35	34.96	91.5	29.04	26.38	5.79	上海	虹口	虹口	3	27	23	小雨	东北风	3	40.3333	10813.4	0	48.21	0	0	0	0	0	0	0	1	1	7	1	1	-6	0.0312723	0.0312723	1.75613	3.5542	-1.04982	3.36867	3.27261	3.69718	1	10813.4	0	4.51634	0	0	27
20190703	7	4	0.43	23.57	100.61	25.09	28.82	2.61	上海	徐汇上师大	徐汇	3	27	23	小雨	东北风	2	37.9167	12572.5	0	574.37	0	0	0	0	1	0	0	1	2	6	1	1	-4	0.0532043	0.0532043	0.95935	3.15997	-0.84397	3.22247	3.36107	3.63539	2	12572.5	0	4.61125	0	0	27
20190703	7	5	0.43	20.54	101.75	28.75	22.75	3.71	上海	杨浦四漂	杨浦	3	27	23	小雨	东北风	3	41.25	14220.6	0	1161.3	0	0	0	0	0	0	0	0	0	8	1	1	-8	0	0	1.31103	3.02237	-0.84397	3.35864	3.12457	3.71965	0	14220.6	0	4.62252	0	0	27
20190703	7	6	0.54	27.58	96.08	31.58	28.33	3.5	上海	青浦淀山湖	青浦	3	26	22	小雨	东北风	2	41.9583	11928.4	1	1537.31	1	0	1	1	1	1	0	1	6	2	1	1	4	0.184996	0.184996	1.25276	3.31709	-0.616186	3.45252	3.34392	3.73668	6	11928.4	1	4.56518	0	0	27
20190703	7	7	0.49	22.75	99.46	35.65	24.48	2	上海	静安监测站	静安	3	27	23	小雨	东北风	2	38.7917	7911.21	0	90.68	0	0	0	0	1	0	0	1	2	6	1	1	-4	0.0607289	0.0607289	0.693147	3.12457	-0.71335	3.57375	3.19786	3.65821	2	7911.21	0	4.59976	0	0	27
20190703	7	8	0.43	18.04	114.21	24	19.5	6.71	上海	浦东川沙	浦东	3	26	22	小雨	东北风	3	28.2	10752.7	1	10307.7	0	0	0	0	1	0	0	0	1	7	1	1	-6	0.0929998	0.0929998	1.9036	2.89259	-0.84397	3.17805	2.97041	3.33932	1	10752.7	1	4.73804	0	0	27
20190703	7	9	0.42	19.35	103.44	25.74	19.22	4.48	上海	浦东新区监测站	浦东	3	26	22	小雨	东北风	3	40.25	8178.36	0	10307.7	0	0	0	0	1	0	0	0	1	7	1	1	-6	0.0563155	0.0563155	1.49962	2.96269	-0.867501	3.24805	2.95595	3.69511	1	8178.36	0	4.63899	0	0	27
20190703	7	10	0.49	15.96	103.67	29.21	15.08	5.71	上海	浦东张江	浦东	3	26	22	小雨	东北风	3	34.9167	6072.87	0	10307.7	0	0	0	0	1	0	0	0	1	7	1	1	-6	0.064668	0.064668	1.74222	2.77009	-0.71335	3.37451	2.71337	3.55297	1	6072.87	0	4.64121	0	0	27
20190704	7	1	0.5	32.13	92.83	43.29	37.29	5.17	上海	普陀	普陀	4	29	23	小雨	东南风	2	37.2083	5358.46	0	146.39	0	1	0	1	0	0	0	0	2	6	1	1	-4	0.0794525	0.0794525	1.64287	3.46979	-0.693147	3.76792	3.61873	3.61653	2	5358.46	0	4.53077	0	0	27
20190704	7	2	0.48	26.42	96.71	31.42	35.79	4.21	上海	十五厂	黄浦	4	29	23	小雨	东南风	2	31.9167	8400.07	1	43.28	0	1	0	1	0	0	0	0	2	6	1	1	-4	0.141365	0.141365	1.43746	3.27412	-0.733969	3.44744	3.57767	3.46313	2	8400.07	1	4.57172	0	0	27
20190704	7	3	0.46	39.96	90.38	37.5	39.58	5.29	上海	虹口	虹口	4	29	23	小雨	东南风	2	31.25	10813.4	0	48.21	0	1	0	1	1	0	0	0	3	5	1	1	-2	0.119653	0.119653	1.66582	3.68788	-0.776529	3.62434	3.67832	3.44202	3	10813.4	0	4.50402	0	0	27
20190704	7	4	0.48	31.04	95.92	36.88	45.38	3.08	上海	徐汇上师大	徐汇	4	29	23	小雨	东南风	2	31.0417	12572.5	1	574.37	0	1	0	1	0	0	0	0	2	6	1	1	-4	0.0999515	0.0999515	1.12493	3.43528	-0.733969	3.60767	3.81507	3.43533	2	12572.5	1	4.56351	0	0	27
20190704	7	5	0.47	25.67	99	40.21	36.29	4.08	上海	杨浦四漂	杨浦	4	29	23	小雨	东南风	2	33.3333	14220.6	1	1161.3	0	1	0	1	1	0	0	0	3	5	1	1	-2	0.154768	0.154768	1.4061	3.24532	-0.755023	3.69412	3.59154	3.50656	3	14220.6	1	4.59512	0	0	27
20190704	7	6	0.51	36.13	75.71	36.75	43.88	4	上海	青浦淀山湖	青浦	4	29	21	小雨	东南风	2	35.5833	11928.4	1	1537.31	1	1	0	0	0	0	1	0	3	5	1	1	-2	0.114858	0.114858	1.38629	3.58712	-0.673345	3.60414	3.78146	3.57188	3	11928.4	1	4.32691	0	0	27
20190704	7	7	0.68	26.54	97.33	44.71	36.04	2.25	上海	静安监测站	静安	4	29	23	小雨	东南风	2	33.5	7911.21	0	90.68	0	1	0	1	0	0	0	0	2	6	1	1	-4	0.0916232	0.0916232	0.81093	3.27865	-0.385662	3.8002	3.58463	3.51155	2	7911.21	0	4.57811	0	0	27
20190704	7	8	0.45	30.88	96.92	33.74	33.57	7.48	上海	浦东川沙	浦东	4	29	22	小雨	东南风	2	32.3333	10752.7	0	10307.7	0	1	0	0	0	0	0	0	1	7	1	1	-6	0.0389935	0.0389935	2.01223	3.43011	-0.798508	3.51868	3.51363	3.4761	1	10752.7	0	4.57389	0	0	27
20190704	7	9	0.42	24	100.67	33.42	32.38	4.96	上海	浦东新区监测站	浦东	4	29	22	小雨	东南风	2	32.5	8178.36	1	10307.7	0	1	0	1	0	0	0	0	2	6	1	1	-4	0.146488	0.146488	1.60141	3.17805	-0.867501	3.50915	3.47754	3.48124	2	8178.36	1	4.61185	0	0	27
20190704	7	10	0.51	23.5	94.74	38.74	27	5.65	上海	浦东张江	浦东	4	29	22	小雨	东南风	2	29.6667	6072.87	0	10307.7	0	1	0	0	0	0	0	0	1	7	1	1	-6	0.0275572	0.0275572	1.73166	3.157	-0.673345	3.65687	3.29584	3.39003	1	6072.87	0	4.55114	0	0	27
20190705	7	1	0.48	33.17	89	42	37.05	5.91	上海	普陀	普陀	5	28	22	小雨	东南风	2	29.5833	5358.46	0	146.39	0	1	0	1	0	0	0	0	2	6	1	1	-4	0.0794525	0.0794525	1.77665	3.50165	-0.733969	3.73767	3.61227	3.38721	2	5358.46	0	4.48864	0	0	27
20190705	7	2	0.43	26.33	90.88	28.96	35.7	4.57	上海	十五厂	黄浦	5	28	22	小雨	东南风	2	27.9565	8400.07	1	43.28	0	1	0	1	0	0	0	0	2	6	1	1	-4	0.141365	0.141365	1.51951	3.27071	-0.84397	3.36592	3.57515	3.33065	2	8400.07	1	4.50954	0	0	27
20190705	7	3	0.44	37.91	83.17	35.09	38.7	5.96	上海	虹口	虹口	5	28	22	小雨	东南风	2	30.5	10813.4	0	48.21	0	1	0	1	1	0	0	0	3	5	1	1	-2	0.119653	0.119653	1.78507	3.63522	-0.820981	3.55792	3.65584	3.41773	3	10813.4	0	4.42089	0	0	27
20190705	7	4	0.4	30.79	90.58	33.92	46.83	3.83	上海	徐汇上师大	徐汇	5	28	22	小雨	东南风	2	29.913	12572.5	1	574.37	0	1	0	1	0	0	0	0	2	6	1	1	-4	0.0999515	0.0999515	1.34286	3.42719	-0.916291	3.524	3.84652	3.39829	2	12572.5	1	4.50623	0	0	27
20190705	7	5	0.45	30.23	81.65	39.65	37.43	4.92	上海	杨浦四漂	杨浦	5	28	22	小雨	东南风	2	32.8333	14220.6	1	1161.3	0	1	0	1	1	0	0	0	3	5	1	1	-2	0.154768	0.154768	1.59331	3.40883	-0.798508	3.68009	3.62247	3.49144	3	14220.6	1	4.40244	0	0	27
20190705	7	6	0.5	29.71	82.96	31.83	43.33	3.96	上海	青浦淀山湖	青浦	5	28	21	小雨	东南风	2	35.25	11928.4	1	1537.31	1	1	0	0	0	0	1	0	3	5	1	1	-2	0.114858	0.114858	1.37624	3.39148	-0.693147	3.46041	3.76885	3.56247	3	11928.4	1	4.41836	0	0	27
20190705	7	7	0.63	27.33	93.79	43.5	37.17	2.92	上海	静安监测站	静安	5	28	22	小雨	东南风	2	30.7917	7911.21	0	90.68	0	1	0	1	0	0	0	0	2	6	1	1	-4	0.0916232	0.0916232	1.07158	3.30799	-0.462035	3.77276	3.6155	3.42725	2	7911.21	0	4.54106	0	0	27
20190705	7	8	0.44	28.33	81.92	29.13	33.54	9.67	上海	浦东川沙	浦东	5	28	22	小雨	东南风	2	32	10752.7	0	10307.7	0	1	0	0	0	0	0	0	1	7	1	1	-6	0.0389935	0.0389935	2.26903	3.34392	-0.820981	3.37177	3.51274	3.46574	1	10752.7	0	4.40574	0	0	27
20190705	7	9	0.43	25.08	88.58	32.63	33.42	5.25	上海	浦东新区监测站	浦东	5	28	22	小雨	东南风	2	33.375	8178.36	1	10307.7	0	1	0	1	0	0	0	0	2	6	1	1	-4	0.146488	0.146488	1.65823	3.22207	-0.84397	3.48523	3.50915	3.50781	2	8178.36	1	4.48391	0	0	27
20190705	7	10	0.5	24.63	83.92	35.96	27.38	7	上海	浦东张江	浦东	5	28	22	小雨	东南风	2	33.1667	6072.87	0	10307.7	0	1	0	0	0	0	0	0	1	7	1	1	-6	0.0275572	0.0275572	1.94591	3.20397	-0.693147	3.58241	3.30981	3.50155	1	6072.87	0	4.42986	0	0	27
20190706	7	1	0.38	26.88	84.54	34.75	38.04	6.29	上海	普陀	普陀	6	30	23	小雨	东南风	3	30.5833	5358.46	0	146.39	0	1	0	1	0	0	0	0	2	6	1	1	-4	0.0794525	0.0794525	1.83896	3.29138	-0.967584	3.54818	3.63864	3.42045	2	5358.46	0	4.43722	1	0	27
20190706	7	2	0.37	22.08	85.58	25.71	34.92	4.17	上海	十五厂	黄浦	6	30	23	小雨	东南风	3	30.4167	8400.07	1	43.28	0	1	0	1	0	0	0	0	2	6	1	1	-4	0.141365	0.141365	1.42792	3.09467	-0.994252	3.24688	3.55306	3.41499	2	8400.07	1	4.44945	1	0	27
20190706	7	3	0.43	26.54	91.96	30.29	40.46	5.63	上海	虹口	虹口	6	30	23	小雨	东南风	3	38.9583	10813.4	0	48.21	0	1	0	1	1	0	0	0	3	5	1	1	-2	0.119653	0.119653	1.72811	3.27865	-0.84397	3.41082	3.70031	3.66249	3	10813.4	0	4.52135	1	0	27
20190706	7	4	0.3	26.25	84.96	29.5	46.75	3.92	上海	徐汇上师大	徐汇	6	30	23	小雨	东南风	3	37.5	12572.5	1	574.37	0	1	0	1	0	0	0	0	2	6	1	1	-4	0.0999515	0.0999515	1.36609	3.26767	-1.20397	3.38439	3.84481	3.62434	2	12572.5	1	4.44218	1	0	27
20190706	7	5	0.42	31.86	88.64	37.18	40.77	4.05	上海	杨浦四漂	杨浦	6	30	23	小雨	东南风	3	38.625	14220.6	1	1161.3	0	1	0	1	1	0	0	0	3	5	1	1	-2	0.154768	0.154768	1.39872	3.46135	-0.867501	3.61577	3.70795	3.6539	3	14220.6	1	4.48458	1	0	27
20190706	7	6	0.49	21.74	88.74	28.74	35.35	3.83	上海	青浦淀山湖	青浦	6	30	23	小雨	东南风	3	41.8261	11928.4	1	1537.31	1	1	0	0	0	0	1	0	3	5	1	1	-2	0.114858	0.114858	1.34286	3.07915	-0.71335	3.35829	3.5653	3.73352	3	11928.4	1	4.48571	1	0	27
20190706	7	7	0.57	21.38	89.08	37.75	36.83	2.42	上海	静安监测站	静安	6	30	23	小雨	东南风	3	36.0833	7911.21	0	90.68	0	1	0	1	0	0	0	0	2	6	1	1	-4	0.0916232	0.0916232	0.883768	3.06246	-0.562119	3.63099	3.60631	3.58583	2	7911.21	0	4.48953	1	0	27
20190706	7	8	0.45	19.58	99	29.29	36.63	8.38	上海	浦东川沙	浦东	6	29	23	小雨	东南风	3	45.5	10752.7	0	10307.7	0	1	0	0	0	0	0	0	1	7	1	1	-6	0.0389935	0.0389935	2.12585	2.97451	-0.798508	3.37725	3.60087	3.81771	1	10752.7	0	4.59512	1	0	27
20190706	7	9	0.41	18.75	91.75	31	35.58	5	上海	浦东新区监测站	浦东	6	29	23	小雨	东南风	3	39.4783	8178.36	1	10307.7	0	1	0	1	0	0	0	0	2	6	1	1	-4	0.146488	0.146488	1.60944	2.93119	-0.891598	3.43399	3.57178	3.67575	2	8178.36	1	4.51907	1	0	27
20190706	7	10	0.47	18.63	88.17	31.71	28.54	6.08	上海	浦东张江	浦东	6	29	23	小雨	东南风	3	38.7083	6072.87	0	10307.7	0	1	0	0	0	0	0	0	1	7	1	1	-6	0.0275572	0.0275572	1.805	2.92477	-0.755023	3.45663	3.35131	3.65605	1	6072.87	0	4.47927	1	0	27
20190707	7	1	0.55	31.3	101.78	40.64	33	5.91	上海	普陀	普陀	7	33	24	多云	西南风	3	33.8261	5358.46	0	146.39	1	0	0	0	0	0	1	0	2	6	0	1	-4	0.0475794	0.0475794	1.77665	3.44362	-0.597837	3.70475	3.49651	3.52123	2	5358.46	0	4.62281	1	0	27
20190707	7	2	0.54	24.65	117.61	25.77	27.39	5.68	上海	十五厂	黄浦	7	33	24	多云	西南风	3	34.5417	8400.07	0	43.28	1	0	0	0	0	0	1	0	2	6	0	1	-4	0.0439337	0.0439337	1.73695	3.20478	-0.616186	3.24921	3.31018	3.54217	2	8400.07	0	4.76737	1	0	27
20190707	7	3	0.61	35.43	113.7	35.78	35.91	6.26	上海	虹口	虹口	7	33	24	多云	西南风	2	53.3333	10813.4	1	48.21	1	0	1	0	0	0	1	0	3	5	0	1	-2	0.131328	0.131328	1.83418	3.56756	-0.494296	3.57739	3.58102	3.97656	3	10813.4	1	4.73356	1	0	27
20190707	7	4	0.5	27.65	122.09	31.27	38.83	3.7	上海	徐汇上师大	徐汇	7	33	24	多云	西南风	3	50.875	12572.5	0	574.37	1	0	0	0	0	0	1	0	2	6	0	1	-4	0.0521569	0.0521569	1.30833	3.31963	-0.693147	3.44266	3.65919	3.92937	2	12572.5	0	4.80476	1	0	27
20190707	7	5	0.62	35.17	122.3	39.39	35.52	4	上海	杨浦四漂	杨浦	7	33	24	多云	西南风	2	56.0833	14220.6	1	1161.3	1	0	1	0	0	0	1	0	3	5	0	1	-2	0.0949621	0.0949621	1.38629	3.56019	-0.478036	3.67351	3.5701	4.02684	3	14220.6	1	4.80648	1	0	27
20190707	7	6	0.75	21.29	135.05	27.71	26.14	4.05	上海	青浦淀山湖	青浦	7	33	24	多云	西南风	3	63.4167	11928.4	0	1537.31	0	0	0	0	0	0	0	0	0	8	0	1	-8	0	0	1.39872	3.05824	-0.287682	3.32179	3.26347	4.14973	0	11928.4	0	4.90564	1	0	27
20190707	7	7	0.74	28.17	118.22	45.29	31.48	2.61	上海	静安监测站	静安	7	33	24	多云	西南风	3	51.5833	7911.21	0	90.68	1	0	0	0	0	0	1	0	2	6	0	1	-4	0.0465856	0.0465856	0.95935	3.33826	-0.301105	3.81309	3.44935	3.9432	2	7911.21	0	4.77255	1	0	27
20190707	7	8	0.64	31.65	114.83	33.09	32.39	7.65	上海	浦东川沙	浦东	7	34	24	多云	西南风	2	61.4167	10752.7	0	10307.7	1	0	0	1	0	0	1	0	3	5	0	1	-2	0.0973085	0.0973085	2.03471	3.45474	-0.446287	3.49923	3.47785	4.11768	3	10752.7	0	4.74345	1	0	27
20190707	7	9	0.61	24.22	121.39	34.61	30.52	4.91	上海	浦东新区监测站	浦东	7	34	24	多云	西南风	2	52.125	8178.36	0	10307.7	1	0	0	0	0	0	1	0	2	6	0	1	-4	0.0390061	0.0390061	1.59127	3.18718	-0.494296	3.54414	3.41838	3.95364	2	8178.36	0	4.79901	1	0	27
20190707	7	10	0.63	26.48	114.7	37.83	24.48	5.96	上海	浦东张江	浦东	7	34	24	多云	西南风	2	48.4348	6072.87	1	10307.7	1	0	0	1	0	0	1	0	3	5	0	1	-2	0.202315	0.202315	1.78507	3.27639	-0.462035	3.6331	3.19786	3.88022	3	6072.87	1	4.74232	1	0	27
20190708	7	1	0.61	37.38	99.67	56.67	57.75	6.63	上海	普陀	普陀	1	30	24	小雨	西北风	2	46.375	5358.46	1	146.39	0	0	1	0	0	1	0	0	2	6	1	1	-4	0.21918	0.21918	1.8916	3.62114	-0.494296	4.03724	4.05612	3.83676	2	5358.46	1	4.60186	0	0	28
20190708	7	2	0.65	29.58	117.46	42.21	51.46	8.96	上海	十五厂	黄浦	1	30	24	小雨	东北风	2	41.5217	8400.07	0	43.28	0	0	0	0	1	0	0	1	2	6	1	1	-4	0.0654932	0.0654932	2.19277	3.3871	-0.430783	3.74266	3.9408	3.72622	2	8400.07	0	4.7661	0	0	28
20190708	7	3	0.65	35.92	101.96	48.75	61	8.75	上海	虹口	虹口	1	30	24	小雨	北风	2	54.9091	10813.4	0	48.21	0	0	0	0	0	0	0	1	1	7	1	1	-6	0.0312723	0.0312723	2.16905	3.58129	-0.430783	3.88671	4.11087	4.00568	1	10813.4	0	4.62458	0	0	28
20190708	7	4	0.83	35.75	116.71	51.67	66.83	5.5	上海	徐汇上师大	徐汇	1	30	24	小雨	西北风	2	50.913	12572.5	0	574.37	0	0	1	0	0	1	0	0	2	6	1	1	-4	0.105085	0.105085	1.70475	3.57655	-0.18633	3.94488	4.20215	3.93012	2	12572.5	0	4.75969	0	0	28
20190708	7	5	0.64	34.83	114.25	53.42	57.42	6.13	上海	杨浦四漂	杨浦	1	30	24	小雨	东北风	2	55.0435	14220.6	0	1161.3	0	0	0	0	0	0	0	0	0	8	1	1	-8	0	0	1.81319	3.55048	-0.446287	3.97819	4.05039	4.00812	0	14220.6	0	4.73839	0	0	28
20190708	7	6	0.66	29.71	130	73.21	57.17	5.42	上海	青浦淀山湖	青浦	1	30	23	小雨	西北风	2	65.0833	11928.4	0	1537.31	0	0	0	0	0	0	0	0	0	8	1	1	-8	0	0	1.6901	3.39148	-0.415515	4.29333	4.04603	4.17567	0	11928.4	0	4.86753	0	0	28
20190708	7	7	0.84	34.5	113.92	61.71	56.83	4.79	上海	静安监测站	静安	1	30	24	小雨	西北风	2	53.3478	7911.21	1	90.68	0	0	1	0	0	1	0	0	2	6	1	1	-4	0.156445	0.156445	1.56653	3.54096	-0.174353	4.12245	4.04006	3.97683	2	7911.21	1	4.7355	0	0	28
20190708	7	8	0.73	34.92	100.08	47.96	55.5	9.42	上海	浦东川沙	浦东	1	31	23	小雨	东北风	3	60.75	10752.7	1	10307.7	0	0	0	0	1	0	0	0	1	7	1	1	-6	0.0929998	0.0929998	2.24284	3.55306	-0.314711	3.87037	4.01638	4.10677	1	10752.7	1	4.60597	0	0	28
20190708	7	9	0.63	25.79	117.75	44.08	50.25	6.79	上海	浦东新区监测站	浦东	1	31	23	小雨	东北风	3	54.9167	8178.36	0	10307.7	0	0	0	0	1	0	0	0	1	7	1	1	-6	0.0563155	0.0563155	1.91545	3.24999	-0.462035	3.78601	3.91701	4.00582	1	8178.36	0	4.76856	0	0	28
20190708	7	10	0.7	31.42	104.5	53.54	41	8.25	上海	浦东张江	浦东	1	31	23	小雨	东北风	3	47.9583	6072.87	0	10307.7	0	0	0	0	1	0	0	0	1	7	1	1	-6	0.064668	0.064668	2.11021	3.44744	-0.356675	3.98043	3.71357	3.87033	1	6072.87	0	4.64919	0	0	28
20190709	7	1	0.48	25.78	57.09	18.09	16.78	5.3	上海	普陀	普陀	2	25	22	中雨	东北风	3	48.25	5358.46	0	146.39	0	0	0	0	1	0	0	1	2	6	2	1	-4	0.059059	0.059059	1.66771	3.2496	-0.733969	2.89536	2.82019	3.8764	2	5358.46	0	4.04463	0	0	28
20190709	7	2	0.4	23.77	65.24	15.52	16.62	6.14	上海	十五厂	黄浦	2	25	22	中雨	东北风	3	41.9167	8400.07	0	43.28	0	0	0	0	1	0	0	1	2	6	2	1	-4	0.0654932	0.0654932	1.81482	3.16842	-0.916291	2.74213	2.81061	3.73568	2	8400.07	0	4.17807	0	0	28
20190709	7	3	0.37	27.48	65.65	17.39	17.87	5.7	上海	虹口	虹口	2	25	22	中雨	东北风	3	57.2917	10813.4	0	48.21	0	0	0	0	0	0	0	1	1	7	2	1	-6	0.0312723	0.0312723	1.74047	3.31346	-0.994252	2.8559	2.88312	4.04816	1	10813.4	0	4.18434	0	0	28
20190709	7	4	0.47	22.9	69.29	14.25	20.9	2.86	上海	徐汇上师大	徐汇	2	25	22	中雨	东北风	3	52.875	12572.5	0	574.37	0	0	0	0	1	0	0	1	2	6	2	1	-4	0.0532043	0.0532043	1.05082	3.13114	-0.755023	2.65676	3.03975	3.96793	2	12572.5	0	4.2383	0	0	28
20190709	7	5	0.3	27.13	70.13	19.26	14	3.74	上海	杨浦四漂	杨浦	2	25	22	中雨	东北风	3	58.9167	14220.6	0	1161.3	0	0	0	0	0	0	0	0	0	8	2	1	-8	0	0	1.31909	3.30064	-1.20397	2.95803	2.63906	4.07612	0	14220.6	0	4.25035	0	0	28
20190709	7	6	0.35	24.91	56.55	22.91	18.36	3	上海	青浦淀山湖	青浦	2	26	22	大雨	东北风	3	65.9167	11928.4	1	1537.31	1	0	1	1	1	1	0	1	6	2	3	1	4	0.184996	0.184996	1.09861	3.21527	-1.04982	3.13157	2.91017	4.18839	6	11928.4	1	4.03513	0	0	28
20190709	7	7	0.48	20.52	70.04	19.39	17.35	2.09	上海	静安监测站	静安	2	25	22	中雨	东北风	3	57.9091	7911.21	0	90.68	0	0	0	0	1	0	0	1	2	6	2	1	-4	0.0607289	0.0607289	0.737164	3.0214	-0.733969	2.96476	2.85359	4.05887	2	7911.21	0	4.24907	0	0	28
20190709	7	8	0.37	15.48	78.3	14.09	14.22	7.04	上海	浦东川沙	浦东	2	26	22	大雨	东北风	3	52.7391	10752.7	1	10307.7	0	0	0	0	1	0	0	0	1	7	3	1	-6	0.0929998	0.0929998	1.95161	2.73955	-0.994252	2.64547	2.65465	3.96536	1	10752.7	1	4.36055	0	0	28
20190709	7	9	0.33	17.96	70.91	16.43	14.22	4.04	上海	浦东新区监测站	浦东	2	26	22	大雨	东北风	3	56.625	8178.36	0	10307.7	0	0	0	0	1	0	0	0	1	7	3	1	-6	0.0563155	0.0563155	1.39624	2.88815	-1.10866	2.79911	2.65465	4.03645	1	8178.36	0	4.26141	0	0	28
20190709	7	10	0.4	18.91	65.48	17.48	11.3	5.3	上海	浦东张江	浦东	2	26	22	大雨	东北风	3	52.9583	6072.87	0	10307.7	0	0	0	0	1	0	0	0	1	7	3	1	-6	0.064668	0.064668	1.66771	2.93969	-0.916291	2.86106	2.4248	3.9695	1	6072.87	0	4.18174	0	0	28
20190710	7	1	0.61	31.96	51.57	19.52	17.63	5.42	上海	普陀	普陀	3	27	22	小雨	东北风	2	53.5417	5358.46	0	146.39	0	0	0	0	1	0	0	1	2	6	1	1	-4	0.059059	0.059059	1.6901	3.46449	-0.494296	2.97144	2.8696	3.98046	2	5358.46	0	3.94294	0	0	28
20190710	7	2	0.54	32.67	61.33	16.17	14.71	6.13	上海	十五厂	黄浦	3	27	22	小雨	东北风	2	45.75	8400.07	0	43.28	0	0	0	0	1	0	0	1	2	6	1	1	-4	0.0654932	0.0654932	1.81319	3.48646	-0.616186	2.78316	2.68853	3.82319	2	8400.07	0	4.11627	0	0	28
20190710	7	3	0.43	42.04	54.42	17.67	16.88	5.13	上海	虹口	虹口	3	27	22	小雨	东北风	3	56	10813.4	0	48.21	0	0	0	0	0	0	0	1	1	7	1	1	-6	0.0312723	0.0312723	1.63511	3.73862	-0.84397	2.87187	2.82613	4.02535	1	10813.4	0	3.99673	0	0	28
20190710	7	4	0.46	32.21	58.75	17.08	15.21	3	上海	徐汇上师大	徐汇	3	27	22	小雨	东北风	2	50.6522	12572.5	0	574.37	0	0	0	0	1	0	0	1	2	6	1	1	-4	0.0532043	0.0532043	1.09861	3.47228	-0.776529	2.83791	2.72195	3.92498	2	12572.5	0	4.07329	0	0	28
20190710	7	5	0.37	36.44	65.39	22.22	17.06	4	上海	杨浦四漂	杨浦	3	27	22	小雨	东北风	3	58.6956	14220.6	0	1161.3	0	0	0	0	0	0	0	0	0	8	1	1	-8	0	0	1.38629	3.59567	-0.994252	3.10099	2.83674	4.07236	0	14220.6	0	4.18037	0	0	28
20190710	7	6	0.28	10.64	36	21.92	15.85	2.92	上海	青浦淀山湖	青浦	3	27	21	小雨	东北风	2	64.3043	11928.4	1	1537.31	1	0	1	1	1	1	0	1	6	2	1	1	4	0.184996	0.184996	1.07158	2.36462	-1.27297	3.0874	2.76317	4.16363	6	11928.4	1	3.58352	0	0	28
20190710	7	7	0.57	30.76	60.86	24.91	14.9	2.09	上海	静安监测站	静安	3	27	22	小雨	东北风	2	60.5652	7911.21	0	90.68	0	0	0	0	1	0	0	1	2	6	1	1	-4	0.0607289	0.0607289	0.737164	3.42622	-0.562119	3.21527	2.70136	4.10372	2	7911.21	0	4.10858	0	0	28
20190710	7	8	0.39	20.04	81.42	15.96	12.96	7.21	上海	浦东川沙	浦东	3	27	22	小雨	东北风	3	54.8636	10752.7	1	10307.7	0	0	0	0	1	0	0	0	1	7	1	1	-6	0.0929998	0.0929998	1.97547	2.99773	-0.941609	2.77009	2.56187	4.00485	1	10752.7	1	4.39962	0	0	28
20190710	7	9	0.41	33.17	57.59	18.27	14.14	4.59	上海	浦东新区监测站	浦东	3	27	22	小雨	东北风	3	56.1739	8178.36	0	10307.7	0	0	0	0	1	0	0	0	1	7	1	1	-6	0.0563155	0.0563155	1.52388	3.50165	-0.891598	2.90526	2.64901	4.02845	1	8178.36	0	4.05335	0	0	28
20190710	7	10	0.46	29.88	58.13	19.17	11.25	5.25	上海	浦东张江	浦东	3	27	22	小雨	东北风	3	55.7391	6072.87	0	10307.7	0	0	0	0	1	0	0	0	1	7	1	1	-6	0.064668	0.064668	1.65823	3.39719	-0.776529	2.95335	2.42037	4.02068	1	6072.87	0	4.06268	0	0	28
20190711	7	1	0.69	49.42	69.41	37.46	39.5	5.46	上海	普陀	普陀	4	29	24	多云	东南风	2	55.4348	5358.46	0	146.39	0	1	0	1	0	0	0	0	2	6	0	1	-4	0.0794525	0.0794525	1.69745	3.90036	-0.371064	3.62327	3.6763	4.01521	2	5358.46	0	4.24003	0	0	28
20190711	7	2	0.63	46.54	62.5	30.38	32.29	7	上海	十五厂	黄浦	4	29	24	多云	东南风	2	50.087	8400.07	1	43.28	0	1	0	1	0	0	0	0	2	6	0	1	-4	0.141365	0.141365	1.94591	3.84031	-0.462035	3.41378	3.47476	3.91376	2	8400.07	1	4.13517	0	0	28
20190711	7	3	0.56	61.92	40.83	34.13	39.08	6.25	上海	虹口	虹口	4	29	24	多云	东南风	2	80.125	10813.4	0	48.21	0	1	0	1	1	0	0	0	3	5	0	1	-2	0.119653	0.119653	1.83258	4.12584	-0.579818	3.53018	3.66561	4.38359	3	10813.4	0	3.70942	0	0	28
20190711	7	4	0.54	45.42	72.8	35.33	34.46	3.13	上海	徐汇上师大	徐汇	4	29	24	多云	东南风	2	71.3333	12572.5	1	574.37	0	1	0	1	0	0	0	0	2	6	0	1	-4	0.0999515	0.0999515	1.14103	3.81595	-0.616186	3.56473	3.5398	4.26736	2	12572.5	1	4.28772	0	0	28
20190711	7	5	0.47	55.13	53.71	33.75	31.63	4.42	上海	杨浦四漂	杨浦	4	29	24	多云	东南风	2	82.0833	14220.6	1	1161.3	0	1	0	1	1	0	0	0	3	5	0	1	-2	0.154768	0.154768	1.48614	4.00969	-0.755023	3.51898	3.45411	4.40773	3	14220.6	1	3.9836	0	0	28
20190711	7	6	0.32	21.29	49.63	35.88	35.75	3.42	上海	青浦淀山湖	青浦	4	29	23	阴	东南风	2	90.75	11928.4	1	1537.31	1	1	0	0	0	0	1	0	3	5	0	1	-2	0.114858	0.114858	1.22964	3.05824	-1.13943	3.58018	3.57655	4.50811	3	11928.4	1	3.9046	0	0	28
20190711	7	7	0.73	42.54	60.33	45.71	34.04	2.79	上海	静安监测站	静安	4	29	24	多云	东南风	2	78.125	7911.21	0	90.68	0	1	0	1	0	0	0	0	2	6	0	1	-4	0.0916232	0.0916232	1.02604	3.75044	-0.314711	3.82232	3.52754	4.35831	2	7911.21	0	4.09983	0	0	28
20190711	7	8	0.48	34.59	67.09	27.77	26.71	7.59	上海	浦东川沙	浦东	4	29	22	阴	东南风	2	76.7368	10752.7	0	10307.7	0	1	0	0	0	0	0	0	1	7	0	1	-6	0.0389935	0.0389935	2.02683	3.54356	-0.733969	3.32396	3.28504	4.34038	1	10752.7	0	4.20604	0	0	28
20190711	7	9	0.5	42.5	58.63	32	28.63	5	上海	浦东新区监测站	浦东	4	29	22	阴	东南风	2	78.0417	8178.36	1	10307.7	0	1	0	1	0	0	0	0	2	6	0	1	-4	0.146488	0.146488	1.60944	3.7495	-0.693147	3.46574	3.35445	4.35724	2	8178.36	1	4.07125	0	0	28
20190711	7	10	0.57	43.83	67.18	35.68	24.82	5.91	上海	浦东张江	浦东	4	29	22	阴	东南风	2	76	6072.87	0	10307.7	0	1	0	0	0	0	0	0	1	7	0	1	-6	0.0275572	0.0275572	1.77665	3.78032	-0.562119	3.57459	3.21165	4.33073	1	6072.87	0	4.20738	0	0	28
20190712	7	1	0.59	38.92	45.63	28.7	35.71	5.79	上海	普陀	普陀	5	28	22	大雨	东南风	2	69.6667	5358.46	0	146.39	0	1	0	1	0	0	0	0	2	6	3	1	-4	0.0794525	0.0794525	1.75613	3.66151	-0.527633	3.3569	3.57543	4.24372	2	5358.46	0	3.82057	0	0	28
20190712	7	2	0.63	37.42	52.79	20.63	30.58	6.5	上海	十五厂	黄浦	5	28	22	大雨	东南风	2	59.9167	8400.07	1	43.28	0	1	0	1	0	0	0	0	2	6	3	1	-4	0.141365	0.141365	1.8718	3.62221	-0.462035	3.02675	3.42035	4.09296	2	8400.07	1	3.96632	0	0	28
20190712	7	3	0.39	45.09	48.43	28.05	30.85	5.48	上海	虹口	虹口	5	28	22	大雨	东南风	2	25.3478	10813.4	0	48.21	0	1	0	1	1	0	0	0	3	5	3	1	-2	0.119653	0.119653	1.70111	3.80866	-0.941609	3.33399	3.42914	3.23269	3	10813.4	0	3.88012	0	0	28
20190712	7	4	0.41	36.04	49.33	26.25	29.83	3	上海	徐汇上师大	徐汇	5	28	22	大雨	东南风	2	27.5714	12572.5	1	574.37	0	1	0	1	0	0	0	0	2	6	3	1	-4	0.0999515	0.0999515	1.09861	3.58463	-0.891598	3.26767	3.39551	3.31678	2	12572.5	1	3.89853	0	0	28
20190712	7	5	0.46	45.36	50.77	30.18	28.05	4.05	上海	杨浦四漂	杨浦	5	28	22	大雨	东南风	3	26.3478	14220.6	1	1161.3	0	1	0	1	1	0	0	0	3	5	3	1	-2	0.154768	0.154768	1.39872	3.81463	-0.776529	3.40718	3.33399	3.27138	3	14220.6	1	3.92731	0	0	28
20190712	7	6	0.29	34.29	22.81	28.14	32.29	2.95	上海	青浦淀山湖	青浦	5	28	22	暴雨	东北风	2	31.8	11928.4	1	1537.31	1	0	1	1	1	1	0	1	6	2	4	1	4	0.184996	0.184996	1.08181	3.53485	-1.23787	3.33719	3.47476	3.45947	6	11928.4	1	3.1272	0	0	28
20190712	7	7	0.65	30.58	56.38	31.77	30.71	2	上海	静安监测站	静安	5	28	22	大雨	东南风	2	23.5217	7911.21	0	90.68	0	1	0	1	0	0	0	0	2	6	3	1	-4	0.0916232	0.0916232	0.693147	3.42035	-0.430783	3.45852	3.42459	3.15792	2	7911.21	0	4.03211	0	0	28
20190712	7	8	0.43	26.13	63.5	22.33	23.17	8.13	上海	浦东川沙	浦东	5	28	22	暴雨	东南风	3	27.4545	10752.7	0	10307.7	0	1	0	0	0	0	0	0	1	7	4	1	-6	0.0389935	0.0389935	2.09556	3.26308	-0.84397	3.10593	3.14286	3.31253	1	10752.7	0	4.15104	0	0	28
20190712	7	9	0.45	31.96	55.04	24.67	26.17	4.67	上海	浦东新区监测站	浦东	5	28	22	暴雨	东南风	3	26.9565	8178.36	1	10307.7	0	1	0	1	0	0	0	0	2	6	4	1	-4	0.146488	0.146488	1.54116	3.46449	-0.798508	3.20559	3.26461	3.29422	2	8178.36	1	4.00806	0	0	28
20190712	7	10	0.49	29.13	57.08	25.33	23.63	5.08	上海	浦东张江	浦东	5	28	22	暴雨	东南风	3	26.3478	6072.87	0	10307.7	0	1	0	0	0	0	0	0	1	7	4	1	-6	0.0275572	0.0275572	1.62531	3.37177	-0.71335	3.23199	3.16252	3.27138	1	6072.87	0	4.04445	0	0	28
20190713	7	1	0.56	26.91	77	10.72	10.57	5.29	上海	普陀	普陀	6	23	21	中雨	东北风	2	24.8261	5358.46	0	146.39	0	0	0	0	1	0	0	1	2	6	2	1	-4	0.059059	0.059059	1.66582	3.2925	-0.579818	2.37211	2.35802	3.2119	2	5358.46	0	4.34381	1	0	28
20190713	7	2	0.58	25.46	85.62	13	15.44	4.69	上海	十五厂	黄浦	6	23	21	中雨	东北风	2	22.5217	8400.07	0	43.28	0	0	0	0	1	0	0	1	2	6	2	1	-4	0.0654932	0.0654932	1.54543	3.23711	-0.544727	2.56495	2.73696	3.11448	2	8400.07	0	4.44992	1	0	28
20190713	7	3	0.34	34.75	83.92	11.04	7.04	5.13	上海	虹口	虹口	6	23	21	中雨	东北风	3	27.75	10813.4	0	48.21	0	0	0	0	0	0	0	1	1	7	2	1	-6	0.0312723	0.0312723	1.63511	3.54818	-1.07881	2.40153	1.95161	3.32324	1	10813.4	0	4.42986	1	0	28
20190713	7	4	0.32	30.04	80.08	8	9.25	3.04	上海	徐汇上师大	徐汇	6	23	21	中雨	东北风	2	27.375	12572.5	0	574.37	0	0	0	0	1	0	0	1	2	6	2	1	-4	0.0532043	0.0532043	1.11186	3.40253	-1.13943	2.07944	2.22462	3.30963	2	12572.5	0	4.38303	1	0	28
20190713	7	5	0.5	31.46	89.13	13.5	9	3.33	上海	杨浦四漂	杨浦	6	23	21	中雨	东北风	3	28.9583	14220.6	0	1161.3	0	0	0	0	0	0	0	0	0	8	2	1	-8	0	0	1.20297	3.44872	-0.693147	2.60269	2.19722	3.36586	0	14220.6	0	4.4901	1	0	28
20190713	7	6	0.25	21.08	52.45	9.96	6.39	2.58	上海	青浦淀山湖	青浦	6	24	21	大雨	东北风	2	26.125	11928.4	1	1537.31	1	0	1	1	1	1	0	1	6	2	3	1	4	0.184996	0.184996	0.947789	3.04832	-1.38629	2.29858	1.85473	3.26289	6	11928.4	1	3.95986	1	0	28
20190713	7	7	0.48	21.58	90.29	13.37	8.88	2	上海	静安监测站	静安	6	23	21	中雨	东北风	2	28.7222	7911.21	0	90.68	0	0	0	0	1	0	0	1	2	6	2	1	-4	0.0607289	0.0607289	0.693147	3.07177	-0.733969	2.59301	2.1838	3.35767	2	7911.21	0	4.50303	1	0	28
20190713	7	8	0.41	18.58	103.5	7.54	5.91	7.08	上海	浦东川沙	浦东	6	24	22	大雨	东北风	3	26.3846	10752.7	1	10307.7	0	0	0	0	1	0	0	0	1	7	3	1	-6	0.0929998	0.0929998	1.95727	2.92209	-0.891598	2.02022	1.77665	3.27278	1	10752.7	1	4.63957	1	0	28
20190713	7	9	0.4	24.29	89.33	7.5	6.54	4.08	上海	浦东新区监测站	浦东	6	24	22	大雨	东北风	3	30.4545	8178.36	0	10307.7	0	0	0	0	1	0	0	0	1	7	3	1	-6	0.0563155	0.0563155	1.4061	3.19006	-0.916291	2.0149	1.87794	3.41623	1	8178.36	0	4.49234	1	0	28
20190713	7	10	0.45	29.04	83.38	9.75	8.29	4.42	上海	浦东张江	浦东	6	24	22	大雨	东北风	3	27.5417	6072.87	0	10307.7	0	0	0	0	1	0	0	0	1	7	3	1	-6	0.064668	0.064668	1.48614	3.36867	-0.798508	2.27727	2.11505	3.3157	1	6072.87	0	4.42341	1	0	28
20190714	7	1	0.64	37.33	89.58	34.13	32.42	7.29	上海	普陀	普陀	7	29	23	多云	东南风	2	25.5455	5358.46	0	146.39	0	1	0	1	0	0	0	0	2	6	0	1	-4	0.0794525	0.0794525	1.9865	3.6198	-0.446287	3.53018	3.47878	3.24046	2	5358.46	0	4.49513	1	0	28
20190714	7	2	0.49	26.88	97.88	22.79	30.38	6	上海	十五厂	黄浦	7	29	23	多云	东北风	2	25.0417	8400.07	0	43.28	0	0	0	0	1	0	0	1	2	6	0	1	-4	0.0654932	0.0654932	1.79176	3.29138	-0.71335	3.12632	3.41378	3.22054	2	8400.07	0	4.58374	1	0	28
20190714	7	3	0.5	45.54	88.25	31.13	34.79	6.33	上海	虹口	虹口	7	29	23	多云	东南风	2	56	10813.4	0	48.21	0	1	0	1	1	0	0	0	3	5	0	1	-2	0.119653	0.119653	1.8453	3.81859	-0.693147	3.43817	3.54933	4.02535	3	10813.4	0	4.48017	1	0	28
20190714	7	4	0.41	35.96	90.79	30.58	35.33	3.38	上海	徐汇上师大	徐汇	7	29	23	多云	东南风	2	46.7083	12572.5	1	574.37	0	1	0	1	0	0	0	0	2	6	0	1	-4	0.0999515	0.0999515	1.21788	3.58241	-0.891598	3.42035	3.56473	3.84392	2	12572.5	1	4.50855	1	0	28
20190714	7	5	0.62	40.83	93.96	31.08	33.21	5.13	上海	杨浦四漂	杨浦	7	29	23	多云	东南风	2	55.2917	14220.6	1	1161.3	0	1	0	1	1	0	0	0	3	5	0	1	-2	0.154768	0.154768	1.63511	3.70942	-0.478036	3.43656	3.50285	4.01262	3	14220.6	1	4.54287	1	0	28
20190714	7	6	0.55	26.41	102.75	34.39	34.45	3.45	上海	青浦淀山湖	青浦	7	28	22	多云	东南风	2	49.4167	11928.4	1	1537.31	1	1	0	0	0	0	1	0	3	5	0	1	-2	0.114858	0.114858	1.23837	3.27374	-0.597837	3.53777	3.53951	3.90029	3	11928.4	1	4.6323	1	0	28
20190714	7	7	0.59	31.71	99.38	38.42	31.46	3	上海	静安监测站	静安	7	29	23	多云	东南风	2	45.4167	7911.21	0	90.68	0	1	0	1	0	0	0	0	2	6	0	1	-4	0.0916232	0.0916232	1.09861	3.45663	-0.527633	3.64858	3.44872	3.81588	2	7911.21	0	4.59895	1	0	28
20190714	7	8	0.52	29	92.67	21.63	24	8.58	上海	浦东川沙	浦东	7	28	22	多云	东南风	2	51.4167	10752.7	0	10307.7	0	1	0	0	0	0	0	0	1	7	0	1	-6	0.0389935	0.0389935	2.14943	3.3673	-0.653926	3.07408	3.17805	3.93996	1	10752.7	0	4.52904	1	0	28
[truncated: 1,569 more rows]
[truncated: 26 more columns]
